# Supplementary material for: Crystal structure and Hirshfeld surface analysis of (E)-2-cyano-N′-(3,4,5-tri­meth­oxy­benzyl­idene)acetohydrazide
Source: Acta Crystallogr E Crystallogr Commun. 2025 May 9;81(Pt 6):473–5. doi: 10.1107/S2056989025003913 (PMC12142423; doi:10.1107/S2056989025003913)
Supplement: Supplementary file 1 [file e-81-00473-sup1.cif]

##############################################################################
#                                                                            #
# This CIF contains the data in a paper accepted for publication in          #
# Acta Crystallographica Section E. It conforms to the requirements of       #
# Notes for Authors for Acta Crystallographica Section E, and has been       #
# peer reviewed under the auspices of the IUCr Commission on Journals.       #
#                                                                            #
# Full details of the Crystallographic Information File format               #
# are given in the paper "The Crystallographic Information File (CIF):       #
# a New Standard Archive File for Crystallography" by S. R. Hall, F. H.      #
# Allen and I. D. Brown [Acta Cryst. (1991), A47, 655-685].                  #
#                                                                            #
# The current version of the core CIF dictionary is obtainable from          #
# ftp://ftp.iucr.org/pub/cif_core.dic.                                       #
#                                                                            #
# Software is freely available for graphical display of the structure(s)     #
# in this CIF. For information consult the CIF software page                 #
# http://www.iucr.org/resources/cif/software.                                #
#                                                                            #
# This file may be used for bona fide research purposes within the           #
# scientific community so long as proper attribution is given to the journal # 
# article from which it was obtained.                                        #
#                                                                            #
##############################################################################
data_I
_audit_creation_method     'SHELXL-2019/3'
_chemical_name_systematic
;
(<i>E</i>)-2-Cyano-<i>N</i>'-(3,4,5-trimethoxybenzylidene)acetohydrazide
;
_chemical_name_common     ?
_chemical_formula_moiety     'C13 H15 N3 O4'
_chemical_formula_sum     'C13 H15 N3 O4'
_chemical_formula_iupac     'C13 H15 N3 O4'
_chemical_formula_weight     277.28
_chemical_melting_point     ?
_space_group_crystal_system     monoclinic
_space_group_name_H-M_alt     'P 21/c'
_space_group_name_Hall     '-P 2ybc'
loop_
    _space_group_symop_operation_xyz
    'x, y, z'
    '-x, y+1/2, -z+1/2'
    '-x, -y, -z'
    'x, -y-1/2, z-1/2'
_cell_length_a     13.9944(8)
_cell_length_b     11.0371(7)
_cell_length_c     9.0560(5)
_cell_angle_alpha     90
_cell_angle_beta     99.936(2)
_cell_angle_gamma     90
_cell_volume     1377.79(14)
_cell_formula_units_Z     4
_cell_measurement_reflns_used     4885
_cell_measurement_theta_min     2.36
_cell_measurement_theta_max     22.87
_cell_measurement_temperature     298(2)
_exptl_crystal_description     'block'
_exptl_crystal_colour     'brown'
_exptl_crystal_size_max     0.156
_exptl_crystal_size_mid     0.122
_exptl_crystal_size_min     0.079
_exptl_crystal_density_diffrn     1.337
_exptl_crystal_density_meas     ?
_exptl_crystal_density_method     ?
_exptl_crystal_F_000     584
_exptl_absorpt_coefficient_mu     0.101
_exptl_absorpt_correction_type     multi-scan
_exptl_absorpt_process_details
;
(SADABS; Krause <i>et al.</i>,  2015)
;
_exptl_absorpt_correction_T_min     0.6243
_exptl_absorpt_correction_T_max     0.7454
_diffrn_ambient_temperature     298(2)
_diffrn_source     'i-mu-s microfocus source'
_diffrn_radiation_type     MoK\a
_diffrn_radiation_wavelength     0.71073
_diffrn_measurement_device_type     'Bruker APEXII CCD'
_diffrn_measurement_method     '\f and \w scans'
_diffrn_detector_area_resol_mean     ?
_diffrn_reflns_number     23917
_diffrn_reflns_av_R_equivalents     0.0724
_diffrn_reflns_av_unetI/netI     0.0479
_diffrn_reflns_theta_min     2.364
_diffrn_reflns_theta_max     26.392
_diffrn_reflns_theta_full     25.242
_diffrn_measured_fraction_theta_max     0.996
_diffrn_measured_fraction_theta_full     1.000
_diffrn_reflns_limit_h_min     -17
_diffrn_reflns_limit_h_max     15
_diffrn_reflns_limit_k_min     -13
_diffrn_reflns_limit_k_max     13
_diffrn_reflns_limit_l_min     -11
_diffrn_reflns_limit_l_max     8
_refine_special_details     ?
_reflns_number_total     2823
_reflns_number_gt     1540
_reflns_threshold_expression     'I > 2\s(I)'
_refine_ls_structure_factor_coef     Fsqd
_refine_ls_matrix_type     full
_refine_ls_R_factor_all     0.1228
_refine_ls_R_factor_gt     0.0530
_refine_ls_wR_factor_gt     0.1150
_refine_ls_wR_factor_ref     0.1558
_refine_ls_goodness_of_fit_ref     1.054
_refine_ls_restrained_S_all     1.054
_refine_ls_number_reflns     2823
_refine_ls_number_parameters     181
_refine_ls_number_restraints     0
_refine_ls_hydrogen_treatment     constr
_refine_ls_weighting_scheme     calc
_refine_ls_weighting_details
              'w=1/[\s^2^(Fo^2^)+(0.0585P)^2^+0.5215P] where P=(Fo^2^+2Fc^2^)/3'
_atom_sites_solution_hydrogens     geom
_atom_sites_solution_primary     ?
_atom_sites_solution_secondary     ?
_refine_ls_shift/su_max     0.000
_refine_ls_shift/su_mean     0.000
_refine_diff_density_max     0.154
_refine_diff_density_min     -0.230
_refine_ls_extinction_method     none
_refine_ls_extinction_coef     .
loop_
    _atom_type_symbol
    _atom_type_description
    _atom_type_scat_dispersion_real
    _atom_type_scat_dispersion_imag
    _atom_type_scat_source
    'C' 'C' 0.0033 0.0016
                         'International Tables Vol C Tables 4.2.6.8 and 6.1.1.4'
    'H' 'H' 0.0000 0.0000
                         'International Tables Vol C Tables 4.2.6.8 and 6.1.1.4'
    'N' 'N' 0.0061 0.0033
                         'International Tables Vol C Tables 4.2.6.8 and 6.1.1.4'
    'O' 'O' 0.0106 0.0060
                         'International Tables Vol C Tables 4.2.6.8 and 6.1.1.4'
_computing_data_collection
;
APEX3 v2017.3-0 (Bruker, 2017)
;
_computing_cell_refinement
;
SAINT V8.38A (Bruker, 2017)
;
_computing_data_reduction
;
SAINT V8.38A (Bruker, 2017)
;
_computing_structure_solution
;
<i>SHELXT2018/2</i> (Sheldrick, 2015a)
;
_computing_structure_refinement
;
<i>SHELXL2019/2</i> (Sheldrick, 2015b)
;
_computing_molecular_graphics
;
ORTEP-3 for Windows (Farrugia, 2012) and PLATON (Spek, 2020)
;
_computing_publication_material
;
<i>SHELXL2019/2</i> (Sheldrick, 2015b) and PLATON (Spek, 2020)
;
loop_
    _atom_site_type_symbol
    _atom_site_label
    _atom_site_fract_x
    _atom_site_fract_y
    _atom_site_fract_z
    _atom_site_U_iso_or_equiv
    _atom_site_adp_type
    _atom_site_calc_flag
    _atom_site_occupancy
    _atom_site_disorder_assembly
    _atom_site_disorder_group
    O O1 0.17230(13) 0.43960(19) -0.1731(2) 0.0708(6) Uani d 1 . .
    O O2 0.15221(12) 0.52233(16) 0.0935(2) 0.0574(5) Uani d 1 . .
    O O3 0.29283(12) 0.49755(17) 0.3328(2) 0.0586(5) Uani d 1 . .
    O O4 0.73449(12) 0.30054(17) 0.34803(19) 0.0589(5) Uani d 1 . .
    C C7 0.51086(18) 0.3277(2) 0.0177(3) 0.0473(6) Uani d 1 . .
    H H7 0.522223 0.308137 -0.077620 0.057 Uiso calc 1 . .
    N N1 0.57857(14) 0.31831(18) 0.1302(2) 0.0471(5) Uani d 1 . .
    N N3 0.98039(19) 0.2939(3) 0.3950(3) 0.0824(9) Uani d 1 . .
    C C1 0.33918(18) 0.3770(2) -0.0817(3) 0.0502(7) Uani d 1 . .
    H H1 0.347981 0.349974 -0.175678 0.060 Uiso calc 1 . .
    C C2 0.25037(18) 0.4247(2) -0.0625(3) 0.0496(7) Uani d 1 . .
    C C3 0.23722(17) 0.4649(2) 0.0780(3) 0.0463(6) Uani d 1 . .
    C C4 0.31260(18) 0.4556(2) 0.1992(3) 0.0458(6) Uani d 1 . .
    C C5 0.40109(18) 0.4078(2) 0.1801(3) 0.0485(7) Uani d 1 . .
    H H5 0.451361 0.401270 0.261518 0.058 Uiso calc 1 . .
    C C6 0.41465(17) 0.3697(2) 0.0388(3) 0.0456(6) Uani d 1 . .
    N N2 0.66924(14) 0.28820(18) 0.1029(2) 0.0446(5) Uani d 1 . .
    H H2 0.678178 0.272351 0.013346 0.054 Uiso calc 1 . .
    C C8 0.74341(17) 0.2840(2) 0.2180(3) 0.0423(6) Uani d 1 . .
    C C9 0.84027(16) 0.2566(2) 0.1732(3) 0.0470(6) Uani d 1 . .
    H H9A 0.841502 0.172809 0.141281 0.056 Uiso calc 1 . .
    H H9B 0.848985 0.307709 0.089430 0.056 Uiso calc 1 . .
    C C10 0.9189(2) 0.2776(3) 0.2976(3) 0.0533(7) Uani d 1 . .
    C C11 0.1728(2) 0.3876(3) -0.3140(4) 0.0847(10) Uani d 1 . .
    H H11A 0.112939 0.406117 -0.379339 0.127 Uiso calc 1 . .
    H H11B 0.226071 0.419600 -0.355726 0.127 Uiso calc 1 . .
    H H11C 0.179561 0.301281 -0.303628 0.127 Uiso calc 1 . .
    C C12 0.0851(2) 0.4491(3) 0.1573(4) 0.0719(9) Uani d 1 . .
    H H12A 0.028134 0.495629 0.164137 0.108 Uiso calc 1 . .
    H H12B 0.067467 0.379559 0.094810 0.108 Uiso calc 1 . .
    H H12C 0.114932 0.422970 0.255613 0.108 Uiso calc 1 . .
    C C13 0.3689(2) 0.4940(3) 0.4573(3) 0.0677(8) Uani d 1 . .
    H H13A 0.346330 0.525646 0.543898 0.102 Uiso calc 1 . .
    H H13B 0.389969 0.411839 0.476062 0.102 Uiso calc 1 . .
    H H13C 0.422169 0.542265 0.436720 0.102 Uiso calc 1 . .
loop_
    _atom_site_aniso_label
    _atom_site_aniso_U_11
    _atom_site_aniso_U_22
    _atom_site_aniso_U_33
    _atom_site_aniso_U_12
    _atom_site_aniso_U_13
    _atom_site_aniso_U_23
    O1 0.0544(12) 0.0881(15) 0.0646(13) 0.0106(10) -0.0047(10) -0.0052(11)
    O2 0.0438(10) 0.0538(11) 0.0771(13) 0.0103(9) 0.0176(9) 0.0081(9)
    O3 0.0502(11) 0.0717(13) 0.0553(12) 0.0109(9) 0.0128(9) -0.0084(9)
    O4 0.0594(12) 0.0831(14) 0.0376(10) 0.0069(10) 0.0184(9) 0.0000(9)
    C7 0.0466(15) 0.0463(15) 0.0517(16) 0.0016(12) 0.0157(13) -0.0031(12)
    N1 0.0398(12) 0.0527(13) 0.0522(13) 0.0056(10) 0.0179(11) -0.0005(10)
    N3 0.0639(17) 0.116(2) 0.0637(17) -0.0227(16) 0.0017(14) 0.0100(16)
    C1 0.0499(16) 0.0494(15) 0.0522(16) 0.0017(12) 0.0110(14) -0.0042(12)
    C2 0.0438(15) 0.0492(15) 0.0534(17) 0.0003(12) 0.0020(13) 0.0048(13)
    C3 0.0364(14) 0.0400(14) 0.0635(18) 0.0024(11) 0.0110(13) 0.0062(12)
    C4 0.0460(15) 0.0413(14) 0.0521(16) 0.0025(11) 0.0138(13) 0.0018(12)
    C5 0.0419(15) 0.0508(16) 0.0527(16) 0.0048(12) 0.0081(12) 0.0020(12)
    C6 0.0432(15) 0.0416(14) 0.0532(16) 0.0016(11) 0.0118(13) -0.0011(12)
    N2 0.0410(12) 0.0567(13) 0.0396(12) 0.0047(10) 0.0162(10) -0.0017(10)
    C8 0.0432(15) 0.0455(14) 0.0407(15) 0.0005(11) 0.0141(12) 0.0024(11)
    C9 0.0421(15) 0.0551(16) 0.0447(15) 0.0009(12) 0.0105(12) 0.0021(12)
    C10 0.0477(17) 0.0650(18) 0.0497(17) -0.0052(14) 0.0156(14) 0.0077(14)
    C11 0.076(2) 0.099(3) 0.070(2) 0.0001(19) -0.0110(18) -0.021(2)
    C12 0.0469(17) 0.071(2) 0.101(2) -0.0049(15) 0.0221(17) 0.0050(18)
    C13 0.072(2) 0.078(2) 0.0522(18) 0.0183(17) 0.0077(16) -0.0050(15)
_geom_special_details
;
 All esds (except the esd in the dihedral angle between two l.s. planes)
 are estimated using the full covariance matrix.  The cell esds are taken
 into account individually in the estimation of esds in distances, angles
 and torsion angles; correlations between esds in cell parameters are only
 used when they are defined by crystal symmetry.  An approximate (isotropic)
 treatment of cell esds is used for estimating esds involving l.s. planes.
;
loop_
    _geom_bond_atom_site_label_1
    _geom_bond_atom_site_label_2
    _geom_bond_site_symmetry_2
    _geom_bond_distance
    _geom_bond_publ_flag
    O1 C2 . 1.359(3) ?
    O1 C11 . 1.401(3) ?
    O2 C3 . 1.376(3) ?
    O2 C12 . 1.434(3) ?
    O3 C4 . 1.367(3) ?
    O3 C13 . 1.412(3) ?
    O4 C8 . 1.219(3) ?
    C7 N1 . 1.270(3) ?
    C7 C6 . 1.467(3) ?
    C7 H7 . 0.9300 ?
    N1 N2 . 1.375(3) ?
    N3 C10 . 1.136(3) ?
    C1 C6 . 1.384(3) ?
    C1 C2 . 1.388(3) ?
    C1 H1 . 0.9300 ?
    C2 C3 . 1.389(4) ?
    C3 C4 . 1.389(3) ?
    C4 C5 . 1.384(3) ?
    C5 C6 . 1.390(3) ?
    C5 H5 . 0.9300 ?
    N2 C8 . 1.339(3) ?
    N2 H2 . 0.8600 ?
    C8 C9 . 1.511(3) ?
    C9 C10 . 1.451(4) ?
    C9 H9A . 0.9700 ?
    C9 H9B . 0.9700 ?
    C11 H11A . 0.9600 ?
    C11 H11B . 0.9600 ?
    C11 H11C . 0.9600 ?
    C12 H12A . 0.9600 ?
    C12 H12B . 0.9600 ?
    C12 H12C . 0.9600 ?
    C13 H13A . 0.9600 ?
    C13 H13B . 0.9600 ?
    C13 H13C . 0.9600 ?
loop_
    _geom_angle_atom_site_label_1
    _geom_angle_atom_site_label_2
    _geom_angle_atom_site_label_3
    _geom_angle_site_symmetry_1
    _geom_angle_site_symmetry_3
    _geom_angle
    _geom_angle_publ_flag
    C2 O1 C11 . . 119.5(2) ?
    C3 O2 C12 . . 114.76(19) ?
    C4 O3 C13 . . 117.24(19) ?
    N1 C7 C6 . . 119.7(2) ?
    N1 C7 H7 . . 120.1 ?
    C6 C7 H7 . . 120.1 ?
    C7 N1 N2 . . 117.3(2) ?
    C6 C1 C2 . . 120.1(2) ?
    C6 C1 H1 . . 120.0 ?
    C2 C1 H1 . . 120.0 ?
    O1 C2 C1 . . 125.2(2) ?
    O1 C2 C3 . . 114.8(2) ?
    C1 C2 C3 . . 119.9(2) ?
    O2 C3 C4 . . 120.4(2) ?
    O2 C3 C2 . . 119.6(2) ?
    C4 C3 C2 . . 119.8(2) ?
    O3 C4 C5 . . 124.2(2) ?
    O3 C4 C3 . . 115.6(2) ?
    C5 C4 C3 . . 120.2(2) ?
    C4 C5 C6 . . 119.8(2) ?
    C4 C5 H5 . . 120.1 ?
    C6 C5 H5 . . 120.1 ?
    C1 C6 C5 . . 120.1(2) ?
    C1 C6 C7 . . 120.5(2) ?
    C5 C6 C7 . . 119.3(2) ?
    C8 N2 N1 . . 118.96(19) ?
    C8 N2 H2 . . 120.5 ?
    N1 N2 H2 . . 120.5 ?
    O4 C8 N2 . . 123.5(2) ?
    O4 C8 C9 . . 122.4(2) ?
    N2 C8 C9 . . 114.1(2) ?
    C10 C9 C8 . . 110.8(2) ?
    C10 C9 H9A . . 109.5 ?
    C8 C9 H9A . . 109.5 ?
    C10 C9 H9B . . 109.5 ?
    C8 C9 H9B . . 109.5 ?
    H9A C9 H9B . . 108.1 ?
    N3 C10 C9 . . 179.9(4) ?
    O1 C11 H11A . . 109.5 ?
    O1 C11 H11B . . 109.5 ?
    H11A C11 H11B . . 109.5 ?
    O1 C11 H11C . . 109.5 ?
    H11A C11 H11C . . 109.5 ?
    H11B C11 H11C . . 109.5 ?
    O2 C12 H12A . . 109.5 ?
    O2 C12 H12B . . 109.5 ?
    H12A C12 H12B . . 109.5 ?
    O2 C12 H12C . . 109.5 ?
    H12A C12 H12C . . 109.5 ?
    H12B C12 H12C . . 109.5 ?
    O3 C13 H13A . . 109.5 ?
    O3 C13 H13B . . 109.5 ?
    H13A C13 H13B . . 109.5 ?
    O3 C13 H13C . . 109.5 ?
    H13A C13 H13C . . 109.5 ?
    H13B C13 H13C . . 109.5 ?
loop_
    _geom_torsion_atom_site_label_1
    _geom_torsion_atom_site_label_2
    _geom_torsion_atom_site_label_3
    _geom_torsion_atom_site_label_4
    _geom_torsion_site_symmetry_1
    _geom_torsion_site_symmetry_2
    _geom_torsion_site_symmetry_3
    _geom_torsion_site_symmetry_4
    _geom_torsion
    _geom_torsion_publ_flag
    C6 C7 N1 N2 . . . . -174.8(2) ?
    C11 O1 C2 C1 . . . . 10.5(4) ?
    C11 O1 C2 C3 . . . . -171.3(3) ?
    C6 C1 C2 O1 . . . . 178.0(2) ?
    C6 C1 C2 C3 . . . . -0.1(4) ?
    C12 O2 C3 C4 . . . . -81.8(3) ?
    C12 O2 C3 C2 . . . . 103.3(3) ?
    O1 C2 C3 O2 . . . . -4.3(3) ?
    C1 C2 C3 O2 . . . . 174.0(2) ?
    O1 C2 C3 C4 . . . . -179.2(2) ?
    C1 C2 C3 C4 . . . . -1.0(4) ?
    C13 O3 C4 C5 . . . . 1.6(4) ?
    C13 O3 C4 C3 . . . . -177.5(2) ?
    O2 C3 C4 O3 . . . . 5.1(3) ?
    C2 C3 C4 O3 . . . . 180.0(2) ?
    O2 C3 C4 C5 . . . . -174.0(2) ?
    C2 C3 C4 C5 . . . . 0.8(4) ?
    O3 C4 C5 C6 . . . . -178.7(2) ?
    C3 C4 C5 C6 . . . . 0.3(4) ?
    C2 C1 C6 C5 . . . . 1.3(4) ?
    C2 C1 C6 C7 . . . . -175.5(2) ?
    C4 C5 C6 C1 . . . . -1.4(4) ?
    C4 C5 C6 C7 . . . . 175.4(2) ?
    N1 C7 C6 C1 . . . . -178.0(2) ?
    N1 C7 C6 C5 . . . . 5.1(4) ?
    C7 N1 N2 C8 . . . . 176.4(2) ?
    N1 N2 C8 O4 . . . . 3.2(4) ?
    N1 N2 C8 C9 . . . . -176.8(2) ?
    O4 C8 C9 C10 . . . . -11.6(3) ?
    N2 C8 C9 C10 . . . . 168.4(2) ?
loop_
    _geom_hbond_atom_site_label_D
    _geom_hbond_atom_site_label_H
    _geom_hbond_atom_site_label_A
    _geom_hbond_site_symmetry_A
    _geom_hbond_distance_DH
    _geom_hbond_distance_HA
    _geom_hbond_distance_DA
    _geom_hbond_angle_DHA
    _geom_hbond_publ_flag
    C9 H9B O2 3_665 0.97 2.50 3.448(3) 165 yes
    C13 H13A O4 3_666 0.96 2.51 3.350(3) 146 yes
    N2 H2 O4 4_565 0.86 1.98 2.802(3) 160 yes
_shelx_space_group_comment
;
The symmetry employed for this shelxl refinement is uniquely defined
by the following loop, which should always be used as a source of
symmetry information in preference to the above space-group names.
They are only intended as comments.
;
_shelx_estimated_absorpt_T_min     ?
_shelx_estimated_absorpt_T_max     ?
_shelx_hkl_file
;
   0   0   1    0.02    0.30
   0   0   1    0.51    0.30
   0   0   1   -0.06    0.29
   0   0  -1   -0.05    0.17
   0   0  -1    0.17    0.27
   0   0  -1    0.01    0.20
   0   0   2  123.78    6.04
   0   0   2  116.86    5.24
   0   0  -2  127.77    6.20
   0   0  -2  131.96    6.19
   0   0   2  129.71    6.15
   0   0  -2  129.47    5.33
   0   0   3   -0.74    0.82
   0   0  -3   -0.36    0.66
   0   0  -3   -0.62    0.44
   0   0   3    0.26    0.53
   0   0  -3   -0.13    0.57
   0   0   3    1.11    1.02
   0   0   4 1094.06   34.45
   0   0  -4 1062.99   31.72
   0   0  -4 1106.33   34.42
   0   0  -4 1122.63   34.79
   0   0   4 1096.31   34.48
   0   0   4 1067.78   32.12
   0   0   5   -1.34    1.14
   0   0   5   -0.06    1.37
   0   0   5   -1.28    0.97
   0   0  -5   -0.35    1.03
   0   0  -5    2.07    1.62
   0   0  -5   -0.06    1.01
   0   0  -6  107.61    7.19
   0   0  -6  109.10    9.18
   0   0  -6  101.03    8.70
   0   0   6  126.36    9.62
   0   0   6   99.77    8.65
   0   0   6   97.73    7.11
   0   0   7    2.15    2.21
   0   0   7   -3.82    1.62
   0   0  -7   -3.62    1.69
   0   0   7   -0.28    1.95
   0   0  -7   -1.21    1.83
   0   0  -7   -0.76    2.13
   0   0  -7    0.99    2.23
   0   0  -8   91.38    9.85
   0   0  -8   93.65    7.97
   0   0  -8   85.38    9.33
   0   0  -9    0.03    2.93
   0   0  -9    0.89    2.63
   0   0 -10   -0.84    2.89
   0   0 -10   -3.40    2.27
   0   0 -11    0.99    4.07
   0   1   0    0.30    0.30
   0  -1   0   -0.12    0.12
   0  -1   0    0.12    0.16
   0  -1   0   -0.06    0.12
   0   1  -1 1999.41   50.28
   0   1   1 1940.18   50.07
   0   1   1 1921.54   51.13
   0   1   1 1992.70   50.96
   0   1  -1 1915.03   50.69
   0  -1  -1 1927.96   51.13
   0  -1   1 1996.98   50.26
   0  -1   1 2021.12   50.51
   0  -1  -1 1990.00   50.97
   0  -1   1 1927.64   50.78
   0  -1  -1 2077.49   50.18
   0   1  -2  125.76    6.08
   0   1  -2  123.06    5.39
   0   1  -2  126.80    6.13
   0   1   2  131.26    6.48
   0   1  -2  125.82    5.37
   0   1   2  125.00    6.10
   0  -1  -2  123.26    5.98
   0  -1  -2  129.43    4.25
   0  -1  -2  124.46    4.47
   0  -1   2  121.55    6.03
   0  -1   2  127.13    5.42
   0  -1   2  134.28    6.32
   0  -1  -2  133.68    6.61
   0  -1  -2  128.88    6.39
   0  -1  -2  124.56    6.07
   0  -1   2  125.42    5.40
   0   1   3   87.14    5.46
   0   1  -3   91.19    4.84
   0   1  -3   84.15    4.30
   0   1  -3   89.97    5.79
   0   1   3   72.79    5.45
   0   1  -3   83.15    5.64
   0  -1   3   78.01    4.13
   0  -1  -3   81.98    5.83
   0  -1   3   85.64    5.73
   0  -1   3   77.67    4.59
   0  -1  -3   87.29    5.29
   0  -1  -3   82.09    5.76
   0  -1  -3   86.53    5.65
   0  -1   3   85.89    5.72
   0   1  -4   24.27    2.21
   0   1  -4   19.38    3.62
   0   1   4   22.43    4.11
   0   1  -4   24.27    4.34
   0   1   4   21.25    3.64
   0   1  -4   20.80    3.03
   0  -1  -4   20.60    3.61
   0  -1   4   16.22    3.40
   0  -1  -4   22.62    4.15
   0  -1  -4   26.26    3.87
   0  -1  -4   30.07    4.82
   0  -1   4   22.93    2.68
   0  -1   4   20.16    1.97
   0  -1   4   29.24    4.58
   0   1   5   43.88    5.36
   0   1  -5   37.64    5.56
   0   1   5   39.58    4.41
   0   1  -5   48.69    4.30
   0   1  -5   53.49    5.80
   0  -1  -5   50.16    5.79
   0  -1   5   44.00    6.36
   0  -1  -5   37.43    4.67
   0  -1   5   47.02    2.82
   0  -1  -5   34.17    5.47
   0  -1   5   51.76    5.45
   0  -1   5   49.74    2.83
   0  -1   5   41.46    4.13
   0  -1  -5   48.99    4.70
   0   1   6   22.98    4.00
   0   1  -6   20.64    5.15
   0   1   6   24.69    5.36
   0   1  -6   21.82    4.74
   0   1  -6   22.75    3.80
   0  -1   6   22.97    4.58
   0  -1   6   18.87    1.49
   0  -1   6   16.88    3.33
   0  -1  -6   15.91    4.01
   0  -1   6   18.29    4.54
   0  -1  -6   21.17    4.07
   0  -1   6   20.47    1.52
   0  -1  -6   19.55    4.94
   0  -1  -6   23.03    4.98
   0   1   7   52.36    7.96
   0   1   7   57.08    5.74
   0   1  -7   60.90    5.71
   0   1  -7   46.97    7.91
   0   1  -7   42.34    7.41
   0  -1  -7   45.53    7.59
   0  -1   7   44.58    5.56
   0  -1   7   34.69    6.50
   0  -1  -7   51.07    8.35
   0  -1   7   50.18    8.13
   0  -1  -7   49.21    5.66
   0   1  -8    2.01    2.58
   0   1  -8   -1.91    2.00
   0   1  -8    2.02    2.29
   0  -1  -8    2.52    2.98
   0  -1  -8    0.55    2.41
   0   1  -9    3.66    3.17
   0   1  -9   -0.34    2.58
   0  -1  -9    1.68    2.68
   0  -1  -9    0.73    2.80
   0   1 -10   10.38    4.67
   0   1 -10    1.63    4.51
   0  -1 -10   -0.18    2.57
   0  -1 -10    3.63    3.72
   0   1 -11    7.62    5.21
   0   1 -11    4.66    4.90
   0  -1 -11    8.69    6.64
   0  -1 -11    5.01    4.19
   0   2   0  148.99    6.58
   0   2   0  150.16    5.92
   0   2   0  151.12    5.72
   0   2   0  152.12    7.05
   0  -2   0  147.74    5.69
   0  -2   0  142.15    6.93
   0  -2   0  156.15    6.01
   0  -2   0  138.40    6.36
   0   2  -1  538.74   16.08
   0   2   1  528.27   15.81
   0   2   1  524.25   17.34
   0   2  -1  519.47   15.50
   0   2   1  516.98   15.84
   0   2   1  522.20   16.63
   0   2  -1  502.31   16.99
   0   2  -1  513.69   16.17
   0  -2   1  547.38   17.45
   0  -2  -1  520.20   15.70
   0  -2  -1  498.54   17.16
   0  -2   1  510.26   16.04
   0  -2  -1  511.70   15.73
   0  -2  -1  516.18   16.57
   0  -2   1  517.14   15.54
   0  -2   1  520.68   15.96
   0   2  -2   81.36    5.19
   0   2   2   85.81    4.63
   0   2  -2   89.15    4.92
   0   2  -2   84.51    4.94
   0   2   2   78.15    5.24
   0   2  -2   91.50    5.29
   0   2   2   97.31    5.50
   0   2   2   87.12    5.68
   0  -2   2   79.38    5.03
   0  -2  -2   77.91    4.55
   0  -2  -2   87.51    5.25
   0  -2  -2   78.90    5.43
   0  -2   2   83.99    4.71
   0  -2   2   81.27    5.22
   0  -2  -2   88.87    5.52
   0  -2   2   73.86    4.72
   0   2   3    9.88    2.48
   0   2  -3   14.93    2.63
   0   2   3   12.99    2.93
   0   2   3   11.71    2.90
   0   2  -3   11.81    2.51
   0   2  -3   15.09    2.74
   0   2  -3   13.29    2.69
   0  -2  -3   15.03    3.13
   0  -2   3   14.53    2.49
   0  -2  -3   14.74    3.09
   0  -2  -3   14.37    1.56
   0  -2  -3   13.96    2.98
   0  -2   3   10.80    2.34
   0  -2   3   14.06    2.91
   0  -2   3   12.00    2.77
   0  -2  -3   11.73    1.88
   0  -2  -3   12.33    2.69
   0   2  -4    5.48    2.07
   0   2   4    3.32    1.75
   0   2   4    1.65    1.35
   0   2  -4    4.28    1.98
   0   2  -4    3.62    1.47
   0   2  -4    2.95    1.05
   0  -2   4    3.24    1.54
   0  -2  -4    4.23    1.06
   0  -2  -4    6.18    2.28
   0  -2  -4    3.51    0.91
   0  -2   4    4.38    1.68
   0  -2  -4    3.82    2.02
   0  -2   4    3.90    1.65
   0  -2  -4    7.59    2.29
   0  -2  -4    3.34    1.95
   0  -2   4    3.22    1.49
   0   2  -5    4.36    2.07
   0   2   5    3.05    2.09
   0   2  -5    6.15    2.06
   0   2  -5    4.21    2.07
   0   2   5    5.16    2.97
   0   2  -5    5.85    1.45
   0  -2   5    6.22    2.82
   0  -2  -5    8.05    2.99
   0  -2  -5    3.77    2.30
   0  -2   5    4.62    2.11
   0  -2   5    6.22    1.87
   0  -2  -5    7.90    2.81
   0  -2  -5    3.63    1.95
   0  -2   5    5.99    1.91
   0   2   6    1.24    1.50
   0   2  -6    1.33    1.60
   0   2   6   -1.43    1.37
   0   2  -6   -0.02    1.54
   0  -2  -6   -0.48    1.37
   0  -2   6    0.17    1.75
   0  -2   6    0.97    1.14
   0  -2  -6    0.59    1.56
   0  -2   6   -1.63    1.34
   0  -2  -6    1.92    1.94
   0  -2   6    0.14    0.98
   0  -2   6    2.28    2.24
   0  -2  -6    1.30    1.72
   0   2  -7    1.70    1.98
   0   2   7   -0.47    2.39
   0   2  -7    5.02    2.36
   0   2   7    2.62    1.56
   0   2  -7    1.22    2.06
   0  -2   7    1.75    2.50
   0  -2   7    1.38    2.85
   0  -2   7    3.58    1.43
   0  -2   7    5.24    2.92
   0  -2  -7    2.10    2.55
   0  -2  -7   -0.21    2.36
   0  -2  -7    5.58    2.82
   0   2  -8   67.09    8.14
   0   2  -8   71.48    8.59
   0   2  -8   75.29    6.94
   0  -2  -8   56.37    8.79
   0  -2  -8   71.78    9.01
   0  -2  -8   69.86    7.40
   0   2  -9   17.67    5.75
   0   2  -9   18.92    5.25
   0  -2  -9   14.55    5.01
   0  -2  -9   15.55    5.66
   0   2 -10    2.75    4.37
   0   2 -10    3.81    4.38
   0  -2 -10    5.71    4.21
   0  -2 -10    6.04    3.35
   0   2 -11    0.38    4.38
   0   2 -11    2.25    5.70
   0  -2 -11   -5.55    4.15
   0  -2 -11    1.19    4.41
   0   3   0   -0.01    0.62
   0   3   0   -0.42    0.81
   0   3   0   -0.80    0.52
   0   3   0    0.89    0.65
   0  -3   0   -0.25    0.59
   0  -3   0   -0.95    0.31
   0  -3   0    1.79    1.36
   0  -3   0    0.88    1.12
   0   3  -1  181.38    8.63
   0   3  -1  193.65    8.27
   0   3  -1  184.78    7.65
   0   3   1  175.99    7.76
   0   3   1  181.54    9.09
   0   3   1  187.00    8.08
   0   3  -1  170.75    9.23
   0  -3  -1  186.19    9.61
   0  -3   1  195.26    9.92
   0  -3   1  183.38    7.71
   0  -3  -1  180.63    7.92
   0  -3  -1  181.96    8.91
   0  -3   1  192.26    8.30
   0  -3  -1  186.59    7.85
   0  -3  -1  183.14    9.19
   0  -3   1  178.85    8.51
   0   3   2    1.05    0.87
   0   3   2    0.19    0.94
   0   3   2    1.84    1.22
   0   3  -2   -0.15    0.60
   0   3  -2    0.23    0.56
   0   3  -2    1.01    0.94
   0   3  -2    0.41    0.75
   0  -3   2   -0.19    0.53
   0  -3  -2    0.83    0.64
   0  -3  -2   -0.39    0.69
   0  -3  -2    1.25    0.96
   0  -3   2    0.70    1.07
   0  -3   2   -0.21    0.59
   0  -3  -2   -0.62    0.71
   0  -3   2    0.73    1.06
   0   3  -3  367.02   14.23
   0   3  -3  342.12   14.99
   0   3   3  379.49   15.25
   0   3  -3  383.12   15.07
   0   3   3  377.19   15.89
   0   3   3  383.31   16.42
   0   3  -3  394.07   14.83
   0  -3  -3  368.61   13.12
   0  -3   3  330.69   14.61
   0  -3   3  399.62   15.79
   0  -3  -3  363.36   15.51
   0  -3  -3  348.09   14.46
   0  -3  -3  390.00   15.09
   0  -3   3  359.49   14.66
   0  -3  -3  363.61   15.83
   0  -3   3  371.55   14.13
   0  -3  -3  386.44   14.15
   0   3  -4  150.54    8.92
   0   3   4  137.57    9.34
   0   3  -4  139.54    8.37
   0   3  -4  147.93    8.20
   0   3  -4  139.91    8.97
   0   3   4  139.06    9.46
   0  -3  -4  137.40    9.37
   0  -3  -4  124.33    8.77
   0  -3  -4  147.67    9.10
   0  -3   4  137.47    9.03
   0  -3   4  130.99    8.54
   0  -3  -4  136.59    6.93
   0  -3  -4  137.37    9.34
   0  -3   4  125.24    7.38
   0  -3   4  150.60    8.72
   0  -3  -4  138.14    6.46
   0   3   5   12.69    3.56
   0   3  -5   13.84    3.49
   0   3  -5    9.65    2.76
   0   3   5   11.85    3.64
   0   3  -5   10.76    2.87
   0   3  -5   10.14    3.15
   0  -3   5    9.58    2.76
   0  -3   5   11.26    3.31
   0  -3  -5   10.67    3.08
   0  -3   5   11.61    2.57
   0  -3  -5    9.44    3.09
   0  -3  -5   12.17    2.03
   0  -3  -5    7.25    3.17
   0  -3  -5    8.89    2.96
   0  -3  -5    9.85    1.78
   0  -3   5    8.85    2.81
   0   3  -6    4.00    2.45
   0   3   6    2.83    2.72
   0   3   6    1.25    1.67
   0   3  -6    7.74    2.86
   0   3  -6    1.99    2.00
   0  -3   6    3.57    2.54
   0  -3   6    5.96    2.50
   0  -3   6    2.87    1.68
   0  -3   6   -1.09    1.41
   0  -3  -6    0.96    2.37
   0  -3   6    4.13    1.63
   0  -3  -6    1.93    2.36
   0  -3  -6    3.47    2.53
   0  -3  -6    1.82    2.36
   0   3  -7   11.27    2.76
   0   3   7    6.00    3.40
   0   3  -7    7.38    3.78
   0   3  -7   11.14    3.92
   0  -3   7    3.15    2.22
   0  -3  -7    9.59    3.53
   0  -3  -7    7.79    3.21
   0  -3   7    2.71    2.43
   0  -3  -7    6.90    3.60
   0  -3   7    6.57    2.63
   0   3  -8    4.93    3.97
   0   3  -8    6.43    3.31
   0   3  -8    9.01    2.91
   0  -3  -8   13.77    5.40
   0  -3  -8   15.15    4.12
   0  -3  -8    4.60    3.36
   0   3  -9   -1.20    3.02
   0   3  -9   -3.86    3.06
   0  -3  -9   -2.64    2.60
   0  -3  -9   -4.01    3.29
   0   3 -10    2.02    4.84
   0   3 -10   -0.05    4.07
   0  -3 -10   -0.04    2.88
   0  -3 -10    2.80    3.46
   0   4   0 1005.32   30.55
   0   4   0  961.83   28.02
   0   4   0  962.32   28.62
   0  -4   0  983.41   28.77
   0  -4   0  968.97   31.94
   0  -4   0  818.21   29.43
   0  -4   0  960.58   28.01
   0   4  -1  736.88   24.70
   0   4   1  727.25   25.66
   0   4  -1  741.04   23.53
   0   4   1  744.53   23.47
   0   4  -1  709.59   26.09
   0   4   1  741.19   23.21
   0   4  -1  768.28   22.93
   0  -4   1  733.13   23.71
   0  -4   1  783.10   27.03
   0  -4  -1  761.82   23.16
   0  -4  -1  678.97   25.49
   0  -4   1  761.63   24.84
   0  -4  -1  754.12   26.63
   0  -4  -1  722.36   23.31
   0  -4  -1  743.63   25.33
   0  -4   1  720.30   22.84
   0   4   2  139.13    9.43
   0   4   2  145.97    8.65
   0   4  -2  144.73    7.52
   0   4   2  138.87    7.85
   0   4   2  142.48    7.88
   0   4  -2  145.15    8.08
   0   4  -2  128.35    8.89
   0   4  -2  136.75    8.17
   0  -4  -2  139.03    8.56
   0  -4  -2  135.89    7.53
   0  -4   2  119.54    7.06
   0  -4   2  138.83    8.16
   0  -4   2  139.80    9.37
   0  -4   2  141.05    8.00
   0  -4  -2  142.77    9.37
   0  -4  -2  136.89    8.64
   0  -4  -2  118.83    7.23
   0   4   3  380.14   15.90
   0   4  -3  377.61   16.91
   0   4  -3  380.65   15.62
   0   4  -3  408.67   15.56
   0   4   3  393.39   15.72
   0   4  -3  395.42   16.08
   0   4   3  361.39   17.38
   0  -4   3  376.58   15.42
   0  -4   3  401.84   17.52
   0  -4  -3  375.47   15.71
   0  -4   3  360.35   15.17
   0  -4   3  340.06   15.31
   0  -4  -3  368.06   15.32
   0  -4  -3  381.40   16.75
   0  -4  -3  352.62   17.08
   0  -4  -3  368.64   15.35
   0   4  -4   85.01    6.78
   0   4  -4   90.59    7.30
   0   4   4   89.43    8.07
   0   4   4   89.07    7.45
   0   4  -4   87.30    7.23
   0   4  -4  103.69    7.12
   0  -4  -4   82.05    6.87
   0  -4  -4   83.54    6.18
   0  -4  -4   86.03    7.52
   0  -4   4   99.04    6.76
   0  -4  -4   91.09    7.19
   0  -4  -4   98.10    6.06
   0  -4   4   99.92    7.87
   0  -4   4   79.22    6.92
   0  -4   4   77.54    6.60
   0  -4  -4   94.64    8.10
   0   4   5   18.28    4.54
   0   4  -5   20.56    4.18
   0   4  -5   19.79    3.91
   0   4   5   23.67    5.09
   0   4  -5   31.13    5.37
   0   4  -5   22.70    4.51
   0  -4  -5   22.05    3.45
   0  -4   5   27.16    5.06
   0  -4  -5   24.66    5.40
   0  -4  -5   23.16    5.12
   0  -4   5   22.33    3.82
   0  -4  -5   17.32    4.18
   0  -4  -5   22.63    4.81
   0  -4   5   21.92    4.49
   0  -4  -5   25.93    2.94
   0  -4   5   23.26    5.06
   0  -4  -5   14.97    3.47
   0   4   6    0.86    2.33
   0   4  -6    2.17    2.43
   0   4   6    2.30    2.11
   0   4  -6    2.09    2.05
   0   4  -6   -0.11    1.76
   0  -4  -6    0.96    1.94
   0  -4  -6    0.24    1.96
   0  -4  -6    3.40    1.14
   0  -4   6    2.69    1.97
   0  -4  -6    2.93    2.57
   0  -4  -6    3.76    2.00
   0  -4   6   -0.87    1.36
   0  -4   6    2.55    2.18
   0  -4   6    3.25    2.50
   0   4  -7    6.08    2.38
   0   4  -7    5.53    3.34
   0   4  -7    8.08    3.99
   0   4   7    2.53    3.90
   0  -4  -7    3.82    2.81
   0  -4   7   -1.28    3.44
   0  -4   7    0.13    2.77
   0  -4  -7    4.43    3.69
   0  -4  -7   11.20    4.52
   0  -4   7    5.14    2.71
   0   4  -8    3.90    3.24
   0   4  -8    3.00    3.31
   0   4  -8    3.70    3.09
   0  -4  -8   -3.96    1.90
   0  -4  -8   -2.06    2.15
   0  -4  -8   -1.08    2.28
   0   4  -9    1.17    3.88
   0   4  -9    4.09    4.83
   0  -4  -9   -1.10    2.09
   0  -4  -9    4.22    3.81
   0   4 -10   -7.51    3.24
   0   4 -10    5.92    4.19
   0  -4 -10    8.77    5.18
   0  -4 -10   -1.11    3.48
   0   5   0   -0.58    0.90
   0   5   0   -0.76    0.54
   0   5   0    0.90    0.88
   0   5   0    1.38    1.63
   0  -5   0    0.36    1.48
   0  -5   0   -0.07    1.22
   0  -5   0    0.02    0.80
   0  -5   0   -0.51    0.64
   0  -5   0    1.82    1.55
   0   5  -1   42.49    6.43
   0   5   1   47.18    4.47
   0   5  -1   37.43    4.13
   0   5  -1   47.03    5.16
   0   5  -1   40.50    3.93
   0   5   1   46.48    5.44
   0   5   1   48.08    4.48
   0  -5  -1   41.76    4.22
   0  -5   1   45.44    5.03
   0  -5  -1   54.08    7.97
   0  -5  -1   48.01    4.34
   0  -5   1   48.44    5.97
   0  -5  -1   37.45    4.55
   0  -5   1   38.57    4.10
   0  -5  -1   38.71    6.19
   0  -5   1   41.32    4.08
   0   5   2    1.01    1.21
   0   5  -2    2.41    1.56
   0   5  -2    0.00    1.01
   0   5   2   -0.02    1.33
   0   5  -2    1.50    1.79
   0   5  -2    0.91    1.52
   0   5   2    3.84    1.93
   0  -5  -2    0.96    1.12
   0  -5   2    0.31    1.14
   0  -5   2    2.12    1.35
   0  -5  -2   -1.00    0.88
   0  -5   2    1.69    2.17
   0  -5   2   -0.18    1.27
   0  -5  -2    0.86    1.40
   0  -5  -2    0.35    1.21
   0  -5  -2   -0.04    1.26
   0   5   3   28.56    4.73
   0   5  -3   44.35    4.67
   0   5   3   36.86    4.59
   0   5  -3   39.50    4.83
   0   5  -3   35.65    5.31
   0   5  -3   28.02    5.25
   0   5   3   30.77    5.75
   0  -5  -3   32.78    6.11
   0  -5  -3   38.73    4.41
   0  -5  -3   40.39    6.12
   0  -5   3   43.56    7.22
   0  -5  -3   33.86    4.15
   0  -5   3   45.42    5.05
   0  -5  -3   42.98    5.21
   0  -5   3   45.27    4.70
   0  -5   3   39.48    4.64
   0  -5  -3   48.99    5.55
   0   5  -4   38.30    4.65
   0   5   4   38.61    6.88
   0   5  -4   30.40    5.10
   0   5   4   44.42    5.42
   0   5  -4   34.64    5.42
   0   5  -4   28.01    5.44
   0  -5  -4   38.34    5.55
   0  -5  -4   39.39    7.10
   0  -5  -4   43.52    5.11
   0  -5  -4   24.77    5.39
   0  -5   4   37.75    6.77
   0  -5  -4   33.02    3.99
   0  -5   4   42.97    6.49
   0  -5  -4   30.35    5.04
   0  -5   4   28.47    5.06
   0  -5   4   30.61    4.84
   0   5  -5   24.71    4.98
   0   5   5   40.60    6.87
   0   5  -5   23.50    4.61
   0   5  -5   27.51    5.58
   0   5  -5   28.46    5.33
   0   5   5   26.37    6.66
   0  -5   5   45.69    7.32
   0  -5  -5   25.35    5.22
   0  -5  -5   29.24    6.39
   0  -5  -5   33.22    6.46
   0  -5  -5   28.95    5.61
   0  -5   5   21.14    4.11
   0  -5  -5   28.90    4.66
   0  -5  -5   34.59    3.90
   0  -5   5   26.62    5.20
   0  -5   5   27.68    5.22
   0  -5  -5   33.00    6.12
   0   5  -6   -1.01    1.86
   0   5  -6   -2.10    1.82
   0   5  -6   -1.93    1.30
   0   5  -6    3.26    2.19
   0   5   6    0.20    3.12
   0  -5  -6    0.56    1.49
   0  -5  -6    2.09    3.02
   0  -5   6   -1.76    1.75
   0  -5  -6    1.08    2.60
   0  -5   6   -0.22    2.36
   0  -5   6   -1.51    2.10
   0  -5   6    2.43    2.22
   0  -5  -6   -1.11    1.40
   0  -5  -6   -0.72    1.67
   0   5  -7    7.99    3.03
   0   5   7    2.16    3.69
   0   5  -7   -0.76    1.85
   0   5  -7    2.53    3.27
   0  -5   7    6.05    3.71
   0  -5  -7    0.75    3.17
   0  -5  -7   -1.05    2.08
   0  -5  -7    1.90    2.79
   0   5  -8    9.83    4.26
   0   5  -8    5.01    3.57
   0  -5  -8    3.94    4.00
   0  -5  -8    9.11    3.87
   0  -5  -8    5.57    4.29
   0   5  -9   51.35    9.01
   0   5  -9   34.90    6.70
   0  -5  -9   22.97    6.36
   0  -5  -9   31.50    6.86
   0   5 -10    9.21    5.55
   0   5 -10   10.26    5.04
   0  -5 -10    7.21    4.25
   0  -5 -10    4.29    4.03
   0   6   0   17.86    4.69
   0   6   0   21.61    4.16
   0   6   0   22.36    3.84
   0  -6   0   16.97    3.21
   0  -6   0   15.43    4.20
   0  -6   0   19.56    4.82
   0  -6   0   17.95    3.57
   0  -6   0   18.43    4.15
   0   6  -1  630.70   22.19
   0   6   1  548.32   24.14
   0   6   1  555.51   21.36
   0   6  -1  563.33   24.93
   0   6   1  608.67   21.50
   0   6  -1  626.95   21.19
   0   6  -1  602.39   23.91
   0  -6   1  542.88   22.83
   0  -6  -1  568.56   25.36
   0  -6  -1  593.40   24.04
   0  -6   1  570.15   20.90
   0  -6  -1  591.90   25.40
   0  -6   1  545.68   25.22
   0  -6  -1  576.10   20.96
   0  -6   1  602.69   22.22
   0  -6  -1  606.27   21.95
   0   6  -2  163.35   10.84
   0   6   2  182.94   10.54
   0   6   2  165.67   11.21
   0   6  -2  171.60   12.23
   0   6   2  175.63   10.18
   0   6  -2  176.85   10.35
   0   6  -2  173.95    9.64
   0  -6  -2  177.12   10.20
   0  -6  -2  170.78    9.83
   0  -6  -2  188.44   11.85
   0  -6   2  174.53   10.51
   0  -6  -2  182.91   12.80
   0  -6   2  163.82    9.55
   0  -6   2  185.11   11.35
   0  -6  -2  150.78   11.34
   0  -6   2  174.78   12.70
   0   6  -3   11.34    3.29
   0   6  -3   16.12    3.61
   0   6  -3   17.04    4.04
   0   6   3   13.89    3.92
   0   6  -3   16.30    4.66
   0   6   3   19.56    4.49
   0  -6   3   12.37    2.93
   0  -6   3   10.57    3.03
   0  -6   3   11.96    4.26
   0  -6   3   11.72    3.58
   0  -6  -3   10.26    3.46
   0  -6  -3   12.56    4.13
   0  -6  -3   10.80    3.11
   0  -6  -3    9.49    2.84
   0  -6  -3    9.12    3.40
   0  -6  -3   17.40    4.36
   0   6  -4    8.31    2.97
   0   6  -4   10.11    3.37
   0   6  -4    5.10    2.79
   0   6  -4    6.77    2.54
   0   6   4    9.00    3.13
   0  -6  -4    7.08    2.55
   0  -6   4    7.06    2.75
   0  -6  -4    7.69    3.49
   0  -6   4    7.15    3.28
   0  -6  -4    3.91    2.50
   0  -6  -4    7.72    3.43
   0  -6  -4    8.83    3.16
   0  -6  -4    5.76    2.90
   0  -6   4    7.66    2.84
   0  -6  -4    8.63    3.61
   0  -6   4    5.46    2.62
   0   6   5   24.19    6.83
   0   6  -5   12.78    3.41
   0   6  -5   10.79    3.52
   0   6   5   15.18    4.28
   0   6  -5   15.18    4.90
   0   6  -5   11.57    3.39
   0  -6  -5   21.94    4.87
   0  -6   5   17.70    4.62
   0  -6  -5    8.25    4.18
   0  -6   5    5.44    2.99
   0  -6  -5   10.81    3.46
   0  -6  -5   19.27    5.38
   0  -6  -5   15.76    4.14
   0  -6  -5   18.66    3.65
   0  -6   5   12.92    3.41
   0  -6  -5   25.96    6.37
   0  -6   5   15.59    4.27
   0   6  -6   -2.71    2.33
   0   6  -6    1.05    2.21
   0   6  -6    2.15    2.38
   0   6   6    4.14    3.33
   0   6  -6    3.17    3.02
   0  -6   6   -0.12    2.19
   0  -6  -6   -2.30    1.63
   0  -6   6   -0.09    2.78
   0  -6  -6    2.02    2.03
   0  -6  -6   -0.43    2.96
   0  -6   6   -3.70    2.76
   0  -6   6    1.71    3.03
   0  -6  -6    2.85    1.88
   0   6  -7    2.12    3.05
   0   6  -7    2.18    2.82
   0   6  -7    5.69    3.10
   0   6   7   10.21    5.86
   0  -6  -7    7.12    4.59
   0  -6  -7    5.25    3.71
   0  -6  -7    5.90    3.31
   0  -6   7    5.86    4.36
   0   6  -8   16.52    5.04
   0   6  -8    7.34    4.04
   0  -6  -8   10.37    5.13
   0  -6  -8   13.33    5.21
   0  -6  -8   32.38    7.40
   0   6  -9    0.83    4.24
   0   6  -9   -3.94    3.07
   0  -6  -9    9.27    4.74
   0  -6  -9    7.91    4.75
   0   6 -10   -1.97    4.01
   0   6 -10   -0.43    3.58
   0  -6 -10    7.91    4.38
   0  -6 -10   -2.30    3.90
   0   7   0    0.08    1.21
   0   7   0    3.30    2.25
   0   7   0   -0.07    0.86
   0  -7   0   -0.13    1.45
   0  -7   0   -2.36    1.33
   0  -7   0   -0.94    2.38
   0  -7   0    0.51    1.59
   0  -7   0   -0.94    1.24
   0   7   1   14.02    3.46
   0   7  -1   14.97    3.37
   0   7  -1   13.50    3.98
   0   7  -1   12.88    4.35
   0   7   1   14.80    3.83
   0   7  -1   16.53    3.51
   0   7   1   12.66    4.07
   0  -7  -1    7.31    3.51
   0  -7   1   12.99    5.14
   0  -7   1   13.03    4.10
   0  -7   1    8.03    2.60
   0  -7   1    8.82    2.95
   0  -7  -1    7.30    3.25
   0  -7  -1   10.65    3.23
   0  -7  -1    7.87    2.39
   0  -7  -1   12.95    4.19
   0   7   2    4.87    2.38
   0   7   2    1.54    1.66
   0   7  -2    2.58    1.93
   0   7  -2    0.66    1.57
   0   7  -2    0.27    2.17
   0   7   2    1.87    2.20
   0   7  -2   -1.67    1.02
   0  -7   2    3.37    2.16
   0  -7   2    0.00    2.43
   0  -7  -2    1.50    1.76
   0  -7  -2    4.40    2.87
   0  -7  -2    0.11    1.66
   0  -7   2    0.44    1.51
   0  -7   2    1.46    2.11
   0  -7  -2    0.23    2.01
   0  -7  -2    0.57    1.39
   0   7   3   64.90    6.95
   0   7  -3   66.97    6.26
   0   7  -3   67.11    7.44
   0   7   3   71.42    7.04
   0   7   3   76.72    8.41
   0   7  -3   63.13    6.71
   0   7  -3   58.49    9.05
   0  -7  -3   83.62    9.43
   0  -7   3   66.24    7.33
   0  -7   3   68.03    6.68
   0  -7   3   73.04    7.17
   0  -7   3   77.47    9.25
   0  -7  -3   61.87    6.39
   0  -7  -3   68.92    7.94
   0  -7  -3   75.20    8.00
   0  -7  -3   64.78    7.50
   0  -7  -3   66.04    6.69
   0   7  -4   27.39    5.19
   0   7  -4   25.51    4.81
   0   7  -4   21.82    4.83
   0   7   4   43.26    7.39
   0   7  -4   28.44    6.01
   0  -7  -4   37.32    7.51
   0  -7  -4   27.40    5.98
   0  -7  -4   33.03    5.65
   0  -7   4   19.04    4.08
   0  -7  -4   20.83    5.23
   0  -7   4   25.55    6.78
   0  -7   4   24.28    4.73
   0  -7  -4   18.69    4.31
   0  -7  -4   28.20    5.28
   0  -7   4   30.33    6.09
   0  -7  -4   17.14    5.34
   0   7  -5   21.65    4.61
   0   7   5   19.36    5.05
   0   7  -5   17.96    5.43
   0   7  -5   31.26    6.03
   0  -7   5   16.99    6.04
   0  -7   5   16.16    4.34
   0  -7   5   18.24    4.30
   0  -7  -5   17.18    4.58
   0  -7  -5   21.78    6.74
   0  -7  -5   23.35    5.72
   0  -7  -5   17.67    4.39
   0  -7  -5   14.23    4.45
   0   7  -6    1.20    2.50
   0   7   6    5.13    2.88
   0   7  -6   -4.90    2.36
   0   7  -6   -0.68    1.92
   0  -7  -6   -2.49    2.36
   0  -7   6    0.93    3.76
   0  -7  -6   -1.22    2.02
   0  -7  -6   -0.22    3.06
   0  -7  -6    1.42    2.09
   0  -7   6    0.21    3.31
   0  -7   6   -2.98    2.85
   0   7  -7    1.37    2.92
   0   7  -7    3.48    3.98
   0   7  -7   -0.75    2.62
   0  -7  -7   -1.38    2.55
   0  -7   7    8.00    5.46
   0  -7  -7    6.69    3.75
   0  -7  -7    1.06    4.21
   0   7  -8    6.82    3.54
   0   7  -8   11.78    5.06
   0  -7  -8    1.97    3.29
   0  -7  -8   10.03    6.61
   0  -7  -8   11.18    3.63
   0   7  -9    0.88    4.49
   0   7  -9    8.99    3.32
   0  -7  -9   -7.57    3.02
   0  -7  -9    0.73    3.68
   0   8   0    9.90    4.09
   0   8   0    9.23    3.39
   0   8   0    9.43    2.71
   0  -8   0    4.00    2.52
   0  -8   0    3.68    2.66
   0  -8   0    7.78    3.14
   0  -8   0    5.65    3.47
   0  -8   0    8.86    3.29
   0   8   1   52.81    9.25
   0   8   1   60.51    6.34
   0   8  -1   46.85    6.89
   0   8  -1   44.74    8.07
   0   8  -1   56.42    6.07
   0   8   1   49.39    5.74
   0  -8  -1   47.63    8.63
   0  -8  -1   61.44    9.92
   0  -8  -1   47.57    5.56
   0  -8   1   40.45    7.17
   0  -8   1   53.93    9.96
   0  -8  -1   61.56    6.62
   0  -8  -1   47.68    8.01
   0  -8   1   40.36    8.26
   0  -8   1   38.52    6.50
   0  -8   1   53.22    5.77
   0   8  -2    8.33    3.42
   0   8  -2    1.51    2.00
   0   8   2    8.21    3.01
   0   8  -2    4.52    2.58
   0   8   2    8.54    3.80
   0   8  -2    3.14    2.65
   0   8   2    4.04    2.60
   0  -8   2    0.01    2.11
   0  -8  -2    0.96    2.66
   0  -8   2    6.93    3.32
   0  -8  -2    4.06    2.50
   0  -8   2    4.38    2.53
   0  -8  -2    5.75    2.27
   0  -8   2    2.22    2.69
   0  -8  -2   11.95    3.98
   0  -8  -2    1.01    2.21
   0   8  -3    2.47    2.60
   0   8   3    6.73    2.76
   0   8  -3    5.60    3.39
   0   8   3    7.00    3.75
   0   8  -3    7.95    3.09
   0   8  -3    6.88    3.14
   0   8   3    5.25    2.83
   0  -8   3    3.63    2.74
   0  -8  -3    6.93    3.22
   0  -8   3    6.10    3.94
   0  -8  -3    3.48    2.73
   0  -8  -3    2.28    3.11
   0  -8  -3    5.47    3.29
   0  -8   3    7.49    3.14
   0  -8  -3    4.28    2.65
   0  -8  -3   -0.63    2.34
   0  -8  -3    8.46    3.80
   0   8  -4   12.09    4.73
   0   8   4   11.87    4.34
   0   8  -4    9.18    3.51
   0   8  -4   13.78    4.77
   0   8  -4   12.69    4.05
   0  -8  -4   12.93    4.47
   0  -8   4   10.62    3.97
   0  -8  -4    6.09    3.33
   0  -8  -4   12.56    5.05
   0  -8  -4    9.38    3.56
   0  -8   4   15.01    5.54
   0  -8   4    6.64    3.36
   0   8   5   12.22    4.62
   0   8  -5    1.50    2.34
   0   8  -5    5.08    3.40
   0   8  -5    8.40    4.23
   0  -8  -5   18.99    6.09
   0  -8   5   10.57    5.02
   0  -8  -5   15.35    5.53
   0  -8   5    8.07    4.18
   0  -8   5   14.13    5.47
   0  -8  -5    4.88    3.57
   0   8  -6   -1.31    2.38
   0   8   6    4.32    3.19
   0   8  -6    1.48    2.89
   0  -8   6    0.20    3.46
   0  -8  -6    3.77    4.15
   0  -8  -6    5.03    3.28
   0  -8  -6    4.67    3.12
   0   8  -7   -2.43    2.86
   0   8  -7    4.91    3.65
   0   8  -7   11.09    4.67
   0  -8   7    3.81    4.68
   0  -8  -7    1.66    4.59
   0  -8  -7    3.74    2.87
   0  -8  -7    7.05    4.50
   0   8  -8    2.42    4.59
   0  -8  -8   14.77    5.69
   0  -8  -8   10.61    5.16
   0  -8  -8   14.23    6.74
   0   8  -9   -0.91    4.21
   0   8  -9   -4.44    4.21
   0  -8  -9   10.71    4.02
   0  -8  -9   -1.60    4.38
   0   9   0    1.18    1.84
   0   9   0    1.91    2.23
   0  -9   0   -2.86    1.51
   0   9   1   23.31    5.40
   0   9  -1   35.13    6.31
   0   9   1   24.47    5.25
   0   9  -1   32.95    5.91
   0  -9   1   25.09    5.04
   0  -9  -1   28.74    7.41
   0  -9  -1   29.26    7.76
   0  -9   1   29.83    7.46
   0  -9   1   24.96    6.73
   0  -9  -1   23.79    5.07
   0   9  -2    1.98    2.83
   0   9   2    3.60    3.60
   0   9  -2    1.88    2.16
   0   9   2   -0.10    1.81
   0   9  -2   -1.91    1.44
   0   9   2    0.60    2.14
   0  -9   2   -0.43    2.48
   0  -9   2    4.40    3.25
   0  -9  -2   -1.07    2.31
   0  -9   2    0.76    2.20
   0  -9  -2    3.05    2.76
   0  -9  -2   -2.44    2.66
   0   9   3   20.33    5.62
   0   9  -3   18.33    4.54
   0   9   3   19.65    5.18
   0   9   3   19.92    6.40
   0   9  -3   20.35    5.38
   0   9  -3   17.31    4.69
   0  -9  -3   31.55    7.86
   0  -9  -3   18.68    5.66
   0  -9   3   16.01    4.48
   0  -9  -3   18.88    5.14
   0  -9   3   12.56    5.10
   0   9  -4    0.34    2.37
   0   9  -4   -4.32    2.77
   0   9   4    0.56    2.07
   0   9  -4   -1.25    2.12
   0  -9  -4    1.60    2.42
   0  -9  -4   -0.99    2.53
   0  -9   4    2.33    4.01
   0  -9  -4    1.58    2.98
   0  -9  -4   -0.65    2.22
   0   9  -5   21.13    5.83
   0   9   5   31.95    7.22
   0   9  -5   24.09    6.39
   0   9  -5   21.20    5.75
   0  -9   5   25.27    8.15
   0  -9  -5   33.82    8.93
   0  -9  -5   24.93    6.53
   0  -9  -5   18.66    5.79
   0   9  -6    5.78    3.93
   0   9   6    5.59    4.08
   0   9  -6    4.73    3.45
   0   9  -6    4.18    3.56
   0  -9  -6    1.13    4.01
   0  -9  -6   -0.60    2.68
   0  -9   6    2.87    4.58
   0   9  -7    3.66    5.03
   0   9  -7   11.65    4.78
   0  -9   7    9.68    6.54
   0  -9  -7    8.52    5.66
   0  -9  -7    4.44    4.11
   0  -9  -7   -0.63    5.18
   0   9  -8    1.17    4.35
   0   9  -8   -2.25    4.91
   0  -9  -8    3.29    4.35
   0  -9  -8   -4.60    3.31
   0  -9  -8   -7.37    3.43
   0  10   0   13.59    4.29
   0  10   0   17.54    4.59
   0 -10   0   14.62    6.02
   0 -10   0   11.72    5.44
   0  10  -1    6.09    2.83
   0  10   1    6.74    3.40
   0  10  -1   10.19    3.86
   0  10   1   12.05    3.75
   0 -10   1   10.57    5.20
   0 -10   1    3.04    3.69
   0 -10  -1    9.99    5.00
   0 -10  -1   13.70    5.29
   0  10  -2   -1.60    2.67
   0  10  -2    1.70    2.73
   0  10   2    2.30    3.16
   0  10   2    0.38    2.28
   0 -10  -2   -2.49    2.53
   0 -10   2    1.97    3.17
   0 -10   2   -1.59    2.38
   0 -10  -2   -0.01    2.64
   0  10  -3   -0.28    2.43
   0  10  -3   -1.43    2.45
   0  10   3    2.48    3.48
   0  10   3   -2.14    2.03
   0  10  -3    1.37    2.86
   0 -10   3    0.33    3.63
   0 -10  -3    5.82    3.70
   0 -10   3   -4.82    4.40
   0 -10  -3    1.23    3.92
   0  10  -4    4.82    3.54
   0  10  -4    8.23    3.25
   0  10   4    0.45    3.08
   0  10  -4    4.87    3.89
   0 -10  -4    7.39    3.77
   0 -10  -4   13.09    5.75
   0 -10  -4    4.81    3.89
   0 -10   4   18.99    6.87
   0  10  -5    1.85    2.74
   0  10   5    6.19    4.40
   0  10  -5    4.66    3.82
   0  10  -5    5.51    4.18
   0 -10  -5    8.98    5.41
   0 -10  -5    6.34    3.90
   0 -10   5   14.28    7.59
   0 -10  -5   -0.55    3.01
   0  10  -6    1.77    3.40
   0  10  -6    1.32    2.59
   0  10   6   -2.29    2.98
   0  10  -6   -6.77    3.93
   0 -10  -6    2.82    3.67
   0 -10   6   -6.32    4.15
   0 -10  -6   -0.97    3.07
   0  10  -7    7.14    6.37
   0  10  -7    2.60    4.13
   0 -10  -7    8.24    3.79
   0 -10  -7    2.85    5.63
   0 -10   7    5.29    7.94
   0 -10  -7    4.94    3.87
   0  11   0    2.86    3.06
   0  11   0   -1.85    2.57
   0 -11   0   -3.14    3.71
   0 -11   0    7.09    5.32
   0  11  -1   11.55    4.57
   0  11   1   14.87    4.80
   0  11  -1   14.89    4.87
   0  11   1   15.56    4.65
   0 -11  -1   14.91    6.11
   0 -11  -1    8.10    5.05
   0 -11   1   11.47    5.87
   0 -11   1    5.99    4.39
   0  11  -2    1.13    2.20
   0  11   2   -3.95    2.30
   0  11  -2   -1.52    2.79
   0  11   2   -0.56    2.45
   0 -11   2   -5.57    4.46
   0 -11  -2    0.09    4.43
   0 -11  -2   -3.18    3.89
   0 -11   2    5.05    4.52
   0  11  -3    3.23    2.52
   0  11  -3    1.84    3.90
   0  11   3    1.74    3.24
   0  11   3    4.84    4.55
   0 -11   3   -3.04    5.19
   0 -11   3   -2.72    4.91
   0 -11  -3    0.16    3.56
   0 -11  -3    1.28    4.40
   0  11  -4   -3.04    3.29
   0  11   4   -5.38    3.30
   0  11  -4    1.99    2.50
   0 -11  -4   -5.63    3.24
   0 -11  -4   -0.04    2.13
   0 -11   4    4.40    5.26
   0 -11   4    7.64    5.48
   0 -11  -4    1.18    3.94
   0  11  -5    1.60    3.68
   0  11   5    0.47    4.21
   0  11  -5   -4.11    2.49
   0  11  -5    6.86    4.17
   0 -11  -5    9.73    4.50
   0 -11  -5    1.18    3.62
   0 -11   5    2.16    6.62
   0 -11   5    5.04    6.25
   0 -11  -5    0.89    2.12
   0  11  -6   -0.68    3.78
   0  11  -6   -0.69    3.62
   0  11   6   -3.57    4.87
   0  11  -6    2.14    5.78
   0 -11  -6    4.15    4.10
   0 -11   6    7.64    6.65
   0 -11  -6    0.77    6.05
   0  12   0   15.87    4.53
   0  12   0   24.64    5.40
   0 -12   0   14.69    7.91
   0 -12   0   12.19    6.25
   0  12   1   -4.02    2.90
   0  12   1    6.68    2.36
   0  12  -1    2.26    2.64
   0  12  -1    9.77    3.54
   0 -12  -1    1.05    3.10
   0 -12   1   -4.62    2.73
   0 -12   1    2.67    4.44
   0 -12  -1   -2.45    4.34
   0  12   2   -3.11    2.72
   0  12  -2    5.38    3.59
   0 -12   2    7.87    7.27
   0 -12   2    5.60    4.74
   0 -12  -2    1.69    4.05
   0 -12  -2    1.65    4.14
   0  12  -3   -3.38    4.18
   0  12   3   -1.76    3.77
   0  12  -3    3.13    2.53
   0  12   3    5.07    4.85
   0 -12  -3    4.58    4.44
   0 -12   3   -9.85    5.26
   0 -12   3   -1.48    4.11
   0 -12  -3    0.44    3.45
   0 -12  -3    4.03    6.20
   0  12  -4    3.20    2.49
   0  12  -4    1.73    4.25
   0  12   4    1.68    4.84
   0 -12  -4   -5.55    3.59
   0 -12  -4   -8.77    3.79
   0 -12   4   -0.38    4.72
   0 -12   4   -0.17    5.39
   0 -12  -4    0.96    3.26
   0  12  -5   -7.73    3.42
   0  12  -5   -0.08    4.88
   0  12   5    2.60    5.08
   0 -12  -5   -3.76    4.64
   0 -12   5   -8.55    6.14
   0 -12   5   -4.50    4.55
   0 -12  -5   -6.25    3.02
   0 -12  -5    9.56    5.35
   0  13   0   -0.42    4.02
   0  13   0   -3.67    3.04
   0 -13   0   -3.88    4.83
   0 -13   0   -6.32    5.74
   0  13  -1    4.96    5.07
   0  13  -1    0.49    4.16
   0  13   1    4.71    4.91
   0  13   1    6.43    3.57
   0 -13  -1   -1.18    3.43
   0 -13  -1    0.44    4.61
   0 -13   1    3.32    4.06
   0 -13   1   -9.46    6.04
   0  13   2    0.71    4.50
   0  13  -2   -2.60    4.77
   0  13  -2   -0.55    2.37
   0  13   2    1.60    3.52
   0 -13  -2    1.91    5.09
   0 -13  -2    5.67    5.60
   0 -13   2   -7.09    6.64
   0 -13   2   -1.70    4.87
   0  13   3   -4.25    4.45
   0  13  -3    5.08    5.25
   0  13   3   -5.67    4.53
   0 -13  -3    7.82    5.32
   0 -13   3   -2.13    4.00
   0 -13  -3    0.60    6.51
   0 -13   3   13.70    7.31
   1   0 -11   -6.23    3.88
   1   0 -11   -3.36    3.83
   1   0 -10    6.09    4.58
   1   0 -10    0.38    3.41
   1   0  -9   -0.75    3.03
   1   0  -9   -0.72    2.38
   1   0  -8    4.98    4.02
   1   0  -8    1.05    2.36
   1   0  -8    5.88    2.57
  -1   0   7    0.23    2.32
   1   0  -7    1.14    2.28
   1   0  -7   -1.41    1.00
  -1   0   7    1.05    2.38
  -1   0   7   -0.93    1.76
   1   0  -7   -0.07    1.59
  -1   0   6   20.13    4.60
   1   0  -6   18.59    3.30
  -1   0   6   21.28    2.09
   1   0  -6   11.34    3.80
  -1   0   6   16.40    4.13
   1   0  -6   12.79    3.51
   1   0  -5   -0.36    0.96
  -1   0   5   -0.95    0.59
  -1   0   5   -1.03    1.24
   1   0  -5   -0.15    1.44
  -1   0   5   -0.25    0.45
   1   0  -5    0.40    0.47
  -1   0   5    1.00    1.34
   1   0  -5    0.33    1.01
  -1   0   4  287.08    8.68
   1   0  -4  280.82    9.06
   1   0  -4  292.76   10.48
  -1   0   4  284.43   10.67
  -1   0   4  274.32   13.07
   1   0  -4  282.01   13.34
  -1   0   4  284.88   12.85
   1   0  -4  298.04   12.97
   1   0  -3   -0.09    0.64
   1   0  -3    0.42    0.54
  -1   0   3    0.14    0.86
  -1   0   3    1.54    0.85
  -1   0   3   -0.39    0.67
  -1   0   3    0.37    0.44
   1   0  -3   -0.09    0.39
   1   0  -3   -0.04    0.76
   1   0  -2 1413.24   37.21
  -1   0   2 1446.57   39.63
   1   0  -2 1548.65   36.83
  -1   0   2 1408.71   38.76
  -1   0   2 1422.83   37.05
  -1   0   2 1387.93   36.81
   1   0  -2 1503.50   39.86
   1   0  -2 1443.84   38.78
   1   0  -1   -0.24    0.21
   1   0  -1    0.23    0.24
  -1   0   1   -0.19    0.22
  -1   0   1   -0.51    0.19
  -1   0   1    0.03    0.32
   1   0  -1   -0.28    0.21
   1   0   1    0.02    0.49
  -1   0  -1    0.04    0.42
  -1   0  -1   -0.17    0.19
  -1   0  -1   -0.15    0.30
  -1   0  -1    0.45    0.54
   1   0   1    0.42    0.32
   1   0   1    0.36    0.52
  -1   0  -1    0.07    0.36
   1   0   2  544.13   17.57
   1   0   2  548.13   17.23
  -1   0  -2  545.24   17.14
  -1   0  -2  530.68   16.98
   1   0   2  561.69   17.18
   1   0   2  539.23   14.41
  -1   0  -2  540.07   14.42
  -1   0  -2  535.61   17.47
   1   0   3   -0.11    0.52
  -1   0  -3    0.50    0.75
   1   0   3    0.33    0.26
   1   0   3    0.66    0.41
   1   0   3   -0.20    0.75
   1   0   3    0.30    0.78
  -1   0  -3    1.82    1.17
  -1   0  -3   -0.85    0.59
   1   0   4   74.32    5.69
  -1   0  -4   68.51    5.41
   1   0   4   66.39    5.95
  -1   0  -4   80.76    6.44
  -1   0  -4   64.28    5.78
   1   0   4   77.05    6.13
  -1   0  -5    0.91    1.17
   1   0   5   -0.74    1.32
  -1   0  -5    1.38    1.50
   1   0   5   -1.21    1.28
  -1   0  -5    0.03    1.39
  -1   0  -5   -0.87    1.03
   1   0   5    0.26    1.39
  -1   0  -6    0.49    1.71
   1   0   6    0.19    1.52
  -1   0  -6    2.40    2.05
  -1   0  -6    0.14    1.53
  -1   0  -6   -0.39    1.69
   1   0   6   -0.39    2.05
   1   0   6    1.91    1.63
  -1   0  -7    0.76    2.04
  -1   0  -7   -1.94    2.38
   1   0   7    4.82    2.30
   1   0   7   -2.51    1.98
  -1   0  -7   -2.46    1.90
  -1   0  -7    1.20    2.17
  -1   0  -8    5.36    4.04
  -1   0  -8    0.61    2.36
  -1   0  -8    3.21    2.73
  -1   0  -9    1.97    2.56
  -1   0  -9   -3.52    2.66
  -1   0 -10    5.41    4.38
  -1   0 -10   -6.04    3.22
  -1   0 -11    1.18    5.23
  -1   0 -11    5.93    5.29
   1   1 -11    0.90    3.92
   1   1 -11   -5.82    4.35
   1  -1 -11    0.40    2.74
   1  -1 -11    1.18    4.89
   1   1 -10   15.08    5.85
   1   1 -10   11.47    4.09
   1  -1 -10    6.71    5.26
   1  -1 -10    6.88    3.73
   1   1  -9    5.49    4.24
   1   1  -9    0.40    3.11
   1  -1  -9    4.95    3.57
   1  -1  -9    1.51    3.71
   1   1  -8   42.65    4.60
   1   1  -8   29.97    7.03
   1   1  -8   45.80    7.93
   1  -1  -8   27.08    6.57
   1  -1  -8   37.27    5.60
   1  -1  -8   30.49    6.82
   1   1  -7    6.85    3.19
  -1   1   7   13.07    4.04
   1   1  -7    7.44    2.43
  -1   1   7   11.93    2.96
   1   1  -7    5.77    2.39
   1  -1  -7    6.17    3.38
  -1  -1   7   10.66    2.76
  -1  -1   7    7.68    3.57
   1  -1  -7   17.13    5.02
   1  -1  -7    6.83    2.53
  -1  -1   7    7.95    3.35
   1  -1  -7    6.22    2.72
  -1   1   6    5.70    2.80
   1   1  -6    4.76    1.72
   1   1  -6    5.91    1.36
   1   1  -6    4.59    2.71
   1   1  -6    8.53    2.99
  -1   1   6    6.40    1.89
  -1  -1   6    6.01    3.13
   1  -1  -6    8.59    3.07
  -1  -1   6    7.54    1.39
  -1  -1   6    6.37    2.30
  -1  -1   6    9.68    1.63
   1  -1  -6    7.56    3.19
   1  -1  -6    8.65    3.77
   1  -1  -6    8.91    2.44
  -1   1   5    0.43    1.45
   1   1  -5   -1.33    0.83
   1   1  -5    1.22    1.50
  -1   1   5   -1.05    0.98
   1   1  -5    1.71    1.16
   1   1  -5   -1.08    0.74
  -1   1   5    1.79    0.96
   1  -1  -5    0.47    1.01
  -1  -1   5   -0.60    1.10
   1  -1  -5    0.14    1.29
  -1  -1   5    1.66    0.83
  -1  -1   5   -0.56    1.35
  -1  -1   5   -1.48    0.55
   1  -1  -5   -0.27    1.12
   1   1  -4  252.67   11.70
  -1   1   4  236.40    7.43
   1   1  -4  238.96    9.33
  -1   1   4  257.78   12.10
  -1   1   4  256.61   12.32
  -1   1   4  239.89   10.37
   1   1  -4  267.53   12.47
   1   1  -4  239.60    9.08
   1  -1  -4  234.00    9.96
  -1  -1   4  238.31    9.27
   1  -1  -4  236.51   12.31
  -1  -1   4  244.82    9.03
  -1  -1   4  234.65   11.95
   1  -1  -4  231.24    7.50
  -1  -1   4  245.10   11.70
   1  -1  -4  243.02   11.84
  -1   1   3    9.99    1.20
   1   1  -3   10.96    2.29
  -1   1   3   14.50    2.86
  -1   1   3   10.72    2.04
  -1   1   3   12.17    2.62
   1   1  -3   11.09    2.53
   1   1  -3   10.31    1.88
   1   1  -3   12.25    1.43
  -1  -1   3   12.50    1.52
   1  -1  -3    9.48    1.13
  -1  -1   3   10.32    2.28
  -1  -1   3   11.38    1.83
   1  -1  -3   12.72    2.58
  -1  -1   3   10.07    2.35
   1  -1  -3   11.52    2.16
   1  -1  -3   10.65    2.67
   1   1  -2 1248.87   35.19
  -1   1   2 1292.41   36.30
  -1   1   2 1336.22   36.04
   1   1  -2 1315.09   35.59
  -1   1   2 1292.38   35.24
  -1   1   2 1325.73   34.01
   1   1  -2 1318.52   36.33
   1   1  -2 1316.90   33.70
  -1  -1   2 1313.92   33.67
   1  -1  -2 1316.85   36.47
  -1  -1   2 1342.13   35.73
   1  -1  -2 1293.65   35.16
   1  -1  -2 1289.90   35.85
  -1  -1   2 1342.38   36.55
   1  -1  -2 1289.73   33.90
  -1  -1   2 1273.77   35.10
   1   1  -1   87.30    4.13
   1   1  -1   83.84    3.35
  -1   1   1   84.17    3.77
   1   1  -1   86.82    4.27
   1   1  -1   91.84    3.78
  -1   1   1   84.71    3.80
   1  -1  -1   81.76    3.55
   1  -1  -1   82.74    3.80
   1  -1  -1   88.10    3.79
  -1  -1   1   88.60    4.27
   1  -1  -1   86.67    3.87
  -1  -1   1   84.04    4.04
   1  -1  -1   85.49    3.79
   1  -1  -1   89.51    4.06
  -1  -1   1   86.37    3.39
  -1  -1   1   88.25    3.75
   1   1   0  449.56   12.76
  -1   1   0  460.59   12.51
   1   1   0  441.28   13.47
  -1   1   0  461.82   13.31
  -1   1   0  427.28   11.68
   1   1   0  444.61   12.46
   1   1   0  449.95   13.59
  -1   1   0  467.61   13.36
  -1  -1   0  452.61   12.50
  -1  -1   0  466.81   13.60
   1  -1   0  454.35   13.23
  -1  -1   0  459.21   12.80
   1  -1   0  465.44   13.34
   1  -1   0  447.01   12.48
   1  -1   0  432.82   11.69
  -1   1  -1   87.33    3.91
  -1   1  -1   87.34    4.14
   1   1   1   83.67    3.94
  -1   1  -1   77.70    3.42
   1   1   1   79.68    4.25
   1   1   1   76.89    3.65
  -1   1  -1   78.61    4.08
   1   1   1   80.79    4.57
   1  -1   1   77.83    3.76
  -1  -1  -1   83.14    4.28
   1  -1   1   81.33    4.14
   1  -1   1   82.06    4.08
  -1  -1  -1   75.64    4.38
  -1  -1  -1   79.47    3.67
  -1  -1  -1   80.18    3.85
   1  -1   1   79.98    3.45
   1   1   2   90.68    5.55
   1   1   2   94.97    5.24
   1   1   2   86.65    3.77
  -1   1  -2  100.43    5.50
  -1   1  -2   86.55    4.82
   1   1   2   99.27    5.73
  -1   1  -2   97.38    5.14
  -1  -1  -2   88.99    5.43
   1  -1   2   89.05    4.93
  -1  -1  -2   85.05    5.31
  -1  -1  -2   96.80    5.24
   1  -1   2   86.94    4.93
   1  -1   2   97.50    4.77
   1  -1   2  104.60    5.64
  -1  -1  -2   95.67    3.75
   1  -1   2   91.92    4.22
  -1   1  -3   39.55    3.97
  -1   1  -3   38.67    3.67
   1   1   3   37.03    3.98
  -1   1  -3   36.58    3.39
   1   1   3   36.48    1.81
   1   1   3   41.69    3.98
   1  -1   3   34.12    3.46
  -1  -1  -3   39.29    4.10
  -1  -1  -3   39.86    1.72
  -1  -1  -3   47.17    3.96
   1  -1   3   39.26    2.94
  -1  -1  -3   35.25    3.70
   1  -1   3   31.58    3.51
  -1  -1  -3   38.29    3.96
   1  -1   3   42.64    3.72
   1  -1   3   36.01    2.50
  -1   1  -4   40.03    3.99
   1   1   4   39.82    4.35
   1   1   4   50.19    5.17
  -1   1  -4   40.99    4.53
  -1   1  -4   46.55    4.88
  -1  -1  -4   45.89    4.53
   1  -1   4   35.42    4.32
   1  -1   4   33.61    3.85
  -1  -1  -4   49.34    5.08
   1  -1   4   42.42    2.97
   1  -1   4   39.51    4.25
  -1  -1  -4   34.87    3.93
   1  -1   4   41.42    2.69
  -1  -1  -4   45.16    4.89
   1   1   5   35.66    5.46
  -1   1  -5   29.68    4.96
  -1   1  -5   40.61    6.10
   1   1   5   26.16    5.19
  -1   1  -5   31.30    3.82
  -1  -1  -5   34.35    5.37
   1  -1   5   30.19    5.08
   1  -1   5   29.22    2.06
   1  -1   5   27.95    2.26
  -1  -1  -5   34.38    4.25
   1  -1   5   27.27    5.11
  -1  -1  -5   29.15    5.31
  -1  -1  -5   42.12    6.40
  -1   1  -6    2.36    2.41
  -1   1  -6    1.49    1.87
   1   1   6    0.55    2.27
   1   1   6    8.48    2.01
  -1   1  -6    3.63    2.54
   1  -1   6    2.07    1.76
  -1  -1  -6    6.12    2.19
   1  -1   6    2.22    1.71
   1  -1   6    6.53    3.28
  -1  -1  -6    2.91    2.25
  -1  -1  -6    3.07    2.30
  -1  -1  -6    2.71    1.86
  -1   1  -7    4.58    3.39
  -1   1  -7    0.72    1.93
  -1   1  -7    0.18    2.08
   1   1   7   -1.61    1.97
  -1  -1  -7    2.90    2.43
   1  -1   7    0.74    1.68
  -1  -1  -7    4.41    2.71
  -1  -1  -7    0.48    2.01
  -1  -1  -7   -1.87    1.96
   1  -1   7    4.12    2.64
  -1   1  -8   10.31    4.31
  -1   1  -8    4.97    3.74
  -1   1  -8   10.94    3.69
  -1  -1  -8    3.61    3.68
  -1  -1  -8    7.34    3.73
  -1  -1  -8   12.37    3.96
  -1   1  -9    3.14    3.48
  -1   1  -9   -3.96    2.64
  -1  -1  -9    4.20    4.75
  -1  -1  -9    3.03    3.25
  -1   1 -10   12.31    5.73
  -1   1 -10    4.64    4.73
  -1  -1 -10   10.96    5.60
  -1  -1 -10    2.86    4.36
   1   2 -11    1.90    3.98
   1   2 -11    9.76    4.83
   1  -2 -11   -5.44    4.46
   1  -2 -11   -1.53    4.51
   1   2 -10   -3.15    2.95
   1   2 -10    1.20    3.51
   1  -2 -10   -3.05    3.12
   1  -2 -10   -1.07    2.69
   1   2  -9    2.28    2.74
   1   2  -9    7.08    3.84
   1  -2  -9    3.73    3.28
   1  -2  -9    5.15    3.51
   1   2  -8   31.80    5.81
   1   2  -8   28.48    6.57
   1   2  -8   26.43    6.00
   1  -2  -8   18.38    5.59
   1  -2  -8   23.69    6.41
   1  -2  -8   33.87    5.76
   1   2  -7   12.22    4.47
  -1   2   7   13.37    3.72
  -1   2   7   10.53    4.31
   1   2  -7   14.97    4.05
   1   2  -7   17.20    3.47
  -1  -2   7    9.07    4.04
  -1  -2   7    8.82    2.74
  -1  -2   7   12.10    3.58
  -1  -2   7    8.73    1.98
  -1  -2   7   12.01    2.40
   1  -2  -7    6.11    4.92
   1  -2  -7   12.39    4.27
   1  -2  -7   12.11    4.52
   1  -2  -7   17.37    4.08
  -1   2   6    2.79    3.08
   1   2  -6    5.05    1.94
   1   2  -6    7.59    2.70
   1   2  -6    5.65    1.88
   1   2  -6    6.40    2.94
  -1   2   6    7.81    2.17
  -1  -2   6    5.87    2.74
   1  -2  -6    6.73    2.40
   1  -2  -6    1.36    1.86
  -1  -2   6    6.09    1.49
   1  -2  -6    5.40    2.42
   1  -2  -6    4.23    2.16
  -1  -2   6    6.81    1.76
  -1  -2   6    5.81    2.67
   1   2  -5    0.83    0.86
  -1   2   5    3.53    1.36
   1   2  -5   -0.84    1.27
   1   2  -5   -0.30    0.94
   1   2  -5   -0.57    1.06
  -1   2   5   -1.66    1.49
  -1  -2   5    1.44    1.61
  -1  -2   5    4.22    1.10
  -1  -2   5    4.13    2.03
   1  -2  -5    1.72    1.37
   1  -2  -5    0.09    0.63
   1  -2  -5    0.29    0.59
   1  -2  -5    1.75    1.48
  -1  -2   5   -0.71    0.73
   1  -2  -5    0.56    1.30
   1  -2  -5   -0.31    0.98
   1   2  -4    1.47    1.38
   1   2  -4    1.58    1.04
  -1   2   4    0.50    1.05
  -1   2   4    0.46    1.11
   1   2  -4    0.62    1.32
   1   2  -4    0.50    0.90
   1  -2  -4    0.69    0.67
  -1  -2   4    0.04    1.11
  -1  -2   4    1.84    1.71
   1  -2  -4    1.12    0.83
  -1  -2   4    0.13    1.26
   1  -2  -4    1.98    1.60
  -1  -2   4    1.95    1.12
   1  -2  -4    0.54    1.24
   1  -2  -4    0.61    1.60
   1  -2  -4    0.20    0.96
  -1   2   3   20.94    3.46
   1   2  -3   25.85    3.21
   1   2  -3   28.73    3.25
  -1   2   3   25.41    3.83
   1   2  -3   25.22    3.64
   1   2  -3   22.26    2.28
   1  -2  -3   22.40    2.07
   1  -2  -3   24.45    3.01
  -1  -2   3   24.78    2.93
  -1  -2   3   22.46    2.32
   1  -2  -3   24.22    3.63
  -1  -2   3   24.65    3.64
   1  -2  -3   29.97    3.62
   1  -2  -3   20.50    2.32
   1  -2  -3   24.52    3.01
  -1  -2   3   20.18    3.28
   1   2  -2  391.51   13.71
   1   2  -2  393.40   13.41
   1   2  -2  376.36   14.05
   1   2  -2  391.57   12.55
  -1   2   2  380.64   14.08
  -1   2   2  400.41   13.74
   1  -2  -2  382.97   13.50
  -1  -2   2  397.59   13.44
   1  -2  -2  377.72   13.32
   1  -2  -2  389.70   13.82
   1  -2  -2  363.65   13.82
  -1  -2   2  356.37   13.69
   1  -2  -2  380.10   13.06
  -1  -2   2  383.53   13.75
  -1  -2   2  390.05   12.48
   1  -2  -2  386.01   13.34
   1  -2  -2  374.88   12.48
  -1   2   1 1302.12   35.63
  -1   2   1 1367.58   36.87
   1   2  -1 1333.29   35.88
   1   2  -1 1317.84   37.64
  -1   2   1 1372.57   35.85
   1   2  -1 1364.91   36.23
   1   2  -1 1337.54   36.14
   1  -2  -1 1342.27   37.40
   1  -2  -1 1321.95   35.59
   1  -2  -1 1326.57   35.62
   1  -2  -1 1333.50   36.74
  -1  -2   1 1334.51   37.66
   1  -2  -1 1353.66   36.47
  -1  -2   1 1300.36   35.87
  -1  -2   1 1340.91   36.11
  -1  -2   1 1381.65   36.36
  -1   2   0    0.04    0.49
  -1   2   0    0.26    0.49
   1   2   0    1.50    1.04
   1   2   0   -0.33    0.47
   1   2   0    0.06    0.57
  -1   2   0    0.73    0.53
  -1  -2   0    0.82    1.09
   1  -2   0    1.39    0.96
   1  -2   0    0.07    0.52
   1  -2   0   -0.12    0.33
  -1  -2   0    0.71    0.71
   1  -2   0    0.45    0.68
   1  -2   0    0.57    0.53
  -1  -2   0    1.04    0.70
  -1  -2   0    0.74    0.66
   1   2   1   41.03    3.05
   1   2   1   37.58    2.89
  -1   2  -1   41.00    2.54
   1   2   1   41.02    3.34
  -1   2  -1   35.60    2.94
  -1   2  -1   35.41    3.08
   1   2   1   44.57    3.88
   1  -2   1   36.96    3.48
  -1  -2  -1   38.75    3.24
   1  -2   1   38.53    2.51
  -1  -2  -1   44.28    3.16
  -1  -2  -1   35.59    3.54
  -1  -2  -1   37.50    2.92
  -1  -2  -1   36.38    3.11
   1  -2   1   41.31    3.24
   1  -2   1   38.12    2.96
   1  -2   1   38.52    3.20
   1   2   2    0.80    0.77
   1   2   2    0.88    0.88
  -1   2  -2    1.95    0.99
  -1   2  -2   -0.58    0.51
   1   2   2    0.15    1.01
  -1   2  -2    0.95    0.81
   1   2   2    1.98    1.17
   1  -2   2    0.53    1.12
   1  -2   2    0.21    0.68
   1  -2   2    0.53    0.78
  -1  -2  -2   -0.03    0.75
  -1  -2  -2    2.61    1.34
   1  -2   2    1.67    0.93
  -1  -2  -2    0.75    0.89
  -1  -2  -2    1.17    0.78
   1  -2   2    0.89    0.76
   1   2   3   24.67    4.12
  -1   2  -3   33.50    3.45
   1   2   3   25.88    3.23
  -1   2  -3   34.52    3.50
  -1   2  -3   32.36    4.48
   1   2   3   33.68    2.68
   1   2   3   23.53    3.81
  -1  -2  -3   35.91    3.98
  -1  -2  -3   30.77    2.49
   1  -2   3   32.60    3.00
   1  -2   3   35.78    3.65
   1  -2   3   37.64    3.78
  -1  -2  -3   30.77    3.44
   1  -2   3   32.61    3.36
  -1  -2  -3   35.79    4.99
   1  -2   3   30.89    3.34
  -1   2  -4  231.86   11.36
  -1   2  -4  224.23   10.60
  -1   2  -4  204.87   11.29
   1   2   4  224.80   11.90
   1   2   4  217.39   11.99
  -1  -2  -4  200.43   11.55
  -1  -2  -4  214.07   11.15
  -1  -2  -4  221.24   11.92
  -1  -2  -4  211.20   11.36
   1  -2   4  209.38   10.98
   1  -2   4  225.72   11.79
   1  -2   4  242.16   10.94
   1  -2   4  216.09    9.87
   1  -2   4  210.60    9.00
  -1  -2  -4  220.14    7.18
  -1  -2  -4  224.11    7.37
  -1   2  -5   13.07    3.83
  -1   2  -5   11.54    2.95
   1   2   5    8.44    2.94
   1   2   5    8.92    3.18
  -1   2  -5   13.07    3.58
   1  -2   5   13.30    3.36
  -1  -2  -5   21.75    4.61
  -1  -2  -5   10.47    3.49
   1  -2   5   11.94    1.94
   1  -2   5   11.87    2.84
  -1  -2  -5   11.54    3.21
   1  -2   5    9.39    3.28
  -1  -2  -5   11.85    3.75
  -1   2  -6   -1.31    1.90
  -1   2  -6   -1.09    1.71
  -1   2  -6    0.20    1.14
   1   2   6    0.34    1.79
   1   2   6   -1.57    2.09
   1  -2   6   -1.92    1.30
  -1  -2  -6   -0.27    1.34
   1  -2   6    0.70    2.54
  -1  -2  -6   -0.54    1.55
   1  -2   6    1.35    0.80
  -1  -2  -6   -0.07    1.60
  -1  -2  -6   -4.06    1.38
   1  -2   6   -1.58    1.72
   1  -2   6    0.96    1.17
  -1   2  -7   41.07    7.43
  -1   2  -7   51.52    8.41
   1   2   7   46.87    7.27
  -1   2  -7   49.10    5.86
   1  -2   7   53.49    3.56
   1  -2   7   39.76    6.97
  -1  -2  -7   47.30    8.22
   1  -2   7   41.39    6.19
  -1  -2  -7   52.67    7.51
  -1  -2  -7   40.76    7.40
  -1   2  -8  190.92   14.55
  -1   2  -8  191.36   14.49
  -1   2  -8  183.71   11.78
  -1  -2  -8  183.79   12.72
  -1  -2  -8  169.97   13.78
  -1  -2  -8  193.91   14.92
  -1   2  -9   38.24    7.52
  -1   2  -9   30.08    7.15
  -1  -2  -9   39.73    8.39
  -1  -2  -9   35.99    7.83
  -1   2 -10   -5.31    2.75
  -1   2 -10    8.70    5.74
  -1  -2 -10   -4.15    2.89
  -1  -2 -10   -1.35    2.82
   1   3 -10   -0.01    3.69
   1   3 -10    4.66    4.38
   1  -3 -10    2.40    3.14
   1  -3 -10    4.01    3.82
   1   3  -9    5.38    4.17
   1   3  -9   -0.78    2.96
   1  -3  -9    4.49    4.23
   1  -3  -9    2.82    4.09
   1   3  -8    6.49    3.29
   1   3  -8    9.23    4.02
   1  -3  -8    9.30    4.00
   1  -3  -8   14.15    5.64
   1  -3  -8   10.70    4.06
   1   3  -7   -2.28    1.92
  -1   3   7    1.23    2.46
   1   3  -7   -3.23    1.67
   1   3  -7   -0.40    1.52
  -1   3   7    3.64    2.79
   1  -3  -7   -1.01    1.13
  -1  -3   7   -0.05    1.73
  -1  -3   7    1.04    2.94
  -1  -3   7   -0.42    2.07
  -1  -3   7   -0.61    1.76
   1  -3  -7   -2.78    2.17
   1  -3  -7   -2.53    1.95
   1   3  -6   87.69    6.37
   1   3  -6   75.66    6.11
  -1   3   6   90.07    8.82
   1   3  -6  101.22    8.63
  -1   3   6   82.68    7.35
   1   3  -6   95.31    8.58
  -1  -3   6  105.86    9.03
  -1  -3   6  106.24    6.77
   1  -3  -6   96.18    4.65
   1  -3  -6   94.58    9.07
  -1  -3   6   99.25    8.90
   1  -3  -6   87.07    4.10
   1  -3  -6   96.29    8.61
   1  -3  -6   80.22    7.77
   1  -3  -6   91.64    7.62
  -1  -3   6   91.48    6.87
   1   3  -5   79.23    6.99
   1   3  -5   72.02    6.65
   1   3  -5   68.90    5.20
  -1   3   5   76.90    6.93
   1   3  -5   66.06    5.75
  -1   3   5   73.53    7.25
   1  -3  -5   68.96    4.65
  -1  -3   5   70.18    5.88
   1  -3  -5   79.56    6.73
   1  -3  -5   73.70    4.28
   1  -3  -5   72.46    6.96
   1  -3  -5   71.32    7.22
  -1  -3   5   72.07    6.51
  -1  -3   5   69.19    6.91
  -1  -3   5   80.57    5.54
   1  -3  -5   54.65    5.98
  -1   3   4  177.57   10.71
   1   3  -4  211.53   10.99
  -1   3   4  185.36   10.82
   1   3  -4  188.97   10.23
   1   3  -4  193.15    9.02
   1   3  -4  198.60   10.59
  -1  -3   4  181.21    9.93
   1  -3  -4  189.62    8.92
   1  -3  -4  183.64    8.03
   1  -3  -4  191.87   10.64
   1  -3  -4  180.57   10.58
   1  -3  -4  198.17   11.40
  -1  -3   4  180.30   10.27
   1  -3  -4  179.11   10.29
  -1  -3   4  193.04   10.72
  -1  -3   4  189.04    8.87
  -1   3   3  127.25    7.71
  -1   3   3  123.67    8.12
   1   3  -3  111.15    7.54
   1   3  -3  114.84    7.26
   1   3  -3  126.19    6.78
   1   3  -3  121.16    7.35
   1  -3  -3  111.65    7.53
   1  -3  -3  135.49    8.32
   1  -3  -3  117.48    6.30
  -1  -3   3  125.22    6.63
  -1  -3   3  127.76    7.54
   1  -3  -3  127.07    7.61
  -1  -3   3  131.72    8.01
  -1  -3   3  119.72    7.48
   1  -3  -3  123.02    7.14
   1  -3  -3  105.21    6.78
  -1   3   2  531.27   17.49
   1   3  -2  529.42   17.48
   1   3  -2  495.14   18.82
   1   3  -2  492.37   16.94
   1   3  -2  491.42   17.25
  -1   3   2  483.05   16.87
   1  -3  -2  516.40   18.09
  -1  -3   2  521.23   19.01
   1  -3  -2  503.09   17.00
  -1  -3   2  518.98   17.00
   1  -3  -2  475.45   16.69
  -1  -3   2  487.77   17.08
  -1  -3   2  506.85   17.43
   1  -3  -2  501.02   17.04
   1  -3  -2  520.09   18.16
   1  -3  -2  481.18   18.61
   1  -3  -2  518.03   18.28
  -1   3   1 9637.21  242.05
   1   3  -1 9673.41  256.97
  -1  -3   1 9999.00  259.27
   1  -3  -1 9379.76  243.20
   1   3   0 7095.85  181.94
  -1   3   0 7206.84  182.08
   1  -3   0 7218.67  180.83
   1   3   1    0.77    0.85
  -1   3  -1    2.45    1.19
   1   3   1    0.30    0.74
  -1   3  -1    0.64    0.88
  -1   3  -1    0.71    0.84
   1   3   1    1.78    1.18
   1   3   1    1.92    1.24
  -1  -3  -1   -0.33    0.68
   1  -3   1    2.06    1.02
   1  -3   1    0.30    0.54
   1  -3   1   -0.12    1.20
  -1  -3  -1    1.30    0.98
  -1  -3  -1    1.73    0.97
  -1  -3  -1    1.05    1.39
   1  -3   1    1.29    0.98
   1   3   2   80.04    6.40
  -1   3  -2   79.73    5.53
  -1   3  -2   75.21    5.55
   1   3   2   82.69    5.51
  -1   3  -2   71.43    5.63
   1   3   2   79.44    5.50
  -1   3  -2   72.47    4.65
   1  -3   2   87.08    6.40
  -1  -3  -2   89.27    6.75
   1  -3   2   76.38    5.46
  -1  -3  -2   82.04    5.55
  -1  -3  -2   85.00    5.53
  -1  -3  -2   80.38    5.90
  -1  -3  -2   84.15    5.50
   1  -3   2   75.42    4.82
   1  -3   2   81.91    5.60
  -1   3  -3  492.84   17.73
   1   3   3  525.38   20.75
   1   3   3  511.07   19.96
  -1   3  -3  529.39   19.17
   1   3   3  488.60   17.32
   1   3   3  510.28   18.98
  -1   3  -3  482.02   18.77
  -1   3  -3  500.80   18.64
  -1  -3  -3  489.44   17.19
   1  -3   3  530.20   19.67
  -1  -3  -3  517.74   20.36
  -1  -3  -3  538.03   18.97
   1  -3   3  475.12   17.82
   1  -3   3  514.05   18.59
   1  -3   3  510.84   19.14
   1  -3   3  511.07   18.21
  -1  -3  -3  511.22   19.79
   1   3   4   14.04    3.92
   1   3   4   12.33    3.20
  -1   3  -4   13.52    2.99
   1   3   4    8.81    2.68
   1   3   4   13.67    2.41
  -1   3  -4   12.80    3.25
  -1   3  -4   13.86    3.10
   1  -3   4    7.91    2.74
  -1  -3  -4   15.72    3.57
  -1  -3  -4   14.43    3.85
  -1  -3  -4   13.15    3.15
   1  -3   4   11.65    2.22
   1  -3   4    9.53    3.11
  -1  -3  -4   11.04    2.28
   1  -3   4   10.87    2.91
  -1   3  -5   10.99    2.96
   1   3   5   13.19    2.71
  -1   3  -5    8.10    2.89
  -1   3  -5    9.35    2.88
   1   3   5    8.69    3.13
   1  -3   5   14.40    3.12
   1  -3   5    9.60    2.72
  -1  -3  -5   12.14    1.84
   1  -3   5    6.00    1.96
  -1  -3  -5   10.08    3.40
   1  -3   5    9.76    3.26
  -1  -3  -5   15.02    2.13
  -1  -3  -5    4.47    2.32
  -1  -3  -5    9.87    3.58
  -1  -3  -5    9.27    3.58
   1  -3   5    8.53    2.94
   1   3   6    4.13    3.43
  -1   3  -6   -0.36    2.15
  -1   3  -6   -0.70    1.97
  -1   3  -6   -2.84    1.63
   1   3   6    1.12    2.36
   1  -3   6    2.60    2.38
  -1  -3  -6    0.76    1.95
  -1  -3  -6    1.65    2.19
  -1  -3  -6    1.67    2.01
   1  -3   6    0.27    1.98
  -1  -3  -6   -0.55    1.40
   1  -3   6    3.85    1.61
   1  -3   6   -1.15    1.45
   1  -3   6    2.38    2.22
   1   3   7   -1.80    2.81
  -1   3  -7   -0.77    3.25
  -1   3  -7    2.50    2.58
  -1   3  -7    0.85    2.36
   1  -3   7    0.16    3.00
  -1  -3  -7    2.98    3.19
   1  -3   7    0.55    2.63
  -1  -3  -7    0.90    2.48
   1  -3   7   -1.36    1.48
  -1  -3  -7    4.22    3.42
  -1   3  -8  112.76   11.09
  -1   3  -8  114.63   10.92
  -1   3  -8   99.75    8.97
  -1  -3  -8   91.65   10.39
  -1  -3  -8  110.54    9.71
  -1  -3  -8   99.14   10.40
  -1   3  -9    6.14    4.13
  -1   3  -9    7.66    4.17
  -1  -3  -9    8.96    4.97
  -1  -3  -9    8.05    5.65
  -1  -3  -9    5.18    3.66
  -1   3 -10   -1.93    3.35
  -1   3 -10    6.45    4.23
  -1  -3 -10    3.53    3.98
  -1  -3 -10    6.48    3.84
   1   4 -10    1.80    4.16
   1   4 -10   -2.86    4.02
   1  -4 -10    5.71    3.33
   1  -4 -10    2.66    4.43
   1   4  -9    9.78    4.90
   1   4  -9    1.20    2.83
   1  -4  -9    4.04    4.10
   1  -4  -9   13.92    5.26
   1   4  -8   25.93    6.25
   1   4  -8   27.69    6.27
   1  -4  -8   30.41    7.49
   1  -4  -8   33.54    6.52
   1  -4  -8   35.92    7.62
   1   4  -7   25.97    6.14
   1   4  -7   28.64    5.91
   1   4  -7   28.31    4.71
  -1   4   7   23.35    6.20
   1  -4  -7   26.29    5.74
   1  -4  -7   18.28    4.99
   1  -4  -7   28.67    7.19
  -1  -4   7   27.56    5.14
   1   4  -6   18.17    3.73
   1   4  -6   24.07    5.25
  -1   4   6   25.00    5.45
   1   4  -6   18.77    3.63
   1   4  -6   29.57    5.79
  -1   4   6   19.54    4.91
  -1  -4   6   18.39    5.20
  -1  -4   6   19.53    4.30
   1  -4  -6   19.06    4.64
   1  -4  -6   25.35    5.94
   1  -4  -6   19.39    3.14
  -1  -4   6   21.13    4.58
   1  -4  -6   25.49    5.38
  -1  -4   6   21.95    3.93
   1  -4  -6   17.20    4.41
   1  -4  -6   26.11    2.61
   1   4  -5    6.18    2.02
   1   4  -5   10.18    3.16
  -1   4   5    2.06    2.41
   1   4  -5    5.61    2.65
   1   4  -5   12.93    3.47
  -1   4   5    4.35    2.39
   1  -4  -5   10.00    3.33
  -1  -4   5    8.30    2.72
   1  -4  -5    4.80    2.76
   1  -4  -5    5.00    2.68
   1  -4  -5    4.85    1.94
  -1  -4   5    6.89    2.94
   1  -4  -5    6.79    1.73
   1  -4  -5    7.07    2.48
  -1  -4   5    9.21    3.09
   1  -4  -5    9.46    3.69
  -1  -4   5    6.59    1.43
  -1   4   4  173.52   11.24
   1   4  -4  183.52    9.65
   1   4  -4  187.93   10.56
   1   4  -4  153.20    9.86
   1   4  -4  184.65   11.08
  -1   4   4  179.23   10.79
  -1  -4   4  185.08    9.38
   1  -4  -4  191.44   11.66
  -1  -4   4  188.29   11.17
   1  -4  -4  175.78    9.71
  -1  -4   4  184.60   10.75
   1  -4  -4  170.44   10.78
   1  -4  -4  173.87   10.29
   1  -4  -4  166.94   10.98
   1  -4  -4  171.27    9.96
   1  -4  -4  180.52    8.93
  -1  -4   4  182.85   10.71
   1   4  -3  139.67    8.20
   1   4  -3  141.82    8.61
   1   4  -3  150.52    8.70
   1   4  -3  139.71    9.40
  -1   4   3  137.98    8.40
   1  -4  -3  149.70    8.40
   1  -4  -3  146.90    9.20
  -1  -4   3  147.56    9.75
   1  -4  -3  146.94    8.54
   1  -4  -3  145.25    8.99
   1  -4  -3  137.21    8.65
  -1  -4   3  137.85    8.52
   1  -4  -3  135.26    7.85
   1  -4  -3  144.98    9.69
  -1  -4   3  135.40    8.37
  -1  -4   3  144.01    8.21
   1   4  -2    5.53    1.72
   1   4  -2    4.42    1.62
  -1   4   2    5.37    1.79
  -1   4   2    3.27    1.59
   1   4  -2    9.50    2.35
   1   4  -2    6.96    2.60
   1  -4  -2    5.93    2.39
  -1  -4   2    7.40    1.99
   1  -4  -2    6.11    2.28
   1  -4  -2    7.68    2.09
   1  -4  -2    5.05    1.63
  -1  -4   2    4.30    1.45
   1  -4  -2    4.75    2.39
  -1  -4   2    5.67    2.33
   1  -4  -2    7.11    2.11
  -1  -4   2    5.87    1.96
   1   4  -1  537.48   18.25
  -1   4   1  552.39   19.94
   1   4  -1  542.41   21.07
   1   4  -1  550.61   18.25
  -1   4   1  549.11   17.76
  -1   4   1  558.78   18.30
   1   4  -1  517.23   19.17
   1  -4  -1  535.65   18.21
   1  -4  -1  532.38   20.83
  -1  -4   1  534.66   19.36
  -1  -4   1  542.79   20.68
   1  -4  -1  555.85   17.68
  -1  -4   1  589.35   21.73
   1  -4  -1  466.39   18.82
  -1  -4   1  533.92   18.43
  -1  -4   1  503.30   18.03
   1  -4  -1  521.89   19.72
  -1   4   0  437.00   18.53
  -1   4   0  478.98   16.52
  -1   4   0  476.00   18.05
  -1   4   0  481.95   15.63
   1   4   0  481.98   19.06
   1   4   0  491.83   16.55
   1   4   0  482.21   16.53
   1  -4   0  498.77   19.71
  -1  -4   0  499.52   19.43
   1  -4   0  438.63   16.29
  -1  -4   0  471.91   16.53
  -1  -4   0  473.28   19.11
  -1  -4   0  454.50   17.89
   1  -4   0  454.10   15.40
  -1  -4   0  486.16   16.50
   1  -4   0  462.89   17.87
   1   4   1   93.36    5.76
  -1   4  -1   73.81    5.90
   1   4   1   89.23    6.65
  -1   4  -1   79.74    5.53
   1   4   1   75.00    6.55
  -1   4  -1   68.70    6.26
  -1   4  -1   81.50    4.85
   1   4   1   86.59    5.67
  -1  -4  -1   91.99    7.19
  -1  -4  -1   89.30    6.86
  -1  -4  -1   79.65    5.40
  -1  -4  -1   88.22    5.60
   1  -4   1   77.25    4.82
   1  -4   1   88.84    6.34
   1  -4   1   79.18    6.83
   1  -4   1   73.75    5.40
  -1   4  -2   26.46    4.81
   1   4   2   32.61    4.65
  -1   4  -2   34.57    3.37
  -1   4  -2   32.66    4.78
   1   4   2   27.81    5.08
   1   4   2   28.46    4.76
  -1   4  -2   27.96    4.19
   1   4   2   31.39    3.55
   1  -4   2   30.88    3.67
  -1  -4  -2   29.56    4.14
   1  -4   2   24.02    2.81
  -1  -4  -2   28.87    3.39
   1  -4   2   29.53    3.52
  -1  -4  -2   41.90    5.94
  -1  -4  -2   32.26    5.59
  -1  -4  -2   26.44    4.37
   1  -4   2   29.43    5.10
  -1   4  -3    1.01    1.42
   1   4   3    0.98    1.25
  -1   4  -3    1.74    1.75
  -1   4  -3    2.70    1.72
  -1   4  -3    1.62    1.44
   1   4   3    3.04    1.76
   1   4   3    2.81    2.08
  -1  -4  -3   -0.52    1.05
  -1  -4  -3    3.19    2.08
  -1  -4  -3    1.35    1.33
   1  -4   3    1.79    1.42
  -1  -4  -3    2.18    1.20
  -1  -4  -3    3.90    1.54
   1  -4   3    5.00    1.86
   1  -4   3    2.72    1.48
   1  -4   3    1.50    1.26
  -1   4  -4  236.04   12.59
   1   4   4  234.83   13.80
   1   4   4  232.34   10.90
   1   4   4  233.05   12.52
  -1   4  -4  233.01   11.53
  -1   4  -4  214.88   11.75
   1  -4   4  220.74   11.59
  -1  -4  -4  212.74   10.50
   1  -4   4  191.67   11.76
   1  -4   4  224.42   11.81
  -1  -4  -4  222.13   12.00
  -1  -4  -4  225.70   13.49
  -1  -4  -4  218.71   12.91
  -1  -4  -4  218.96   11.94
   1  -4   4  238.34   13.13
   1  -4   4  226.69   11.68
  -1   4  -5    5.29    2.62
  -1   4  -5    2.80    2.02
   1   4   5    5.20    2.75
   1   4   5    5.75    2.81
  -1   4  -5    2.39    2.32
   1   4   5    4.72    2.56
  -1  -4  -5    4.05    2.53
   1  -4   5    7.44    2.75
   1  -4   5    5.59    2.67
  -1  -4  -5    1.93    1.94
  -1  -4  -5    4.35    1.44
   1  -4   5    3.71    1.81
   1  -4   5    5.66    2.36
  -1  -4  -5   10.20    3.55
  -1  -4  -5    6.48    3.06
  -1  -4  -5    7.70    2.15
   1  -4   5    3.35    1.87
  -1   4  -6   20.80    4.47
   1   4   6   11.96    4.24
  -1   4  -6   20.01    4.21
   1   4   6   17.77    5.09
  -1   4  -6   25.79    5.61
  -1  -4  -6   21.63    5.43
  -1  -4  -6   20.33    5.37
  -1  -4  -6   16.56    4.31
   1  -4   6   19.11    4.55
  -1  -4  -6   18.79    2.64
   1  -4   6   17.46    4.27
   1  -4   6   18.85    3.45
  -1  -4  -6   20.81    4.69
   1  -4   6   23.14    5.00
  -1  -4  -6   22.17    2.26
   1  -4   6   21.38    4.75
  -1   4  -7   65.69    7.53
  -1   4  -7   51.23    8.08
   1   4   7   72.15    8.55
  -1   4  -7   57.93    6.64
  -1  -4  -7   59.66    9.30
  -1  -4  -7   75.40   10.61
   1  -4   7   41.98    7.07
   1  -4   7   68.36    6.96
   1  -4   7   45.41    6.57
  -1  -4  -7   61.51    9.59
  -1   4  -8    5.47    3.14
  -1   4  -8   13.57    4.33
  -1   4  -8   10.01    4.51
  -1  -4  -8   10.05    4.34
  -1  -4  -8   13.87    5.04
  -1  -4  -8    6.39    3.81
  -1   4  -9   20.44    6.05
  -1   4  -9   22.98    5.94
  -1  -4  -9   21.06    6.71
  -1  -4  -9   11.51    5.08
  -1  -4  -9   19.56    5.74
  -1   4 -10   11.83    4.01
  -1   4 -10    5.10    5.14
  -1  -4 -10    2.54    3.61
  -1  -4 -10    4.92    2.38
   1   5 -10    4.35    4.92
   1   5 -10    4.42    5.08
   1  -5 -10    5.59    4.51
   1  -5 -10    1.84    3.98
   1   5  -9   30.48    7.09
   1   5  -9   22.16    6.51
   1  -5  -9   28.85    7.41
   1  -5  -9   45.16    9.75
   1   5  -8   45.85    8.34
   1   5  -8   39.02    7.20
   1  -5  -8   49.86    9.73
   1  -5  -8   42.41    8.28
   1   5  -7    1.63    2.67
  -1   5   7   -2.50    3.79
   1   5  -7   -3.28    1.36
   1   5  -7    1.90    3.16
  -1  -5   7   -0.48    3.37
   1  -5  -7    0.20    1.94
   1  -5  -7    3.63    3.54
   1  -5  -7   -0.88    2.01
   1   5  -6    7.11    2.79
   1   5  -6    5.04    3.13
   1   5  -6    2.67    2.21
  -1   5   6    7.81    3.53
   1   5  -6    6.49    3.03
   1  -5  -6   10.19    3.78
   1  -5  -6    5.41    2.70
   1  -5  -6    7.02    3.19
  -1  -5   6    3.97    2.67
   1  -5  -6    7.37    2.55
  -1  -5   6    4.71    3.06
  -1  -5   6    8.55    3.74
   1  -5  -6    7.69    3.40
   1  -5  -6    5.37    1.71
  -1  -5   6    5.83    2.82
   1   5  -5   54.51    6.17
   1   5  -5   57.15    5.71
   1   5  -5   49.70    6.09
   1   5  -5   54.78    6.70
   1  -5  -5   59.16    7.08
   1  -5  -5   59.98    7.01
   1  -5  -5   59.27    7.00
  -1  -5   5   62.05    7.02
  -1  -5   5   64.88    7.02
   1  -5  -5   56.73    5.11
   1  -5  -5   60.68    6.36
  -1  -5   5   52.47    6.20
   1  -5  -5   65.60    6.22
  -1  -5   5   56.97    5.40
   1  -5  -5   61.44    6.72
   1  -5  -5   49.16    5.91
   1   5  -4   32.28    5.81
  -1   5   4   34.35    5.73
   1   5  -4   27.84    4.70
   1   5  -4   30.48    5.10
   1   5  -4   28.48    4.91
  -1  -5   4   28.69    5.63
  -1  -5   4   32.74    4.02
   1  -5  -4   20.72    3.72
   1  -5  -4   33.60    6.19
  -1  -5   4   30.30    5.53
  -1  -5   4   24.42    4.54
   1  -5  -4   34.32    5.91
   1  -5  -4   25.98    5.02
   1  -5  -4   33.42    5.49
   1  -5  -4   26.61    4.76
   1  -5  -4   29.25    4.77
   1   5  -3   94.57    8.37
   1   5  -3  103.95    7.52
   1   5  -3   93.98    7.13
  -1   5   3   92.35    7.25
   1   5  -3   94.18    7.07
  -1  -5   3   89.19    6.98
  -1  -5   3   93.92    7.27
   1  -5  -3   85.62    6.66
   1  -5  -3   99.07    8.66
   1  -5  -3   86.29    6.76
   1  -5  -3  102.94    8.05
   1  -5  -3  101.19    8.20
   1  -5  -3   91.04    7.70
  -1  -5   3   92.90    7.03
  -1  -5   3  103.66    8.80
   1  -5  -3   92.87    6.89
   1   5  -2    1.01    1.07
   1   5  -2    0.82    1.26
  -1   5   2   -1.26    0.89
  -1   5   2   -0.36    1.02
   1   5  -2    1.16    1.33
   1   5  -2    1.93    1.44
  -1  -5   2    0.34    1.33
   1  -5  -2    0.43    1.24
  -1  -5   2    0.01    0.63
   1  -5  -2    0.22    1.06
  -1  -5   2    0.52    1.31
  -1  -5   2    0.18    1.21
   1  -5  -2   -1.91    0.89
   1  -5  -2    0.09    1.46
   1  -5  -2   -0.07    0.63
   1  -5  -2    0.19    1.34
   1   5  -1    9.70    2.62
  -1   5   1    8.49    3.10
  -1   5   1   11.32    2.64
   1   5  -1    9.35    3.11
  -1   5   1    7.31    2.16
   1   5  -1   11.39    2.73
  -1   5   1   16.08    3.94
   1  -5  -1   15.70    3.20
  -1  -5   1   10.33    2.76
   1  -5  -1    9.01    3.12
  -1  -5   1   11.97    2.67
   1  -5  -1    9.68    2.86
  -1  -5   1   14.19    2.99
   1  -5  -1    9.58    3.17
  -1  -5   1   13.03    3.52
   1  -5  -1    6.41    1.98
  -1  -5   1   13.97    3.80
  -1   5   0   23.57    3.49
  -1   5   0   15.43    3.07
   1   5   0   20.73    3.67
   1   5   0   23.91    4.70
   1   5   0   19.38    3.41
  -1   5   0   19.07    4.02
  -1   5   0   16.84    4.18
  -1  -5   0   10.98    3.08
   1  -5   0   13.22    3.87
   1  -5   0   19.47    3.39
  -1  -5   0   19.61    4.35
  -1  -5   0   17.93    3.44
  -1  -5   0   13.29    3.79
   1  -5   0   19.81    3.10
  -1  -5   0   21.08    3.38
   1  -5   0   17.86    3.78
  -1   5  -1    4.47    1.66
   1   5   1    3.37    1.52
  -1   5  -1    5.52    2.82
   1   5   1    0.43    1.54
  -1   5  -1    4.50    2.10
  -1   5  -1    3.21    1.64
   1  -5   1    0.85    0.93
  -1  -5  -1    0.26    1.11
  -1  -5  -1    3.56    2.47
  -1  -5  -1    0.93    1.41
   1  -5   1    2.41    1.63
  -1  -5  -1    4.00    2.31
   1  -5   1    0.37    1.49
  -1  -5  -1    1.40    0.95
   1  -5   1    3.56    1.36
  -1   5  -2   14.30    2.77
   1   5   2   16.93    3.66
   1   5   2   14.29    4.13
   1   5   2   13.29    3.68
  -1   5  -2   18.35    4.22
  -1   5  -2    7.50    2.73
   1   5   2   15.43    3.35
  -1   5  -2   14.15    3.08
   1  -5   2    9.91    2.76
  -1  -5  -2    9.96    2.58
   1  -5   2   12.65    2.85
  -1  -5  -2   12.45    2.74
  -1  -5  -2   13.75    4.16
   1  -5   2   18.48    4.86
  -1  -5  -2    6.88    2.48
   1  -5   2   12.27    2.69
  -1   5  -3   43.79    4.99
   1   5   3   41.43    5.01
  -1   5  -3   50.07    5.51
   1   5   3   57.29    8.40
  -1   5  -3   60.55    6.37
  -1   5  -3   43.58    4.57
   1   5   3   38.49    4.76
   1  -5   3   47.56    7.52
  -1  -5  -3   47.58    5.11
  -1  -5  -3   45.55    5.19
   1  -5   3   43.44    4.52
  -1  -5  -3   46.31    4.97
  -1  -5  -3   44.86    7.53
   1  -5   3   45.20    5.08
   1  -5   3   44.61    4.97
  -1  -5  -3   44.84    6.54
  -1   5  -4    3.84    2.36
  -1   5  -4    8.41    2.70
  -1   5  -4    1.16    1.83
   1   5   4    5.81    2.55
   1   5   4    0.97    1.39
  -1   5  -4   -0.17    1.53
   1  -5   4    3.06    1.61
  -1  -5  -4    1.29    1.66
  -1  -5  -4    5.61    2.60
  -1  -5  -4    4.25    2.11
   1  -5   4    6.07    3.58
   1  -5   4    0.18    1.63
   1  -5   4    4.42    2.18
  -1  -5  -4    1.23    1.78
  -1  -5  -4    4.01    2.08
   1  -5   4    1.55    1.42
   1   5   5    1.79    2.56
  -1   5  -5    4.10    2.34
  -1   5  -5    1.61    1.65
   1   5   5    2.58    2.26
  -1   5  -5    2.52    2.18
  -1  -5  -5    0.96    0.97
   1  -5   5    4.22    2.62
   1  -5   5   -0.30    1.90
  -1  -5  -5    4.16    2.61
  -1  -5  -5    1.98    2.18
  -1  -5  -5    0.30    1.37
   1  -5   5    4.62    2.29
  -1  -5  -5   -0.15    1.82
   1  -5   5    2.36    2.00
   1  -5   5   -0.13    1.57
  -1  -5  -5    3.47    1.57
   1   5   6    4.01    3.88
  -1   5  -6    1.43    1.67
  -1   5  -6    5.28    2.55
  -1   5  -6    3.31    2.63
   1  -5   6    9.12    3.08
  -1  -5  -6    5.14    2.31
   1  -5   6    3.63    3.09
  -1  -5  -6    1.38    2.76
  -1  -5  -6    2.01    2.49
   1  -5   6    3.75    3.19
   1  -5   6    1.08    3.22
  -1  -5  -6   -0.50    1.54
  -1   5  -7   21.61    4.98
  -1   5  -7   15.84    3.87
   1   5   7   19.37    5.97
  -1   5  -7    6.76    3.92
  -1  -5  -7   21.88    5.84
  -1  -5  -7   15.21    5.77
   1  -5   7   15.45    4.76
  -1  -5  -7   11.41    4.47
  -1   5  -8   10.00    4.24
  -1   5  -8   15.49    4.50
  -1   5  -8   10.50    3.97
  -1  -5  -8    7.68    4.60
  -1  -5  -8    6.44    4.15
  -1  -5  -8   13.67    5.27
  -1   5  -9    4.47    4.49
  -1   5  -9   -2.88    2.91
  -1  -5  -9   10.54    5.22
  -1  -5  -9    5.37    3.60
  -1  -5  -9    8.47    4.06
  -1   5 -10   -1.12    5.10
  -1   5 -10    0.86    3.63
  -1  -5 -10    4.63    4.07
  -1  -5 -10    4.65    4.64
   1   6 -10   -5.23    3.02
   1   6 -10   -4.18    3.51
   1  -6 -10    1.70    3.12
   1  -6 -10   -2.35    3.85
   1   6  -9    5.91    4.49
   1   6  -9   10.69    5.01
   1  -6  -9   22.85    6.74
   1   6  -8    2.82    3.46
   1   6  -8    0.08    3.14
   1  -6  -8    6.03    4.57
   1  -6  -8   12.76    4.95
   1  -6  -8    5.18    3.63
   1   6  -7   -1.06    1.92
   1   6  -7    3.48    3.35
   1   6  -7    1.50    2.68
   1  -6  -7   -0.24    2.75
   1  -6  -7   -0.08    3.00
   1  -6  -7    6.86    3.56
  -1  -6   7   -2.71    2.92
   1  -6  -7    3.91    3.12
   1   6  -6   14.56    4.24
   1   6  -6   17.76    4.86
   1   6  -6   15.52    4.11
   1   6  -6   20.04    5.18
  -1  -6   6   11.67    3.96
   1  -6  -6   11.85    4.27
  -1  -6   6   15.47    3.99
  -1  -6   6   10.13    3.82
   1  -6  -6   16.74    5.36
   1  -6  -6   18.22    4.91
   1  -6  -6   21.16    4.48
   1   6  -5   32.14    6.58
   1   6  -5   28.57    5.23
   1   6  -5   32.89    6.11
  -1   6   5   36.05    6.34
   1   6  -5   34.58    6.09
   1  -6  -5   33.70    6.28
   1  -6  -5   32.66    5.60
   1  -6  -5   38.71    6.20
  -1  -6   5   37.71    5.87
  -1  -6   5   35.44    6.28
   1  -6  -5   28.85    4.70
   1  -6  -5   40.30    7.56
  -1  -6   5   39.87    6.79
   1  -6  -5   32.37    6.63
   1  -6  -5   29.52    6.75
   1  -6  -5   29.27    5.04
  -1  -6   5   29.28    5.44
   1   6  -4   24.80    4.59
   1   6  -4   30.65    5.63
   1   6  -4   23.85    5.14
  -1   6   4   26.00    5.04
   1   6  -4   26.13    6.00
  -1  -6   4   23.71    4.85
   1  -6  -4   19.33    4.57
   1  -6  -4   17.52    3.93
   1  -6  -4   25.05    5.42
  -1  -6   4   15.33    4.00
  -1  -6   4   30.01    6.49
   1  -6  -4   29.28    6.47
   1  -6  -4   26.96    5.00
   1  -6  -4   26.25    4.71
   1  -6  -4   35.25    6.22
  -1  -6   4   22.60    4.35
   1   6  -3   25.91    4.82
  -1   6   3   22.17    4.41
   1   6  -3   22.43    4.52
  -1   6   3   32.58    5.49
   1   6  -3   25.00    5.38
   1   6  -3   16.80    3.95
  -1  -6   3   16.65    4.16
  -1  -6   3   20.08    5.19
   1  -6  -3   18.27    3.81
   1  -6  -3   26.36    5.44
   1  -6  -3   30.03    6.09
   1  -6  -3   22.05    4.89
  -1  -6   3   23.32    4.80
  -1  -6   3   22.40    4.31
   1  -6  -3   18.50    4.84
   1  -6  -3   19.36    4.02
   1  -6  -3   19.78    3.87
   1   6  -2    0.73    1.63
   1   6  -2    0.19    1.43
  -1   6   2   -0.09    1.24
  -1   6   2   -1.19    1.17
   1   6  -2    0.55    1.39
   1   6  -2    1.25    1.53
  -1  -6   2    0.92    1.15
  -1  -6   2   -1.55    0.90
   1  -6  -2   -0.81    1.41
   1  -6  -2    2.01    1.42
   1  -6  -2    1.80    1.92
   1  -6  -2   -0.10    1.82
   1  -6  -2   -0.52    0.73
  -1  -6   2   -0.42    1.10
   1  -6  -2    5.60    3.41
  -1  -6   2   -1.67    1.17
   1   6  -1   17.42    4.70
  -1   6   1   18.37    4.56
   1   6  -1   14.50    3.52
  -1   6   1   14.69    3.31
   1   6  -1   12.81    3.14
  -1   6   1   13.66    3.13
  -1  -6   1    8.68    2.74
  -1  -6   1   10.20    3.00
   1  -6  -1    8.22    2.42
  -1  -6   1   10.75    3.06
   1  -6  -1   14.18    3.39
   1  -6  -1   14.79    4.36
  -1  -6   1   12.37    4.15
   1  -6  -1   14.71    3.58
  -1  -6   1   12.16    3.87
   1  -6  -1   10.48    3.68
   1   6   0  176.31    9.87
  -1   6   0  167.91    8.86
  -1   6   0  177.71    9.78
   1   6   0  144.57   11.15
   1   6   0  172.77    9.63
  -1   6   0  160.64   11.49
   1  -6   0  170.42    8.92
  -1  -6   0  157.34    9.42
  -1  -6   0  170.69   11.94
  -1  -6   0  168.26    9.45
   1  -6   0  198.12   13.14
   1  -6   0  141.86    9.22
  -1  -6   0  178.27   12.30
  -1  -6   0  171.31   11.13
   1  -6   0  167.65   10.96
  -1   6  -1    0.07    1.31
  -1   6  -1    0.52    1.23
  -1   6  -1    0.36    1.27
   1   6   1    2.10    1.80
   1   6   1    2.09    1.36
  -1   6  -1    2.53    1.29
   1   6   1    3.82    1.83
  -1  -6  -1    3.33    2.32
   1  -6   1    1.68    2.22
  -1  -6  -1    0.63    1.20
  -1  -6  -1    2.31    1.18
   1  -6   1    2.21    2.02
  -1  -6  -1    0.93    0.99
  -1  -6  -1    1.25    1.91
   1  -6   1    1.41    1.40
   1  -6   1    0.16    1.25
  -1   6  -2   13.38    3.63
  -1   6  -2   18.58    3.56
   1   6   2   29.90    5.17
  -1   6  -2   16.45    3.75
   1   6   2   22.74    4.33
  -1   6  -2   15.64    4.21
   1   6   2   21.31    4.88
   1  -6   2   21.89    4.34
  -1  -6  -2   19.78    4.02
  -1  -6  -2   18.82    4.41
  -1  -6  -2   20.65    4.68
  -1  -6  -2   17.54    4.69
   1  -6   2   20.55    3.50
   1  -6   2   15.66    4.73
  -1  -6  -2   21.46    4.28
   1  -6   2   16.72    4.22
   1   6   3  112.89    9.28
  -1   6  -3  111.47    9.17
  -1   6  -3  106.11    8.36
  -1   6  -3  112.95    7.65
  -1   6  -3  127.67   10.33
   1   6   3  116.48   10.71
   1   6   3  117.80    8.91
   1  -6   3  116.84    7.99
   1  -6   3  122.67    9.45
  -1  -6  -3  123.78    8.65
   1  -6   3  102.55    9.97
  -1  -6  -3  126.65   11.03
  -1  -6  -3  117.20    8.47
  -1  -6  -3  109.98    9.23
  -1  -6  -3  121.50    9.78
   1  -6   3  112.37    8.88
   1   6   4   42.37    6.95
   1   6   4   45.32    6.85
  -1   6  -4   36.61    5.93
   1   6   4   44.34    7.95
  -1   6  -4   40.35    5.90
  -1   6  -4   52.61    7.73
  -1   6  -4   27.86    5.70
   1  -6   4   51.98    8.78
  -1  -6  -4   46.52    7.63
   1  -6   4   32.51    5.65
   1  -6   4   31.65    5.49
   1  -6   4   34.04    6.06
  -1  -6  -4   43.29    6.89
  -1  -6  -4   35.73    6.13
  -1  -6  -4   52.00    8.44
   1  -6   4   41.59    5.11
  -1  -6  -4   37.15    5.74
  -1   6  -5   67.27    7.24
   1   6   5   54.98    6.81
  -1   6  -5   69.48    6.95
  -1   6  -5   68.80    7.47
   1   6   5   60.79    9.88
  -1  -6  -5   56.46    8.81
  -1  -6  -5   48.12    5.50
   1  -6   5   60.62    8.90
   1  -6   5   63.85    7.15
   1  -6   5   70.85    7.23
  -1  -6  -5   52.93   11.41
  -1  -6  -5   64.30    6.62
  -1  -6  -5   61.09   10.34
   1  -6   5   45.51    7.04
  -1  -6  -5   66.79    6.65
  -1   6  -6   20.98    5.05
  -1   6  -6   16.10    4.28
   1   6   6   19.46    6.43
   1   6   6   14.57    4.22
  -1   6  -6   13.06    3.90
   1  -6   6   12.67    4.78
  -1  -6  -6    9.78    3.98
  -1  -6  -6   18.66    5.54
  -1  -6  -6   18.96    4.28
  -1  -6  -6   17.79    4.88
   1  -6   6   18.63    5.09
   1  -6   6   21.58    4.94
   1  -6   6   17.99    5.18
  -1   6  -7   24.16    5.59
  -1   6  -7   15.96    4.72
  -1   6  -7   14.28    4.04
   1  -6   7   28.44    6.50
  -1  -6  -7   28.82    6.79
  -1  -6  -7   11.55    4.41
  -1  -6  -7   20.70    7.04
  -1   6  -8   -0.36    3.15
  -1   6  -8    0.53    3.38
  -1  -6  -8   -3.12    2.67
  -1  -6  -8   -0.07    2.98
  -1  -6  -8   -1.48    3.13
  -1   6  -9    8.32    3.95
  -1   6  -9    6.63    5.19
  -1  -6  -9    5.09    4.48
  -1  -6  -9    8.74    5.86
  -1  -6  -9    8.40    5.22
   1   7  -9    3.89    3.60
   1   7  -9    9.82    4.45
   1  -7  -9    2.76    4.23
   1  -7  -9    0.96    3.52
   1   7  -8    3.01    3.47
   1   7  -8    5.27    3.78
   1  -7  -8    7.68    4.18
   1  -7  -8    6.78    4.60
   1  -7  -8    5.24    3.90
   1   7  -7    1.52    2.62
   1   7  -7   -4.56    1.73
   1   7  -7   -1.58    2.75
  -1  -7   7   -2.97    4.07
   1  -7  -7   -0.05    2.79
   1  -7  -7    0.35    3.14
   1  -7  -7    3.53    3.92
   1   7  -6    3.94    2.78
   1   7  -6   -2.99    1.79
   1   7  -6    1.93    2.68
  -1  -7   6   -4.14    2.91
   1  -7  -6   -2.58    1.85
   1  -7  -6    1.87    2.61
   1  -7  -6   -0.68    2.57
   1   7  -5   10.85    4.14
   1   7  -5    4.42    2.47
   1   7  -5    7.81    3.52
   1   7  -5    7.67    4.15
  -1   7   5   10.20    4.15
   1  -7  -5    4.24    2.95
  -1  -7   5    1.99    3.17
   1  -7  -5    5.03    3.12
   1  -7  -5    7.73    4.68
   1  -7  -5    1.70    2.33
  -1  -7   5    0.40    2.35
   1  -7  -5    6.00    2.98
  -1  -7   5    5.05    2.61
   1   7  -4   30.20    5.49
   1   7  -4   25.15    5.88
  -1   7   4   26.58    5.33
   1   7  -4   29.12    5.59
   1   7  -4   36.77    6.46
  -1  -7   4   33.64    7.21
   1  -7  -4   31.83    6.26
   1  -7  -4   47.63    8.54
   1  -7  -4   31.64    5.48
  -1  -7   4   28.62    5.52
  -1  -7   4   31.66    5.72
   1  -7  -4   34.54    6.93
  -1  -7   4   24.33    4.93
   1  -7  -4   29.76    5.59
   1  -7  -4   34.46    5.73
   1  -7  -4   39.81    7.08
   1   7  -3    2.17    2.65
   1   7  -3    4.56    2.45
   1   7  -3    3.21    2.76
  -1   7   3    8.25    3.06
   1   7  -3    6.84    2.70
  -1   7   3    8.64    2.90
   1  -7  -3    2.87    2.77
  -1  -7   3    4.03    2.50
  -1  -7   3    1.27    2.52
   1  -7  -3    2.26    2.36
   1  -7  -3    2.87    3.02
   1  -7  -3    4.28    2.56
   1  -7  -3    7.31    3.06
  -1  -7   3    2.40    2.68
   1  -7  -3   10.23    2.86
  -1  -7   3    2.59    2.55
   1   7  -2    2.21    1.96
   1   7  -2    5.01    2.69
   1   7  -2    4.98    2.12
  -1   7   2    2.27    1.87
  -1   7   2    6.00    2.54
   1   7  -2    3.66    2.46
   1  -7  -2    1.93    1.69
   1  -7  -2    4.43    2.82
  -1  -7   2    3.82    2.88
   1  -7  -2    2.54    1.88
  -1  -7   2    1.07    2.04
   1  -7  -2    0.72    1.76
   1  -7  -2    1.98    2.31
  -1  -7   2    4.90    2.69
  -1  -7   2    2.90    2.63
  -1  -7   2    1.37    1.83
   1  -7  -2    6.32    2.45
   1   7  -1  386.06   16.45
  -1   7   1  352.72   16.18
   1   7  -1  370.03   16.61
  -1   7   1  401.52   16.28
   1   7  -1  338.86   19.38
  -1   7   1  342.62   19.02
   1  -7  -1  355.11   18.46
   1  -7  -1  336.50   16.08
   1  -7  -1  367.61   20.41
   1  -7  -1  336.95   15.19
  -1  -7   1  342.21   16.46
  -1  -7   1  350.56   18.00
  -1  -7   1  356.40   19.74
  -1  -7   1  370.99   20.36
  -1  -7   1  340.39   15.87
   1  -7  -1  381.92   20.60
   1  -7  -1  360.33   18.21
  -1   7   0   12.81    3.33
   1   7   0   10.92    4.37
  -1   7   0    5.54    2.52
   1   7   0   14.26    3.49
   1   7   0    9.67    2.74
  -1   7   0    5.39    3.16
  -1   7   0    8.35    3.03
  -1  -7   0    7.62    2.74
  -1  -7   0    9.56    3.35
  -1  -7   0   10.08    3.93
   1  -7   0   12.01    4.07
  -1  -7   0    9.20    3.14
   1  -7   0    8.10    2.48
   1  -7   0   19.12    5.38
   1  -7   0   10.77    2.87
  -1  -7   0   11.62    3.90
  -1   7  -1  195.46   12.80
   1   7   1  169.33   12.81
   1   7   1  175.29   10.58
  -1   7  -1  187.64   10.00
   1   7   1  191.20   11.16
  -1   7  -1  178.27   10.85
  -1   7  -1  144.14   12.00
  -1  -7  -1  188.36   12.57
   1  -7   1  174.68    9.93
  -1  -7  -1  184.14   13.43
   1  -7   1  170.98   10.95
   1  -7   1  181.32   12.24
  -1  -7  -1  175.36   10.72
   1  -7   1  174.62   13.82
  -1  -7  -1  163.65   10.24
  -1  -7  -1  185.49   13.76
   1   7   2  109.33   10.04
   1   7   2   98.46    8.10
  -1   7  -2  114.35    7.73
  -1   7  -2  104.17   10.00
  -1   7  -2   97.84    8.05
   1   7   2  106.34    8.57
  -1   7  -2  113.68    9.51
   1  -7   2  101.91    8.25
   1  -7   2  110.06    7.90
   1  -7   2  110.25    9.48
  -1  -7  -2  108.79    9.53
  -1  -7  -2   93.95    8.01
  -1  -7  -2  115.18   10.33
   1  -7   2  126.30   11.61
  -1  -7  -2  106.13    8.16
  -1  -7  -2  101.05   10.30
  -1   7  -3  118.00   10.80
   1   7   3  102.43    9.38
  -1   7  -3  120.38    9.89
  -1   7  -3  113.90    8.00
  -1   7  -3  123.06    9.31
   1   7   3  114.17    9.11
   1  -7   3  103.16    9.24
   1  -7   3  116.16   11.29
  -1  -7  -3  117.52   10.15
   1  -7   3   98.45    7.98
  -1  -7  -3  117.33   10.50
   1  -7   3   90.17    8.26
  -1  -7  -3  103.37    8.49
  -1  -7  -3  108.14    9.96
  -1  -7  -3  126.45    9.48
  -1  -7  -3  120.97   11.53
  -1   7  -4    6.44    2.36
   1   7   4    6.17    3.81
   1   7   4    1.43    1.87
  -1   7  -4    4.27    1.85
  -1   7  -4    7.94    3.31
   1   7   4   12.71    5.55
  -1   7  -4    8.49    4.24
  -1  -7  -4    3.74    2.81
   1  -7   4   -1.21    2.52
  -1  -7  -4   10.58    4.67
  -1  -7  -4    3.20    2.77
  -1  -7  -4    5.92    3.32
   1  -7   4    2.04    2.31
  -1  -7  -4    4.14    2.59
  -1  -7  -4    4.36    3.15
   1  -7   4    2.55    1.99
   1  -7   4    3.05    2.89
   1  -7   4    7.63    3.17
  -1   7  -5    3.32    2.45
   1   7   5    3.56    3.02
  -1   7  -5    3.55    2.00
  -1   7  -5   -0.78    1.68
   1  -7   5   -0.12    3.01
  -1  -7  -5   -0.68    1.65
  -1  -7  -5    6.21    3.60
  -1  -7  -5   -0.91    1.87
  -1  -7  -5   -0.76    2.37
   1  -7   5   -0.20    2.76
   1  -7   5    0.23    3.19
   1  -7   5   -1.73    2.17
  -1   7  -6    3.97    3.15
  -1   7  -6    5.66    3.42
   1   7   6    9.67    3.94
  -1   7  -6    5.32    3.15
   1  -7   6    8.89    4.22
   1  -7   6    5.98    4.48
   1  -7   6   15.62    5.39
  -1  -7  -6    3.77    3.53
   1  -7   6    9.07    3.33
  -1  -7  -6    8.47    4.38
  -1  -7  -6    7.26    3.22
  -1   7  -7    5.21    2.93
  -1   7  -7    9.31    4.82
  -1   7  -7   10.56    5.08
  -1  -7  -7   11.95    3.90
   1  -7   7   14.48    5.61
  -1  -7  -7   10.68    4.69
  -1  -7  -7   19.19    5.80
  -1   7  -8    2.43    2.42
  -1   7  -8    8.27    4.24
  -1  -7  -8    6.02    3.55
  -1  -7  -8    0.00    4.58
  -1  -7  -8   -3.29    2.80
  -1   7  -9    1.69    3.85
  -1   7  -9   -7.00    5.10
  -1  -7  -9    6.57    4.02
  -1  -7  -9   -1.34    3.46
  -1  -7  -9   -5.28    6.03
   1   8  -9   -9.92    4.54
   1   8  -9   -3.80    3.59
   1  -8  -9    9.10    4.12
   1  -8  -9   -6.78    4.51
   1   8  -8    5.59    4.68
   1  -8  -8   -3.88    3.97
   1  -8  -8    2.88    3.80
   1  -8  -8    1.11    2.77
   1   8  -7   10.30    3.67
   1   8  -7   -0.33    2.89
   1  -8  -7    3.43    3.47
   1  -8  -7   14.68    6.20
   1  -8  -7    6.93    4.13
  -1  -8   7   -1.07    5.36
  -1   8   6    1.07    3.37
   1   8  -6    2.31    2.41
   1   8  -6   -0.10    2.55
   1   8  -6    1.08    2.24
   1  -8  -6    4.71    3.62
   1  -8  -6    1.26    3.42
   1  -8  -6    0.12    2.53
   1  -8  -6   -2.24    2.13
  -1  -8   6    0.13    3.79
  -1   8   5   20.03    5.49
   1   8  -5   17.59    4.66
   1   8  -5   13.48    4.31
   1   8  -5   24.85    6.00
   1  -8  -5   10.22    2.90
  -1  -8   5   17.33    6.61
  -1  -8   5    4.76    3.93
   1  -8  -5   12.57    4.39
   1  -8  -5   15.16    4.99
   1  -8  -5   18.61    5.54
  -1   8   4   12.36    4.08
   1   8  -4   14.30    4.09
   1   8  -4   10.64    5.13
   1   8  -4   12.68    4.45
   1   8  -4   15.22    4.44
   1  -8  -4   16.56    5.80
  -1  -8   4   13.12    4.19
   1  -8  -4   15.72    4.48
  -1  -8   4   16.70    4.78
   1  -8  -4   28.52    7.23
   1  -8  -4   17.87    5.67
  -1  -8   4   11.61    5.03
   1   8  -3   -0.92    2.06
  -1   8   3   -0.56    2.13
   1   8  -3   -1.02    2.71
   1   8  -3   -0.32    1.18
   1   8  -3   -2.16    1.69
  -1   8   3   -1.36    1.82
  -1  -8   3    1.33    2.63
   1  -8  -3    0.22    2.30
   1  -8  -3    0.05    1.98
   1  -8  -3   -2.10    1.85
   1  -8  -3    0.31    3.15
  -1  -8   3   -1.64    2.36
   1  -8  -3   -3.29    2.07
  -1  -8   3    0.49    2.09
   1  -8  -3   -3.11    2.10
  -1  -8   3   -1.05    2.03
  -1  -8   3    3.36    3.39
   1   8  -2   22.25    4.98
   1   8  -2   24.95    6.28
  -1   8   2   25.57    5.03
  -1   8   2   22.58    5.16
   1   8  -2   25.17    5.52
  -1  -8   2   22.58    6.06
   1  -8  -2   30.99    7.69
   1  -8  -2   23.28    6.65
   1  -8  -2   21.60    5.30
  -1  -8   2   17.41    4.61
  -1  -8   2   19.79    4.60
   1  -8  -2   20.17    4.50
  -1  -8   2   30.41    6.81
   1  -8  -2   16.32    4.61
  -1  -8   2   13.45    4.27
  -1   8   1    4.80    3.42
   1   8  -1   11.13    4.64
   1   8  -1    8.14    2.90
  -1   8   1    1.18    1.66
   1   8  -1    5.36    2.05
  -1   8   1    3.96    2.17
   1  -8  -1    9.94    3.06
   1  -8  -1    6.31    3.20
   1  -8  -1    3.81    2.89
  -1  -8   1    1.36    2.23
   1  -8  -1    1.47    2.78
  -1  -8   1    0.54    2.16
  -1  -8   1    4.89    3.07
   1  -8  -1    4.91    1.84
  -1  -8   1    0.09    2.56
  -1  -8   1    6.85    2.96
   1   8   0    1.37    1.98
  -1   8   0   -1.44    1.34
  -1   8   0   -0.78    1.21
   1   8   0    0.90    1.75
  -1   8   0   -3.52    2.29
   1   8   0   -2.60    1.37
  -1   8   0   -1.07    1.36
   1  -8   0    0.38    1.67
   1  -8   0   -0.57    1.55
  -1  -8   0   -0.75    1.85
  -1  -8   0   -1.54    2.02
  -1  -8   0   -0.52    1.93
   1  -8   0   -2.59    1.29
   1  -8   0   -0.78    2.22
   1  -8   0   -2.20    2.08
  -1  -8   0   -1.78    1.55
   1  -8   0   -2.92    1.27
   1   8   1   -0.89    2.51
  -1   8  -1    0.81    1.93
  -1   8  -1   -1.18    1.74
   1   8   1   -0.31    1.47
   1   8   1    2.80    1.81
  -1   8  -1   -1.67    1.24
  -1   8  -1    0.88    3.58
   1  -8   1    0.12    2.24
   1  -8   1    0.57    1.63
  -1  -8  -1   -0.03    2.04
  -1  -8  -1   -0.21    1.54
   1  -8   1    2.54    1.48
  -1  -8  -1    0.40    2.16
  -1  -8  -1   -0.78    1.62
  -1  -8  -1    2.16    2.96
   1  -8   1    1.48    2.17
  -1   8  -2    1.91    2.01
   1   8   2   -0.58    2.71
  -1   8  -2   -2.44    1.38
  -1   8  -2    1.92    2.92
   1   8   2    1.01    1.94
  -1   8  -2    1.09    1.65
   1   8   2   -1.05    0.97
  -1  -8  -2   -0.32    2.25
  -1  -8  -2   -1.52    1.54
  -1  -8  -2   -1.58    1.68
  -1  -8  -2   -0.58    2.44
   1  -8   2    0.37    2.17
   1  -8   2   -1.06    2.44
   1  -8   2   -0.63    2.19
   1  -8   2    3.01    3.20
  -1  -8  -2    1.87    2.39
   1   8   3   10.02    3.58
  -1   8  -3    8.94    2.81
  -1   8  -3    7.94    3.37
  -1   8  -3    3.57    4.00
  -1   8  -3   10.49    3.67
   1   8   3   10.99    4.35
   1   8   3    4.85    2.86
  -1  -8  -3   12.22    4.33
  -1  -8  -3    8.96    4.03
   1  -8   3   13.45    5.12
  -1  -8  -3   10.52    2.99
   1  -8   3    5.83    2.59
   1  -8   3    9.42    4.75
   1  -8   3    3.90    2.53
  -1  -8  -3    4.48    3.75
  -1   8  -4   16.45    6.19
   1   8   4   20.18    5.22
  -1   8  -4   19.17    4.30
   1   8   4   29.97    6.43
  -1   8  -4   13.75    4.48
  -1   8  -4   18.73    4.90
   1  -8   4   12.93    4.02
  -1  -8  -4   29.35    6.90
   1  -8   4   31.86    8.75
   1  -8   4   11.60    4.45
  -1  -8  -4   20.58    6.70
   1  -8   4   17.22    4.66
  -1  -8  -4   32.59    7.02
  -1   8  -5   -2.29    1.88
  -1   8  -5   -2.81    1.91
  -1   8  -5    0.33    2.46
   1   8   5    1.91    2.47
  -1  -8  -5   -1.86    2.04
   1  -8   5   -1.96    2.50
   1  -8   5   -0.26    3.16
  -1  -8  -5   -3.21    2.44
  -1  -8  -5   -0.17    2.04
   1  -8   5    2.61    4.17
  -1   8  -6   -0.96    3.48
   1   8   6   -3.26    2.38
  -1   8  -6    0.53    2.22
  -1   8  -6    0.88    2.71
  -1  -8  -6   -0.85    2.57
   1  -8   6   -1.24    4.31
  -1  -8  -6    0.90    3.81
  -1   8  -7    4.40    4.12
  -1   8  -7    6.86    2.58
  -1   8  -7    3.76    3.78
  -1  -8  -7    0.10    3.08
   1  -8   7    2.73    5.53
  -1  -8  -7    3.16    2.10
  -1  -8  -7    3.73    5.01
  -1   8  -8    8.07    4.69
  -1   8  -8    8.04    4.72
  -1  -8  -8    7.21    4.55
  -1  -8  -8    6.94    4.26
  -1  -8  -8   10.55    5.98
   1   9  -8    3.37    4.80
   1   9  -8    2.14    4.15
   1  -9  -8    5.94    4.75
   1  -9  -8    2.44    4.88
   1  -9  -8   -7.00    4.12
   1   9  -7    7.02    3.42
   1   9  -7   16.60    6.01
   1  -9  -7   15.01    5.93
   1  -9  -7    9.71    3.95
  -1  -9   7   17.00    6.80
   1  -9  -7   20.03    7.05
   1   9  -6   -3.95    2.13
   1   9  -6   -0.93    3.14
   1   9  -6   -0.35    2.60
  -1   9   6    0.44    2.89
   1  -9  -6   -1.61    2.94
   1  -9  -6   -4.65    2.77
   1  -9  -6   -0.98    3.19
   1  -9  -6    3.13    4.07
  -1  -9   6   -4.81    3.77
   1   9  -5   -0.03    2.20
   1   9  -5   -3.44    2.19
   1   9  -5   -1.30    2.16
  -1   9   5    0.83    2.97
   1  -9  -5   -2.08    3.12
  -1  -9   5    2.10    4.37
   1  -9  -5   -2.50    2.80
   1  -9  -5    2.98    3.08
  -1   9   4   -0.39    2.44
   1   9  -4    0.82    1.82
   1   9  -4    3.36    2.74
   1  -9  -4    1.82    3.44
   1  -9  -4    6.31    4.62
   1  -9  -4    7.08    4.38
   1  -9  -4    6.22    3.81
  -1  -9   4    4.27    3.52
  -1  -9   4    1.40    4.21
   1   9  -3   30.05    5.88
  -1   9   3   37.50    7.08
   1   9  -3   29.07    5.71
  -1   9   3   39.62    6.89
   1  -9  -3   21.66    6.17
  -1  -9   3   20.52    6.03
  -1  -9   3   30.27    7.12
  -1  -9   3   38.36    8.21
   1  -9  -3   22.63    7.09
   1  -9  -3   31.10    7.71
   1   9  -2    8.13    3.63
   1   9  -2    7.84    3.17
  -1   9   2   10.44    3.78
  -1   9   2    7.01    3.47
  -1  -9   2    9.23    4.12
  -1  -9   2    9.33    4.28
  -1  -9   2    7.52    4.56
   1  -9  -2   11.99    4.34
   1  -9  -2    7.04    3.12
  -1  -9   2   21.15    7.77
   1  -9  -2    2.85    3.60
   1   9  -1   13.22    3.95
  -1   9   1   11.31    3.54
   1   9  -1   12.25    4.10
  -1   9   1    7.69    3.50
   1  -9  -1    9.20    3.14
  -1  -9   1    6.01    3.19
  -1  -9   1    5.59    3.14
   1  -9  -1   12.05    4.07
  -1  -9   1   10.84    5.24
   1  -9  -1    9.26    4.89
  -1   9   0   13.82    4.06
   1   9   0   15.37    4.06
  -1   9   0   13.45    3.31
   1   9   0   16.00    3.66
   1  -9   0   12.46    4.78
  -1  -9   0   10.56    3.66
   1  -9   0   16.60    3.93
   1  -9   0   17.44    5.97
  -1  -9   0   20.19    6.18
  -1  -9   0   21.07    6.62
  -1   9  -1   13.42    4.16
  -1   9  -1    8.57    3.51
  -1   9  -1   15.47    5.05
   1   9   1   16.81    4.05
   1   9   1    6.16    2.97
  -1  -9  -1   22.99    6.07
  -1  -9  -1   10.34    3.88
   1  -9   1   11.85    4.69
  -1  -9  -1    4.40    3.40
   1  -9   1   14.23    3.54
   1  -9   1   19.67    6.59
  -1   9  -2   12.42    4.60
   1   9   2   12.99    4.05
  -1   9  -2   20.93    4.33
   1   9   2   10.00    8.00
  -1   9  -2    7.47    2.86
   1   9   2   15.64    5.00
   1  -9   2   10.63    3.87
  -1  -9  -2   19.55    7.12
  -1  -9  -2   16.54    5.32
   1  -9   2   19.92    4.58
  -1   9  -3   -0.10    1.80
   1   9   3   -1.44    3.40
   1   9   3    2.53    2.27
   1   9   3    4.56    3.39
  -1   9  -3    4.93    3.51
  -1   9  -3    3.37    1.85
   1  -9   3    1.62    2.73
  -1  -9  -3    3.90    2.93
   1  -9   3   -0.41    3.20
  -1  -9  -3   -3.00    2.63
  -1  -9  -3    2.14    2.63
  -1   9  -4    8.78    4.30
  -1   9  -4    2.23    2.42
   1   9   4    4.06    5.77
  -1   9  -4    2.29    2.05
   1   9   4   21.07    5.59
  -1  -9  -4    2.94    3.10
   1  -9   4    9.89    4.62
  -1  -9  -4   10.29    4.73
  -1  -9  -4    5.71    3.52
   1  -9   4   -0.57    3.02
  -1  -9  -4    9.22    4.72
  -1   9  -5   -2.36    2.16
  -1   9  -5   -3.80    2.28
  -1   9  -5    0.62    2.96
   1   9   5    1.55    2.70
  -1  -9  -5    6.31    4.15
   1  -9   5   -0.42    4.08
  -1  -9  -5    5.29    3.71
  -1  -9  -5    5.47    4.23
  -1   9  -6    4.01    3.81
  -1   9  -6    3.67    1.61
  -1   9  -6    4.16    3.26
   1   9   6    0.48    3.33
  -1  -9  -6    9.03    5.90
   1  -9   6   -3.73    3.28
  -1   9  -7   -4.15    2.58
  -1   9  -7    7.49    3.63
   1   9   7    5.15    4.56
  -1   9  -7   -4.12    3.14
   1  -9   7   -4.40    5.92
  -1  -9  -7    7.31    3.57
  -1  -9  -7    0.02    2.47
  -1  -9  -7    4.86    5.38
  -1   9  -8    1.96    3.45
  -1   9  -8   -2.64    4.90
  -1  -9  -8   -1.09    4.05
  -1  -9  -8   -1.59    6.02
  -1  -9  -8   -0.92    3.51
   1  10  -7    4.52    2.71
   1  10  -7    2.99    4.21
   1 -10  -7    1.87    3.66
   1 -10  -7   -4.27    4.26
  -1 -10   7   -5.33    6.55
   1 -10  -7    1.03    5.12
  -1  10   6    5.20    4.31
   1  10  -6    6.31    3.98
   1  10  -6    2.16    4.17
   1  10  -6    5.87    4.34
   1 -10  -6    6.49    2.74
  -1 -10   6    0.84    6.79
   1 -10  -6    8.80    6.59
  -1 -10   6    9.58    6.21
   1  10  -5    0.24    2.83
   1  10  -5   -3.64    3.33
  -1  10   5    5.56    4.08
   1 -10  -5   -2.77    3.06
  -1 -10   5    2.79    5.01
  -1 -10   5   -5.91    5.06
   1 -10  -5    0.61    3.38
   1 -10  -5    2.19    4.34
  -1  10   4    2.75    3.49
   1  10  -4   -1.62    2.31
   1  10  -4    1.57    2.32
  -1 -10   4   -0.09    3.47
   1 -10  -4   -1.51    2.79
   1 -10  -4    4.15    3.62
   1 -10  -4   -0.40    2.49
  -1 -10   4   -5.86    3.70
   1  10  -3   11.14    4.36
   1  10  -3    7.61    3.83
  -1  10   3    5.26    3.89
  -1  10   3   11.66    4.72
  -1 -10   3    4.91    5.14
  -1 -10   3   17.59    6.48
   1 -10  -3   14.92    5.70
   1 -10  -3   20.07    6.44
   1  10  -2   -0.18    2.19
   1  10  -2   -1.91    2.12
  -1  10   2    1.91    2.62
  -1  10   2   -1.46    2.60
   1 -10  -2    0.23    3.60
   1 -10  -2   -3.35    2.14
  -1 -10   2   -0.27    3.36
  -1 -10   2    0.05    3.52
   1  10  -1   12.23    4.05
   1  10  -1   13.77    4.45
  -1  10   1   16.80    4.40
  -1  10   1   20.34    4.98
   1 -10  -1   10.68    4.16
  -1 -10   1    7.32    4.28
   1 -10  -1   15.07    5.38
  -1 -10   1   13.69    6.47
   1  10   0   11.30    3.69
   1  10   0   20.04    5.60
  -1  10   0   11.51    3.57
  -1  10   0   16.84    4.33
   1 -10   0    7.21    4.44
   1 -10   0   10.49    3.35
  -1 -10   0   16.54    6.21
  -1 -10   0   14.97    5.94
   1 -10   0   21.01    7.92
   1  10   1   -0.18    2.84
  -1  10  -1    2.14    2.11
   1  10   1    1.39    1.65
  -1  10  -1   -0.76    2.31
  -1 -10  -1    3.23    4.08
   1 -10   1   -1.61    2.10
   1 -10   1    4.57    2.45
   1 -10   1   -5.44    2.47
  -1 -10  -1   -0.60    3.00
   1  10   2    9.84    3.86
  -1  10  -2   15.34    4.97
   1  10   2    7.57    3.78
  -1  10  -2    8.12    3.97
  -1  10  -2   20.34    5.73
  -1 -10  -2   12.18    5.74
   1 -10   2    7.27    3.85
  -1 -10  -2   21.07    7.21
   1 -10   2    9.04    5.40
  -1  10  -3    0.28    2.42
  -1  10  -3    0.90    2.37
  -1  10  -3    1.35    3.27
   1  10   3    2.88    3.16
   1  10   3    0.99    2.77
  -1 -10  -3   -3.31    2.63
  -1 -10  -3   -1.51    1.87
   1 -10   3    4.57    5.04
  -1  10  -4   12.14    4.12
  -1  10  -4   11.71    4.92
   1  10   4   20.23    5.70
  -1  10  -4    8.44    4.26
  -1 -10  -4   26.60    8.91
  -1 -10  -4   14.94    6.43
   1  10   5    1.98    4.21
  -1  10  -5   -1.16    3.06
  -1  10  -5    0.48    3.15
  -1  10  -5    1.60    3.21
  -1 -10  -5    4.55    4.74
   1 -10   5    2.64    5.51
  -1 -10  -5   10.40    4.76
  -1 -10  -5    3.54    3.19
   1  10   6   -2.33    4.04
  -1  10  -6   -0.72    3.82
  -1  10  -6   -1.53    3.85
  -1  10  -6   -2.05    3.00
  -1 -10  -6   -6.18    2.24
  -1 -10  -6   -3.12    3.09
  -1  10  -7    2.30    7.10
   1  10   7    6.39    5.60
  -1  10  -7   -1.70    3.27
  -1 -10  -7    1.77    6.09
  -1 -10  -7    0.47    3.89
   1 -10   7   -0.39    7.14
  -1 -10  -7   -1.50    4.03
   1  11  -6   -0.49    4.62
   1  11  -6   -2.84    2.72
  -1  11   6   -3.61    4.52
  -1 -11   6    4.50    5.97
   1 -11  -6    0.60    3.14
   1 -11  -6    3.74    5.82
   1  11  -5    4.58    2.85
   1  11  -5   -4.72    3.51
  -1  11   5    5.67    5.35
  -1 -11   5    6.67    5.87
   1 -11  -5    4.03    4.24
   1 -11  -5   -0.11    3.32
  -1 -11   5   -9.66    6.14
   1 -11  -5    2.55    3.83
   1  11  -4   -3.25    3.03
  -1  11   4    5.15    4.41
   1  11  -4   -3.97    2.27
  -1 -11   4   -3.50    3.16
   1 -11  -4    1.79    3.22
   1 -11  -4    8.19    4.49
  -1 -11   4   -1.73    5.13
   1 -11  -4    3.36    3.44
  -1  11   3   -2.52    2.76
  -1  11   3    1.34    3.07
   1  11  -3   -0.62    2.14
   1  11  -3   -2.61    2.86
   1 -11  -3   -7.47    3.19
  -1 -11   3   -2.60    3.62
   1 -11  -3   -4.27    3.60
  -1 -11   3   -5.55    4.51
  -1  11   2    3.79    3.47
  -1  11   2    0.87    2.64
   1  11  -2    9.17    3.91
   1  11  -2    2.57    3.13
  -1 -11   2   -0.06    2.74
   1 -11  -2   10.23    5.44
  -1 -11   2    6.19    5.22
   1 -11  -2    5.70    4.16
   1  11  -1    3.30    3.46
   1  11  -1    1.35    3.12
  -1  11   1   -4.12    2.30
  -1  11   1   -1.61    2.69
  -1 -11   1    1.67    3.58
   1 -11  -1   -3.03    3.67
   1 -11  -1    3.31    4.30
  -1 -11   1    1.20    3.53
   1  11   0    4.46    3.45
  -1  11   0    4.62    3.09
   1  11   0    7.05    3.64
  -1  11   0    4.35    3.37
   1 -11   0    2.72    4.85
  -1 -11   0    3.33    5.49
  -1 -11   0    5.79    4.85
   1 -11   0   13.17    7.17
  -1  11  -1    1.06    3.03
   1  11   1   -1.07    2.27
   1  11   1    1.47    2.38
  -1  11  -1    1.18    2.81
   1 -11   1   -1.28    4.39
  -1 -11  -1   -2.76    3.17
   1 -11   1   -3.70    2.45
  -1 -11  -1   -2.51    3.34
  -1  11  -2   -0.76    3.00
   1  11   2   -2.46    3.57
   1  11   2    1.89    3.74
  -1  11  -2    3.37    2.95
  -1 -11  -2   -2.56    3.79
   1 -11   2   -1.35    3.58
  -1 -11  -2   -1.77    3.38
   1 -11   2    0.09    3.86
   1  11   3    5.27    3.52
  -1  11  -3   10.13    4.16
   1  11   3   11.86    4.81
  -1  11  -3   10.41    4.84
  -1  11  -3   14.10    5.83
  -1 -11  -3   12.17    5.83
   1 -11   3   20.10    7.73
  -1 -11  -3    9.62    4.40
   1 -11   3   18.02    7.92
  -1 -11  -3   14.63    4.51
  -1  11  -4   -0.34    4.02
  -1  11  -4   -0.18    3.71
  -1  11  -4    2.60    2.22
   1  11   4    3.58    5.09
   1 -11   4    3.41    5.92
  -1 -11  -4    2.89    3.79
  -1 -11  -4    3.73    3.45
  -1 -11  -4    2.06    2.22
  -1  11  -5    2.01    3.10
  -1  11  -5   -4.60    3.83
   1  11   5   -1.93    4.13
  -1  11  -5    1.14    3.06
  -1 -11  -5   10.01    4.22
  -1 -11  -5   -0.88    4.12
   1 -11   5   -8.60    4.04
  -1 -11  -5   -2.22    4.10
   1  11   6   -1.23    4.80
  -1  11  -6    0.85    3.77
  -1  11  -6   -1.26    2.79
  -1 -11  -6   -3.55    3.78
  -1 -11  -6    4.80    5.83
   1 -11   6   -6.79    5.01
   1  12  -5   -5.23    3.33
   1  12  -5   -3.05    4.11
  -1  12   5   -4.94    4.45
  -1 -12   5   -9.70    6.19
   1 -12  -5   -5.49    3.21
  -1 -12   5    4.41    8.71
   1 -12  -5   -5.38    3.63
   1 -12  -5   -1.55    6.13
   1  12  -4   -4.00    3.16
   1  12  -4    2.86    4.30
  -1  12   4    7.06    4.28
  -1 -12   4    3.90    5.06
   1 -12  -4   -0.73    4.43
   1 -12  -4    0.82    4.20
   1 -12  -4    1.12    4.22
  -1 -12   4    3.25    6.30
   1  12  -3   -6.48    3.82
  -1  12   3   -2.45    3.84
  -1  12   3    0.96    4.12
   1 -12  -3   12.23    5.36
   1 -12  -3    0.25    3.68
  -1 -12   3   -3.69    4.99
  -1 -12   3    0.55    3.63
  -1  12   2   11.86    4.24
  -1  12   2   12.77    5.61
   1  12  -2    9.12    3.83
   1  12  -2    4.53    3.53
   1 -12  -2    6.01    5.20
   1 -12  -2   -0.98    4.28
  -1 -12   2    2.87    4.74
  -1 -12   2   10.76    6.93
  -1  12   1   -0.10    2.81
  -1  12   1    5.25    3.28
   1  12  -1   -3.58    2.63
   1  12  -1    6.96    3.24
  -1 -12   1    1.60    3.34
   1 -12  -1    4.68    2.99
   1 -12  -1    3.57    3.35
  -1 -12   1    0.83    3.41
  -1  12   0    2.17    2.99
   1  12   0    0.68    3.52
  -1  12   0   -1.06    2.86
   1 -12   0    8.36    6.06
  -1 -12   0   -0.40    4.58
   1 -12   0   -3.21    3.33
  -1 -12   0    4.66    5.71
   1  12   1   15.84    5.57
   1  12   1   15.83    4.85
  -1  12  -1    9.48    3.64
  -1  12  -1   18.94    6.16
   1 -12   1   10.80    5.72
  -1 -12  -1    4.39    4.68
   1 -12   1   13.76    6.50
  -1 -12  -1   16.31    6.11
   1  12   2    6.30    4.87
  -1  12  -2    7.34    3.46
   1  12   2    6.51    4.18
  -1  12  -2   15.59    4.73
  -1 -12  -2   14.82    7.08
   1 -12   2    5.30    6.43
   1 -12   2   11.57    5.81
  -1 -12  -2    5.23    3.87
  -1  12  -3    0.65    3.26
   1  12   3   -6.11    3.18
   1  12   3   -2.28    3.90
  -1  12  -3   -1.85    2.47
   1 -12   3    3.24    4.45
  -1 -12  -3    0.79    1.89
  -1 -12  -3    2.54    6.02
   1 -12   3   -5.21    5.69
  -1 -12  -3    6.85    4.20
  -1  12  -4  -10.00    4.14
  -1  12  -4    3.21    2.80
  -1  12  -4    0.73    2.32
   1  12   4    0.93    4.58
  -1 -12  -4    1.87    4.23
   1 -12   4   -6.47    4.44
  -1 -12  -4   -0.03    3.72
  -1 -12  -4   -2.29    4.22
   1 -12   4   -4.27    6.04
  -1  12  -5    2.49    4.53
   1  12   5    7.54    5.55
   1 -12   5    3.88    6.74
  -1 -12  -5    0.88    6.41
   1 -12   5    3.00    8.82
   1  13  -3   -1.61    3.44
   1  13  -3   -4.02    4.48
  -1  13   3   12.78    4.76
  -1  13   3  -10.34    4.15
  -1 -13   3    3.57    4.03
   1 -13  -3   -0.26    5.04
   1 -13  -3   -2.85    5.05
  -1 -13   3   -6.67    6.92
   1  13  -2   -3.48    3.54
   1  13  -2    4.15    3.55
  -1  13   2    6.87    4.24
  -1  13   2    1.80    3.77
   1 -13  -2    9.18    5.65
  -1 -13   2  -15.43    5.76
   1 -13  -2    0.56    3.65
  -1 -13   2   -7.79    3.35
  -1  13   1    1.99    3.89
  -1  13   1    5.87    5.18
   1  13  -1   -5.23    2.91
   1  13  -1    0.05    4.48
  -1 -13   1    2.41    4.65
   1 -13  -1    0.69    4.53
   1 -13  -1   -1.84    5.03
  -1 -13   1   -4.63    5.44
  -1  13   0    2.07    3.69
   1  13   0    1.54    3.43
   1  13   0    1.75    3.41
  -1  13   0   -6.09    3.64
   1 -13   0    3.89    7.88
   1 -13   0   -1.49    3.67
  -1 -13   0    3.87    5.77
  -1 -13   0   -0.98    4.58
   1  13   1   -1.66    4.03
   1  13   1    2.46    3.84
  -1  13  -1   -1.25    3.91
  -1 -13  -1    8.51    6.52
   1 -13   1    0.86    4.79
   1 -13   1    4.31    6.59
  -1 -13  -1    4.51    4.69
   1  13   2   -2.08    4.09
   1  13   2   -4.28    4.56
  -1  13  -2    1.04    3.51
  -1  13  -2   -1.16    3.45
   1 -13   2    6.55    6.87
   1 -13   2    3.36    5.12
  -1 -13  -2    5.42    5.98
  -1 -13  -2    0.08    5.14
  -1  13  -3   -3.65    2.32
   1  13   3   -3.83    3.16
   1  13   3    0.54    4.90
   1 -13   3   -0.37    6.19
  -1 -13  -3   -4.51    3.94
  -1 -13  -3    1.52    4.21
   1 -13   3    5.02    8.89
  -1 -13  -3    2.47    6.31
   2   0 -11    0.97    3.38
   2   0 -11   -1.98    4.41
   2   0 -10   12.69    5.77
   2   0 -10   14.40    5.26
   2   0  -9    2.33    2.85
   2   0  -9   -0.37    2.96
   2   0  -8    1.33    2.78
   2   0  -8    0.90    2.39
   2   0  -7    0.99    1.86
  -2   0   7    1.84    1.59
  -2   0   7   -1.15    2.08
   2   0  -7    0.45    1.71
   2   0  -7   -0.94    0.94
  -2   0   7   -3.28    1.77
   2   0  -6  105.27    5.85
   2   0  -6  100.96    4.99
  -2   0   6  106.12    6.14
   2   0  -6  122.78    9.10
   2   0  -6   98.16    8.92
  -2   0   6  101.53    8.50
  -2   0   6  113.78    9.08
  -2   0   6  113.34    4.79
  -2   0   5    2.12    1.72
   2   0  -5   -0.72    1.15
  -2   0   5    1.22    1.86
  -2   0   5   -0.26    0.75
   2   0  -5   -0.69    1.27
  -2   0   5    0.98    0.66
   2   0  -5    0.70    0.69
   2   0  -4 1099.16   31.43
  -2   0   4 1168.79   34.77
   2   0  -4 1128.62   30.18
   2   0  -4 1161.56   36.00
  -2   0   4 1165.09   31.09
   2   0  -4 1148.19   34.46
  -2   0   4 1108.42   35.65
  -2   0   4 1118.16   30.73
   2   0  -3    0.48    0.52
  -2   0   3    0.54    0.93
  -2   0   3   -0.37    0.38
   2   0  -3   -0.58    0.52
   2   0  -3   -0.97    0.37
  -2   0   3   -0.97    0.57
  -2   0   3   -0.15    0.36
   2   0  -3    0.02    0.26
   2   0  -2 3862.89   97.51
   2   0  -1   -0.07    0.19
  -2   0   1    0.21    0.39
  -2   0   1   -0.60    0.22
   2   0  -1   -0.39    0.34
  -2   0   1    0.17    0.48
  -2   0   1    0.05    0.23
   2   0  -1    0.86    0.56
   2   0  -1   -0.27    0.31
   2   0   0 2750.52   69.41
  -2   0   0 2706.39   69.23
  -2   0  -1   -0.05    0.51
   2   0   1    1.12    0.84
  -2   0  -1   -0.49    0.27
  -2   0  -1   -0.90    0.41
   2   0   1    0.22    0.39
   2   0   1    0.24    0.53
  -2   0  -1   -0.31    0.51
   2   0   1   -0.46    0.47
   2   0   2  179.35    6.58
  -2   0  -2  191.79    7.84
   2   0   2  165.79    8.26
   2   0   2  184.84    8.44
  -2   0  -2  186.41    8.40
  -2   0  -2  174.53    8.32
  -2   0  -2  175.28    7.29
  -2   0  -2  179.10    6.52
   2   0   3    0.11    0.49
  -2   0  -3   -0.21    0.53
   2   0   3    1.42    1.05
  -2   0  -3    0.35    0.98
  -2   0  -3   -0.32    0.92
  -2   0  -3   -0.60    0.61
  -2   0  -3    0.98    1.05
   2   0   3    0.32    0.90
  -2   0  -4   39.35    4.13
   2   0   4   41.51    2.34
   2   0   4   42.35    2.67
  -2   0  -4   49.59    4.92
  -2   0  -4   39.38    4.53
   2   0   4   38.12    4.57
   2   0   4   42.65    4.70
  -2   0  -4   39.87    5.62
  -2   0  -5   -1.23    1.38
  -2   0  -5    0.79    0.74
   2   0   5   -0.99    1.42
   2   0   5    1.83    1.61
  -2   0  -5    2.05    1.46
  -2   0  -6   14.37    4.24
  -2   0  -6   18.28    4.49
  -2   0  -6   13.24    3.76
   2   0   6   14.24    3.72
   2   0   6   19.37    4.46
  -2   0  -6   17.75    4.63
  -2   0  -7   -0.64    1.81
  -2   0  -7   -0.22    2.66
  -2   0  -7   -0.05    2.42
   2   0   7   -0.05    2.74
  -2   0  -7    3.29    2.67
  -2   0  -8  170.96   14.01
  -2   0  -8  187.49   12.68
  -2   0  -8  203.41   14.94
  -2   0  -9   -1.41    2.73
  -2   0  -9   -1.84    3.49
  -2   0  -9    0.60    3.47
  -2   0 -10   -2.48    2.44
  -2   0 -10    0.50    2.90
   2   1 -11   -1.82    3.87
   2  -1 -11    8.41    4.32
   2  -1 -11    5.53    5.08
   2   1 -10   -0.97    3.11
   2   1 -10    1.87    3.74
   2  -1 -10   -1.12    3.58
   2  -1 -10    0.04    2.21
   2   1  -9    0.66    2.55
   2   1  -9    2.89    3.62
   2  -1  -9    5.72    3.68
   2  -1  -9   -2.53    2.30
   2   1  -8   10.47    4.01
   2   1  -8   13.55    5.18
   2  -1  -8   11.80    3.30
   2  -1  -8   16.56    4.75
   2  -1  -8   15.23    5.06
   2   1  -7   10.84    2.21
  -2   1   7    7.78    2.85
   2   1  -7    5.68    3.32
  -2   1   7    9.99    3.32
   2   1  -7    7.99    3.23
  -2   1   7    8.21    2.74
   2  -1  -7    5.74    2.97
  -2  -1   7   10.56    2.40
  -2  -1   7   10.27    2.07
   2  -1  -7    6.34    3.03
  -2  -1   7    9.91    3.18
  -2  -1   7    9.87    3.66
   2  -1  -7   11.11    2.58
   2  -1  -7    6.42    3.41
  -2   1   6    5.62    2.67
   2   1  -6    5.60    1.48
  -2   1   6    4.71    1.07
  -2   1   6    6.31    1.89
  -2   1   6    6.90    2.97
   2   1  -6    5.15    1.53
   2   1  -6    5.41    2.75
   2   1  -6    5.58    2.46
  -2  -1   6    4.50    1.39
   2  -1  -6    7.18    2.67
  -2  -1   6    2.25    1.46
  -2  -1   6    4.81    2.38
   2  -1  -6    3.80    1.59
  -2  -1   6    4.05    2.56
   2  -1  -6    4.29    1.04
   2  -1  -6    3.59    2.25
   2   1  -5  136.76    8.89
   2   1  -5  151.43    9.97
  -2   1   5  138.95    9.66
   2   1  -5  136.29    5.99
  -2   1   5  150.30    9.55
  -2   1   5  139.53    7.41
  -2   1   5  146.41    5.86
   2   1  -5  147.78    7.34
   2  -1  -5  133.34    5.96
   2  -1  -5  148.99    7.20
  -2  -1   5  135.96    6.19
  -2  -1   5  144.16    6.84
   2  -1  -5  142.83    9.26
  -2  -1   5  161.12    9.76
   2  -1  -5  158.33   10.46
  -2  -1   5  135.70    9.62
  -2   1   4  235.95   11.27
   2   1  -4  245.01    7.79
  -2   1   4  222.03    9.33
   2   1  -4  243.42   11.01
   2   1  -4  228.41   11.73
  -2   1   4  239.81    8.48
   2   1  -4  232.71    9.73
  -2   1   4  221.24   11.72
  -2  -1   4  228.39   11.72
   2  -1  -4  226.05    8.99
   2  -1  -4  213.53   10.78
   2  -1  -4  218.20    8.33
  -2  -1   4  230.48    7.83
   2  -1  -4  226.03   11.84
  -2  -1   4  228.87    9.41
  -2  -1   4  236.22   11.00
  -2   1   3   82.30    5.81
  -2   1   3   89.12    4.51
   2   1  -3   95.12    5.51
  -2   1   3   89.75    5.54
   2   1  -3   85.19    5.93
   2   1  -3   89.17    3.32
   2   1  -3   79.61    4.99
  -2  -1   3   90.39    5.41
   2  -1  -3   94.06    4.44
  -2  -1   3   98.00    6.33
   2  -1  -3   90.43    5.50
   2  -1  -3   88.12    4.56
  -2  -1   3   86.36    3.30
   2  -1  -3   78.90    5.77
  -2  -1   3   93.23    5.21
   2  -1  -3   83.61    4.38
  -2   1   2    2.48    1.08
   2   1  -2    3.98    1.35
  -2   1   2    2.86    1.01
   2   1  -2    2.19    0.92
  -2   1   2    3.37    1.20
  -2  -1   2    2.30    0.93
  -2  -1   2    2.22    0.54
   2  -1  -2    2.31    0.95
   2  -1  -2    2.95    0.86
   2  -1  -2    2.07    0.81
  -2  -1   2    1.90    1.09
   2  -1  -2    2.91    0.97
  -2  -1   2    3.03    0.69
   2  -1  -2    1.09    0.89
  -2  -1   2    0.68    0.80
  -2   1   1  594.94   17.56
  -2   1   1  590.95   16.92
   2   1  -1  610.41   17.49
   2   1  -1  576.21   16.03
  -2   1   1  585.31   16.79
   2   1  -1  583.30   16.71
  -2   1   1  582.20   15.89
   2   1  -1  587.92   18.13
   2  -1  -1  597.82   16.88
   2  -1  -1  613.05   17.60
   2  -1  -1  587.80   16.90
  -2  -1   1  592.37   16.13
  -2  -1   1  594.22   17.46
   2  -1  -1  566.68   15.80
  -2  -1   1  569.68   16.56
  -2  -1   1  583.89   18.06
  -2   1   0   29.57    2.43
  -2   1   0   28.95    1.86
   2   1   0   29.26    2.52
  -2   1   0   29.62    2.45
   2   1   0   31.51    2.64
   2   1   0   30.71    1.93
   2   1   0   30.09    2.10
   2  -1   0   29.48    2.43
  -2  -1   0   30.08    1.84
   2  -1   0   27.43    2.33
  -2  -1   0   27.70    2.52
   2  -1   0   33.24    1.92
  -2  -1   0   30.00    2.10
  -2  -1   0   28.07    2.50
  -2   1  -1   91.92    3.60
  -2   1  -1   95.58    4.71
  -2   1  -1   99.64    5.28
   2   1   1   90.84    4.38
   2   1   1   89.31    4.59
  -2   1  -1   90.01    4.65
   2   1   1   94.34    4.94
   2   1   1   88.58    5.30
   2  -1   1   88.18    4.55
  -2  -1  -1   92.40    4.63
   2  -1   1   93.70    4.71
  -2  -1  -1   95.24    4.42
   2  -1   1   88.07    5.01
  -2  -1  -1   86.25    4.77
  -2  -1  -1   95.32    5.48
   2  -1   1   90.74    3.60
  -2   1  -2    0.24    0.58
   2   1   2   -0.37    0.51
  -2   1  -2    1.41    1.09
  -2   1  -2    0.84    0.64
   2   1   2    0.92    0.69
   2   1   2    0.94    0.87
  -2   1  -2    0.75    1.04
   2   1   2    0.60    1.00
   2  -1   2    1.03    0.87
  -2  -1  -2    0.06    1.11
  -2  -1  -2    0.98    0.79
   2  -1   2    0.41    0.56
  -2  -1  -2    2.18    1.20
   2  -1   2    0.14    0.73
   2  -1   2    0.96    0.72
  -2  -1  -2    0.76    0.60
  -2   1  -3  548.58   16.69
  -2   1  -3  543.66   18.50
   2   1   3  542.81   19.93
  -2   1  -3  562.82   19.32
   2   1   3  565.51   20.23
   2   1   3  533.93   15.81
  -2   1  -3  528.33   19.40
   2  -1   3  533.19   18.36
   2  -1   3  522.24   19.06
   2  -1   3  561.55   19.82
  -2  -1  -3  473.13   18.06
  -2  -1  -3  547.94   15.48
  -2  -1  -3  558.90   19.97
  -2  -1  -3  551.42   19.95
  -2  -1  -3  575.27   19.62
   2  -1   3  540.28   16.44
  -2   1  -4   21.01    3.98
  -2   1  -4   18.47    3.47
   2   1   4   21.12    1.60
  -2   1  -4   21.84    4.17
   2   1   4   15.89    3.58
   2   1   4   22.97    4.57
  -2  -1  -4   15.96    3.58
   2  -1   4   13.99    3.16
  -2  -1  -4   13.98    3.31
   2  -1   4   18.99    3.74
   2  -1   4   17.47    1.97
   2  -1   4   20.30    2.83
  -2  -1  -4   17.54    1.31
  -2  -1  -4   20.40    3.76
   2  -1   4   14.37    3.25
  -2  -1  -4   18.98    3.81
  -2   1  -5   42.69    5.20
   2   1   5   39.02    5.93
   2   1   5   28.58    5.36
  -2   1  -5   46.12    5.12
  -2   1  -5   49.46    5.47
   2  -1   5   45.62    6.51
   2  -1   5   44.07    5.15
  -2  -1  -5   34.55    5.37
  -2  -1  -5   39.65    6.27
   2  -1   5   46.81    3.28
   2  -1   5   43.66    6.77
   2  -1   5   45.00    3.03
  -2  -1  -5   44.74    5.20
  -2  -1  -5   46.30    5.39
  -2   1  -6   10.27    3.68
  -2   1  -6   17.46    3.98
  -2   1  -6    9.03    3.34
   2   1   6    5.72    2.90
   2   1   6    5.44    3.30
  -2   1  -6   10.18    3.39
   2  -1   6    9.94    1.46
  -2  -1  -6   13.19    3.75
   2  -1   6    6.33    2.89
  -2  -1  -6    9.89    3.86
   2  -1   6    8.95    3.01
  -2  -1  -6    6.52    3.26
  -2  -1  -6    8.34    2.75
   2  -1   6    9.84    3.08
   2  -1   6    8.23    1.13
  -2   1  -7  518.01   21.57
  -2   1  -7  502.85   23.96
   2   1   7  463.53   22.56
  -2   1  -7  539.45   23.91
   2  -1   7  445.42   22.40
  -2  -1  -7  483.73   23.59
   2  -1   7  458.06   21.60
  -2  -1  -7  504.39   22.03
  -2  -1  -7  466.77   23.39
  -2   1  -8  196.30   14.99
  -2   1  -8  205.33   13.23
  -2   1  -8  207.97   15.03
  -2  -1  -8  198.13   15.09
  -2  -1  -8  195.07   13.09
  -2  -1  -8  203.73   15.30
  -2   1  -9    0.59    2.65
  -2   1  -9    2.31    3.43
  -2  -1  -9    2.77    3.60
  -2  -1  -9    9.05    4.82
  -2  -1  -9    3.63    4.00
  -2   1 -10    1.88    4.45
  -2   1 -10    4.26    4.68
  -2  -1 -10   -5.29    3.17
  -2  -1 -10    3.15    2.90
   2   2 -11    0.29    3.54
   2   2 -11   12.57    6.11
   2  -2 -11    2.78    3.91
   2  -2 -11    1.48    4.35
   2   2 -10   20.80    6.15
   2   2 -10    6.22    4.12
   2  -2 -10   10.47    5.30
   2  -2 -10   12.64    5.29
   2   2  -9    8.03    3.85
   2   2  -9    3.51    2.81
   2  -2  -9    3.77    3.77
   2  -2  -9    6.77    3.31
   2   2  -8   82.52    9.12
   2   2  -8   75.85    8.50
   2  -2  -8   75.51    6.57
   2  -2  -8   71.42    8.46
   2  -2  -8   89.74    9.75
   2   2  -7    6.14    1.97
   2   2  -7    7.35    2.75
  -2   2   7    5.19    2.75
  -2   2   7    5.13    2.85
   2   2  -7   17.19    5.58
   2   2  -7    3.24    1.52
   2  -2  -7    6.54    3.30
   2  -2  -7    2.83    2.05
   2  -2  -7    2.95    2.73
  -2  -2   7    0.90    2.93
  -2  -2   7    3.04    1.87
  -2  -2   7    4.75    1.54
  -2   2   6    5.64    1.45
   2   2  -6    8.32    2.03
   2   2  -6    5.68    2.45
  -2   2   6    4.77    2.49
   2   2  -6    2.72    2.12
   2   2  -6    6.96    1.92
   2  -2  -6    7.49    2.98
  -2  -2   6    6.71    2.18
   2  -2  -6    9.88    3.27
   2  -2  -6    3.77    1.16
  -2  -2   6    6.56    2.78
  -2  -2   6    3.32    3.01
   2  -2  -6    7.75    2.86
   2  -2  -6    4.56    1.00
   2  -2  -6    5.25    2.17
  -2  -2   6    3.98    1.44
  -2   2   5   68.04    5.36
  -2   2   5   54.90    5.71
   2   2  -5   62.71    6.43
   2   2  -5   60.00    5.07
   2   2  -5   61.90    4.02
   2   2  -5   73.74    6.26
   2  -2  -5   67.91    5.25
   2  -2  -5   61.39    6.12
  -2  -2   5   62.68    6.08
  -2  -2   5   68.46    6.48
  -2  -2   5   63.44    4.99
  -2  -2   5   69.03    4.19
   2  -2  -5   66.51    6.22
   2  -2  -5   56.24    3.67
   2  -2  -5   63.20    6.58
  -2   2   4  175.75    9.84
  -2   2   4  170.52    7.51
   2   2  -4  169.96    7.00
   2   2  -4  169.26    9.19
   2   2  -4  185.38   10.46
  -2   2   4  177.48    9.00
   2   2  -4  168.77    9.00
   2  -2  -4  173.49   10.32
   2  -2  -4  174.59    7.41
  -2  -2   4  177.41    7.04
  -2  -2   4  177.57    8.82
  -2  -2   4  182.92   10.28
  -2  -2   4  174.14    9.44
   2  -2  -4  191.64    9.04
   2  -2  -4  170.44    9.67
   2  -2  -4  186.80    9.89
  -2   2   3  233.82   10.46
  -2   2   3  233.38    9.19
   2   2  -3  228.75   10.52
   2   2  -3  237.42   10.93
   2   2  -3  224.54    8.15
   2   2  -3  222.61    9.88
   2  -2  -3  225.33   10.25
   2  -2  -3  237.07   11.04
   2  -2  -3  227.02    8.94
  -2  -2   3  232.65   10.37
  -2  -2   3  231.58    8.14
  -2  -2   3  225.52   10.80
   2  -2  -3  214.24    9.76
   2  -2  -3  227.26    9.48
  -2  -2   3  222.01    9.95
   2  -2  -3  224.02   10.35
  -2   2   2   43.95    3.47
   2   2  -2   48.28    3.95
   2   2  -2   48.10    3.46
   2   2  -2   44.70    4.04
  -2   2   2   49.19    3.66
   2  -2  -2   44.99    3.20
   2  -2  -2   44.91    3.59
   2  -2  -2   46.03    3.57
   2  -2  -2   43.39    3.38
   2  -2  -2   44.38    3.46
  -2  -2   2   44.72    4.03
  -2  -2   2   45.81    3.84
  -2  -2   2   49.60    3.57
  -2  -2   2   45.04    2.96
  -2  -2   2   46.12    3.30
   2  -2  -2   46.24    3.75
   2   2  -1  491.47   14.68
  -2   2   1  482.17   15.95
   2   2  -1  487.13   16.84
  -2   2   1  468.35   14.40
   2   2  -1  454.44   15.62
   2   2  -1  505.28   15.71
  -2   2   1  477.62   14.49
  -2   2   1  488.91   15.85
   2  -2  -1  490.97   15.80
  -2  -2   1  482.11   15.87
   2  -2  -1  500.06   14.61
  -2  -2   1  483.24   16.83
   2  -2  -1  489.61   14.52
  -2  -2   1  489.95   15.71
   2  -2  -1  462.50   15.72
  -2  -2   1  500.71   14.84
  -2   2   0  885.19   26.01
   2   2   0  887.15   24.40
  -2   2   0  861.53   24.29
  -2   2   0  916.84   26.18
   2   2   0  897.06   24.98
  -2   2   0  843.89   22.78
   2   2   0  858.67   26.50
   2   2   0  896.00   26.54
  -2  -2   0  881.11   26.50
  -2  -2   0  893.91   26.58
   2  -2   0  903.25   25.93
  -2  -2   0  883.32   24.34
   2  -2   0  855.56   24.34
  -2  -2   0  901.00   24.99
   2  -2   0  858.78   25.80
   2  -2   0  835.96   22.76
  -2   2  -1   45.68    3.66
   2   2   1   53.15    3.97
   2   2   1   47.98    3.53
  -2   2  -1   47.01    3.93
   2   2   1   47.85    4.33
  -2   2  -1   49.56    2.54
  -2   2  -1   45.22    3.44
  -2  -2  -1   45.30    3.74
   2  -2   1   43.88    2.49
  -2  -2  -1   45.04    4.18
  -2  -2  -1   49.23    3.84
  -2  -2  -1   47.71    3.42
   2  -2   1   47.37    3.92
   2  -2   1   48.06    3.56
   2  -2   1   45.18    3.60
  -2  -2  -1   48.78    3.47
  -2   2  -2  319.89   12.48
   2   2   2  329.05   12.38
  -2   2  -2  310.70   10.91
   2   2   2  301.98   13.52
  -2   2  -2  307.55   11.92
   2   2   2  324.13   11.68
  -2   2  -2  296.90   12.41
   2   2   2  308.65   12.94
   2  -2   2  303.05   12.46
  -2  -2  -2  328.99   12.09
  -2  -2  -2  326.63   13.11
   2  -2   2  326.36   12.63
  -2  -2  -2  310.91   13.45
   2  -2   2  307.10   12.83
   2  -2   2  308.92   10.99
   2  -2   2  311.76   11.77
  -2  -2  -2  321.87   11.52
  -2   2  -3   69.25    4.85
   2   2   3   67.60    5.78
   2   2   3   58.87    3.92
  -2   2  -3   64.66    5.32
  -2   2  -3   73.41    5.59
   2   2   3   61.97    5.62
   2   2   3   62.35    5.07
  -2  -2  -3   63.36    5.10
   2  -2   3   63.47    4.44
  -2  -2  -3   63.96    5.62
   2  -2   3   64.86    5.03
   2  -2   3   64.12    5.41
   2  -2   3   56.71    5.07
   2  -2   3   59.97    4.66
  -2  -2  -3   63.29    3.93
  -2  -2  -3   64.27    5.83
  -2   2  -4   24.92    4.23
   2   2   4   26.89    4.89
   2   2   4   23.74    2.30
   2   2   4   31.49    5.29
  -2   2  -4   21.54    3.95
  -2   2  -4   25.56    4.16
  -2  -2  -4   30.48    5.07
   2  -2   4   23.20    4.47
  -2  -2  -4   21.79    2.02
   2  -2   4   29.29    4.54
  -2  -2  -4   27.23    4.28
  -2  -2  -4   33.22    5.66
   2  -2   4   18.77    2.81
  -2  -2  -4   21.48    4.32
   2  -2   4   24.46    3.90
   2  -2   4   21.20    3.97
  -2   2  -5    0.04    1.33
   2   2   5    2.28    2.10
  -2   2  -5    1.77    1.72
  -2   2  -5    2.03    1.84
   2   2   5    0.15    1.52
   2  -2   5    1.96    2.17
   2  -2   5    0.16    1.22
   2  -2   5    1.85    2.19
   2  -2   5    1.51    1.12
  -2  -2  -5   -0.92    1.25
  -2  -2  -5    0.41    1.53
  -2  -2  -5    1.55    1.62
   2  -2   5    2.61    0.96
  -2   2  -6    2.70    2.10
   2   2   6    0.48    2.45
  -2   2  -6    2.03    2.22
  -2   2  -6   -0.09    1.65
   2   2   6   -0.03    2.14
  -2  -2  -6    1.54    2.30
  -2  -2  -6    3.58    2.44
   2  -2   6    5.40    1.95
   2  -2   6    6.31    3.16
  -2  -2  -6   -1.83    1.36
  -2  -2  -6   -0.04    2.12
   2  -2   6   -2.56    2.62
   2  -2   6    1.25    2.11
   2  -2   6   -1.17    1.20
  -2   2  -7   49.87    8.00
  -2   2  -7   32.06    6.47
   2   2   7   50.17    8.14
  -2  -2  -7   50.67    8.67
  -2  -2  -7   49.53    8.26
  -2  -2  -7   67.88    7.89
   2  -2   7   41.99    6.67
   2  -2   7   36.71    6.54
  -2   2  -8    2.98    3.24
  -2   2  -8    5.52    3.16
  -2   2  -8    2.24    3.17
  -2  -2  -8   -0.83    2.08
  -2  -2  -8    3.94    2.92
  -2  -2  -8    4.68    3.60
  -2   2  -9    2.31    2.98
  -2   2  -9    2.56    3.21
  -2  -2  -9    2.73    4.05
  -2  -2  -9    3.55    4.11
  -2  -2  -9   -0.36    3.23
  -2   2 -10   -6.40    2.44
  -2   2 -10   -0.56    3.21
  -2  -2 -10    6.64    5.42
  -2  -2 -10    1.83    2.91
   2   3 -11   -1.20    4.78
   2   3 -11    4.43    4.84
   2  -3 -11   -1.84    3.63
   2  -3 -11    2.33    4.69
   2   3 -10   -0.72    3.30
   2   3 -10   -5.74    2.81
   2  -3 -10   -2.07    3.20
   2  -3 -10   -3.86    3.21
   2   3  -9    2.00    3.07
   2   3  -9    2.19    3.15
   2  -3  -9   -1.33    3.00
   2  -3  -9    4.57    3.45
   2   3  -8   -1.62    1.83
   2   3  -8   -0.54    2.31
   2  -3  -8    0.09    2.41
   2  -3  -8    6.91    3.70
   2  -3  -8    1.00    2.42
  -2   3   7   21.67    5.14
   2   3  -7    8.66    3.45
   2   3  -7   11.42    2.43
   2   3  -7   13.04    4.14
   2   3  -7   13.85    4.41
  -2   3   7   12.77    4.39
   2  -3  -7   12.85    2.13
   2  -3  -7   19.51    5.61
  -2  -3   7   16.34    4.75
   2  -3  -7    5.71    2.90
   2  -3  -7   17.32    4.17
  -2  -3   7   17.16    3.37
   2   3  -6   10.32    2.31
   2   3  -6   13.18    3.79
  -2   3   6   15.45    3.81
   2   3  -6   14.45    3.29
  -2   3   6   15.93    3.49
   2   3  -6   14.13    4.24
  -2  -3   6   14.74    4.02
   2  -3  -6   12.26    4.03
   2  -3  -6   11.81    2.21
   2  -3  -6   18.50    2.05
   2  -3  -6   23.62    5.63
   2  -3  -6   17.94    3.99
  -2  -3   6    8.70    3.23
   2  -3  -6   12.15    3.82
  -2  -3   6   13.98    3.18
  -2   3   5   13.58    3.81
   2   3  -5   11.23    3.31
   2   3  -5   19.93    4.19
  -2   3   5   18.01    3.57
   2   3  -5   16.23    2.84
   2   3  -5    9.62    2.64
  -2  -3   5   14.79    3.83
   2  -3  -5   15.34    2.59
   2  -3  -5   16.39    4.11
   2  -3  -5   10.28    3.02
   2  -3  -5   13.55    3.47
   2  -3  -5   13.50    2.85
  -2  -3   5   12.73    3.09
  -2  -3   5   15.21    2.34
   2  -3  -5   12.90    3.12
  -2  -3   5   14.19    3.94
   2   3  -4    5.79    2.26
  -2   3   4   10.99    3.57
   2   3  -4    5.73    2.24
   2   3  -4    7.15    1.91
   2   3  -4    8.53    2.43
   2  -3  -4    5.25    2.02
  -2  -3   4    6.20    2.44
   2  -3  -4    7.55    2.30
  -2  -3   4    7.39    2.35
   2  -3  -4    3.90    1.81
   2  -3  -4    6.90    1.91
   2  -3  -4    7.53    2.86
   2  -3  -4    8.98    2.95
  -2  -3   4    5.48    2.07
  -2  -3   4    6.77    1.69
   2  -3  -4    6.39    2.08
   2  -3  -4    9.17    2.85
  -2   3   3  106.34    6.25
   2   3  -3  105.41    6.50
   2   3  -3   95.86    6.69
   2   3  -3   94.86    6.93
   2   3  -3  110.53    5.90
   2  -3  -3   98.36    5.88
  -2  -3   3   97.65    6.97
   2  -3  -3  107.25    7.24
  -2  -3   3   92.02    6.71
   2  -3  -3   90.41    6.74
   2  -3  -3  104.03    6.72
  -2  -3   3  103.32    5.61
  -2  -3   3   92.96    6.24
   2  -3  -3   97.34    6.64
   2  -3  -3   89.16    6.12
   2  -3  -3   95.28    6.62
   2  -3  -3   87.87    5.83
  -2   3   2 1280.17   36.38
  -2   3   2 1335.36   36.92
   2   3  -2 1231.03   38.98
   2   3  -2 1309.82   37.58
  -2   3   2 1312.80   37.47
  -2   3   2 1333.63   37.79
   2   3  -2 1327.61   36.80
   2  -3  -2 1303.21   36.65
   2  -3  -2 1308.95   36.31
  -2  -3   2 1301.12   37.55
  -2  -3   2 1319.28   36.52
   2  -3  -2 1259.90   38.71
   2  -3  -2 1292.46   37.18
  -2  -3   2 1131.46   36.97
  -2  -3   2 1313.08   39.20
   2  -3  -2 1328.91   37.86
  -2   3   1  517.18   15.74
   2   3  -1  501.47   18.66
   2   3  -1  511.20   16.76
   2   3  -1  478.44   15.92
  -2   3   1  502.31   17.54
  -2   3   1  483.76   15.80
  -2   3   1  483.14   17.42
  -2  -3   1  501.90   16.22
  -2  -3   1  500.97   16.80
  -2  -3   1  502.76   17.01
  -2  -3   1  499.75   18.57
   2  -3  -1  481.21   15.86
   2  -3  -1  473.75   15.21
  -2  -3   1  466.91   17.62
   2  -3  -1  498.48   17.39
   2  -3  -1  511.13   18.97
   2  -3  -1  493.25   17.45
   2   3   0    7.78    1.88
  -2   3   0    4.23    1.70
  -2   3   0    5.25    1.17
  -2   3   0    6.10    2.08
   2   3   0    4.31    1.82
   2   3   0    5.86    2.05
  -2   3   0    3.14    1.19
   2   3   0    5.94    1.55
   2  -3   0    4.32    1.77
  -2  -3   0    5.64    1.60
  -2  -3   0    5.15    1.48
   2  -3   0    3.62    1.67
  -2  -3   0    4.81    2.05
  -2  -3   0    4.97    1.98
   2  -3   0    5.02    1.09
   2  -3   0    6.82    1.60
   2  -3   0    3.76    1.95
  -2   3  -1   41.05    4.11
   2   3   1   47.99    4.36
   2   3   1   35.43    3.36
   2   3   1   45.43    3.69
  -2   3  -1   39.19    3.54
   2   3   1   40.79    4.55
  -2   3  -1   39.96    2.63
   2  -3   1   45.25    3.76
  -2  -3  -1   40.22    3.47
   2  -3   1   40.45    2.74
  -2  -3  -1   43.58    4.21
   2  -3   1   42.29    4.00
  -2  -3  -1   43.60    3.64
  -2  -3  -1   38.30    4.40
   2  -3   1   43.20    4.59
   2  -3   1   39.93    4.05
  -2   3  -2    1.53    0.99
   2   3   2   -0.25    0.68
  -2   3  -2   -0.81    0.80
   2   3   2    1.06    0.79
   2   3   2   -0.28    0.87
  -2   3  -2    1.48    0.93
  -2  -3  -2    1.28    0.87
   2  -3   2    0.98    0.72
  -2  -3  -2    1.43    1.23
   2  -3   2    2.46    1.24
  -2  -3  -2   -1.05    0.95
   2  -3   2    1.59    1.19
  -2  -3  -2   -0.53    0.86
  -2  -3  -2    1.36    0.98
   2  -3   2    0.99    1.30
   2   3   3   11.61    3.95
  -2   3  -3    5.90    1.79
  -2   3  -3    1.30    1.55
  -2   3  -3    4.16    1.89
   2   3   3    6.99    2.32
   2   3   3    3.85    2.12
   2   3   3    5.69    1.77
   2  -3   3    6.58    1.99
   2  -3   3    1.89    1.77
   2  -3   3   10.62    2.50
   2  -3   3    9.25    2.60
  -2  -3  -3    4.76    2.14
  -2  -3  -3    7.05    2.20
  -2  -3  -3    6.55    2.01
  -2  -3  -3    5.71    2.40
   2  -3   3    7.46    2.63
  -2   3  -4   12.69    3.36
   2   3   4   13.23    2.29
   2   3   4   10.66    3.31
  -2   3  -4   12.19    3.28
   2   3   4    5.00    2.26
  -2   3  -4    8.93    2.46
   2   3   4   14.86    4.11
  -2  -3  -4   10.80    2.18
   2  -3   4    8.81    2.66
  -2  -3  -4   12.27    3.19
  -2  -3  -4    9.60    3.38
   2  -3   4   14.97    2.77
  -2  -3  -4    8.99    3.07
   2  -3   4   16.03    3.54
   2  -3   4    9.78    2.99
   2  -3   4   12.03    3.20
  -2   3  -5   23.78    4.30
  -2   3  -5   29.24    4.90
  -2   3  -5   29.65    5.03
   2   3   5   29.36    5.89
   2   3   5   25.89    5.39
   2   3   5   31.63    2.64
  -2  -3  -5   33.30    6.05
   2  -3   5   27.63    4.81
   2  -3   5   24.78    4.54
  -2  -3  -5   27.21    5.18
  -2  -3  -5   28.74    2.59
   2  -3   5   25.98    4.25
  -2  -3  -5   23.30    4.62
  -2  -3  -5   33.45    5.92
   2  -3   5   16.60    4.13
   2  -3   5   31.84    3.23
   2   3   6   94.44    9.86
  -2   3  -6  149.20   10.38
  -2   3  -6  121.59    9.19
   2   3   6  120.85   10.59
  -2   3  -6  107.90    9.43
  -2  -3  -6  103.02    9.68
   2  -3   6  109.36    7.73
  -2  -3  -6  108.25    8.99
  -2  -3  -6  120.82   10.23
  -2  -3  -6  116.30   10.21
   2  -3   6  111.14    9.20
   2  -3   6  135.99   10.93
   2  -3   6  130.24    7.16
   2  -3   6  121.75    9.32
   2   3   7    6.14    4.04
  -2   3  -7    6.62    3.31
  -2   3  -7    8.13    3.01
  -2   3  -7    2.55    2.59
  -2  -3  -7    8.88    3.15
   2  -3   7   10.56    4.03
   2  -3   7    7.07    2.68
   2  -3   7    3.45    3.35
  -2  -3  -7    2.30    3.02
  -2  -3  -7    2.96    3.12
  -2   3  -8   25.12    5.62
  -2   3  -8   34.63    6.60
  -2   3  -8   16.27    4.90
  -2  -3  -8   16.11    5.89
  -2  -3  -8    9.38    4.08
  -2  -3  -8   29.62    6.73
  -2   3  -9    4.08    3.77
  -2   3  -9    9.22    4.22
  -2  -3  -9    5.18    3.96
  -2  -3  -9    1.74    3.78
  -2  -3  -9    5.26    3.76
  -2   3 -10   -0.13    3.92
  -2   3 -10    6.46    4.42
  -2  -3 -10    0.92    4.75
  -2  -3 -10   -5.13    3.50
   2   4 -10    5.27    4.05
   2   4 -10    7.65    5.37
   2  -4 -10    7.37    4.27
   2  -4 -10    2.11    3.80
   2   4  -9   16.89    5.13
   2   4  -9   12.89    5.00
   2  -4  -9   14.08    6.20
   2  -4  -9   15.09    5.55
   2   4  -8    1.88    2.48
   2   4  -8    4.44    4.04
   2  -4  -8    7.19    4.04
   2  -4  -8   -2.46    2.70
   2  -4  -8    0.08    2.42
  -2   4   7   -0.86    2.99
   2   4  -7   -1.21    2.12
   2   4  -7    1.15    1.48
   2   4  -7   -1.41    1.92
   2  -4  -7    2.59    2.44
   2  -4  -7   -1.07    2.06
   2  -4  -7   -0.15    1.89
  -2  -4   7    0.70    2.48
   2  -4  -7    3.51    2.52
   2   4  -6    2.92    2.06
  -2   4   6    5.21    3.44
   2   4  -6    0.77    1.85
   2   4  -6    1.24    1.28
   2   4  -6    3.38    2.58
   2  -4  -6    3.53    2.58
  -2  -4   6    1.65    2.20
   2  -4  -6    0.20    1.60
  -2  -4   6    4.95    2.49
   2  -4  -6    1.43    1.82
  -2  -4   6    4.10    3.37
   2  -4  -6    2.38    2.24
   2  -4  -6    0.96    1.15
  -2  -4   6    2.95    1.59
   2  -4  -6    3.91    1.77
   2  -4  -6    0.30    1.64
   2  -4  -6    1.39    1.72
   2   4  -5  102.35    6.73
   2   4  -5  102.11    8.42
   2   4  -5   96.70    7.96
   2   4  -5   86.12    7.64
   2  -4  -5   98.29    7.60
   2  -4  -5   99.13    6.32
   2  -4  -5   86.81    7.84
  -2  -4   5   91.04    6.26
   2  -4  -5  102.49    7.28
   2  -4  -5   92.29    7.42
   2  -4  -5   99.86    8.31
   2  -4  -5   94.47    8.16
  -2  -4   5   92.02    7.72
  -2  -4   5   96.65    8.25
  -2  -4   5   93.83    7.92
   2  -4  -5  101.21    8.86
   2   4  -4   62.39    5.75
   2   4  -4   51.41    5.63
   2   4  -4   67.59    6.37
   2   4  -4   71.27    5.36
   2  -4  -4   68.55    6.20
   2  -4  -4   62.76    5.82
  -2  -4   4   72.34    5.33
   2  -4  -4   74.40    5.96
  -2  -4   4   61.03    5.82
  -2  -4   4   65.97    6.20
   2  -4  -4   68.27    6.03
   2  -4  -4   64.19    5.07
  -2  -4   4   70.65    6.81
   2  -4  -4   59.49    6.20
   2  -4  -4   55.31    6.02
   2  -4  -4   55.36    5.71
   2   4  -3   62.52    6.23
   2   4  -3   57.39    5.39
   2   4  -3   68.87    5.33
   2   4  -3   54.61    5.21
  -2   4   3   53.30    5.17
  -2  -4   3   56.99    5.92
   2  -4  -3   67.44    5.91
  -2  -4   3   62.32    4.84
   2  -4  -3   66.68    5.22
   2  -4  -3   66.91    5.74
   2  -4  -3   65.79    6.43
  -2  -4   3   62.00    5.55
   2  -4  -3   63.76    5.91
   2  -4  -3   57.46    5.03
  -2  -4   3   65.90    5.73
   2  -4  -3   63.64    5.20
   2   4  -2  158.71    8.29
  -2   4   2  165.15    9.27
   2   4  -2  143.96    9.76
   2   4  -2  161.18    8.63
  -2   4   2  158.88    8.19
  -2   4   2  153.47    8.02
  -2  -4   2  150.66    8.54
   2  -4  -2  148.59    7.72
  -2  -4   2  158.41    8.37
   2  -4  -2  147.45    9.65
  -2  -4   2  166.04    9.42
   2  -4  -2  161.19    9.86
  -2  -4   2  139.48    8.11
   2  -4  -2  151.17    8.91
  -2  -4   2  161.66   10.16
   2  -4  -2  165.64    9.00
   2  -4  -2  154.35    7.97
   2   4  -1  500.80   17.65
  -2   4   1  498.22   16.47
  -2   4   1  505.85   17.19
  -2   4   1  510.91   19.08
   2   4  -1  523.55   20.59
   2   4  -1  521.09   17.49
  -2  -4   1  497.77   17.43
   2  -4  -1  514.04   19.08
  -2  -4   1  504.49   19.71
  -2  -4   1  489.83   20.06
   2  -4  -1  503.28   20.35
   2  -4  -1  479.49   17.02
  -2  -4   1  483.58   18.37
  -2  -4   1  495.45   17.79
   2  -4  -1  485.28   18.67
   2  -4  -1  487.06   16.20
   2   4   0  581.00   22.38
   2   4   0  559.51   22.11
   2   4   0  610.96   20.09
  -2   4   0  565.20   17.94
  -2   4   0  590.09   19.53
   2   4   0  611.60   19.82
  -2   4   0  582.65   21.49
   2  -4   0  605.20   21.49
  -2  -4   0  605.96   22.72
   2  -4   0  612.68   23.32
  -2  -4   0  593.04   19.95
  -2  -4   0  590.13   22.43
  -2  -4   0  597.45   19.73
   2  -4   0  608.75   21.55
   2  -4   0  590.95   19.74
   2  -4   0  590.26   18.10
  -2   4  -1    0.46    0.64
   2   4   1    0.89    1.50
   2   4   1    0.96    1.08
   2   4   1    0.98    0.99
   2   4   1    0.15    1.27
  -2   4  -1    1.16    1.00
  -2   4  -1    0.34    1.06
   2  -4   1   -0.15    1.27
  -2  -4  -1   -0.12    1.26
  -2  -4  -1    0.41    1.58
   2  -4   1    0.47    0.57
   2  -4   1   -1.03    0.47
  -2  -4  -1   -0.66    0.73
   2  -4   1    0.22    0.74
   2  -4   1   -0.32    1.05
  -2  -4  -1   -0.66    0.61
   2   4   2   56.27    5.06
  -2   4  -2   64.86    5.78
   2   4   2   54.04    5.24
   2   4   2   56.40    6.07
  -2   4  -2   65.64    5.51
  -2   4  -2   63.01    4.31
   2  -4   2   61.20    4.30
  -2  -4  -2   55.38    5.53
   2  -4   2   53.47    4.93
   2  -4   2   57.29    5.30
  -2  -4  -2   59.20    6.21
  -2  -4  -2   55.93    4.81
   2  -4   2   51.59    5.98
  -2  -4  -2   60.13    5.55
   2  -4   2   52.01    5.17
  -2  -4  -2   62.02    5.09
   2   4   3    8.86    3.17
   2   4   3   11.90    2.98
   2   4   3    4.91    1.91
  -2   4  -3    5.56    2.22
  -2   4  -3    8.13    2.19
  -2   4  -3    8.36    2.57
   2  -4   3    5.30    2.16
   2  -4   3    7.92    2.31
  -2  -4  -3    6.19    2.50
  -2  -4  -3    9.57    2.75
  -2  -4  -3   12.59    3.59
  -2  -4  -3   12.06    2.97
   2  -4   3    9.53    2.78
  -2  -4  -3    7.18    2.16
   2  -4   3    4.24    1.65
   2  -4   3    7.98    2.99
  -2   4  -4   36.41    5.79
  -2   4  -4   35.93    5.69
   2   4   4   31.05    5.74
  -2   4  -4   39.36    4.31
   2   4   4   45.79    7.52
   2   4   4   45.93    4.45
   2   4   4   34.29    5.37
   2  -4   4   46.89    4.86
   2  -4   4   40.45    4.42
   2  -4   4   39.91    5.96
  -2  -4  -4   38.31    4.15
  -2  -4  -4   43.56    5.19
   2  -4   4   32.32    5.06
   2  -4   4   36.98    6.20
  -2  -4  -4   56.91    8.14
  -2  -4  -4   44.67    6.74
  -2  -4  -4   40.77    4.94
  -2   4  -5    0.17    1.38
  -2   4  -5    1.46    1.91
   2   4   5    0.12    2.03
   2   4   5    1.30    1.77
  -2   4  -5   -0.65    1.63
   2   4   5   -3.49    1.91
   2   4   5    1.12    1.34
   2  -4   5   -2.45    1.53
   2  -4   5    1.95    1.96
  -2  -4  -5    0.47    1.65
   2  -4   5    1.38    1.61
  -2  -4  -5    1.89    1.23
  -2  -4  -5   -1.35    2.06
  -2  -4  -5   -1.69    1.41
   2  -4   5    0.23    1.19
  -2  -4  -5   -0.18    1.99
   2  -4   5   -3.38    1.37
  -2   4  -6   31.62    5.45
  -2   4  -6   28.34    5.47
  -2   4  -6   32.29    5.77
   2   4   6   30.68    6.29
  -2  -4  -6   38.64    3.91
  -2  -4  -6   37.63    7.29
  -2  -4  -6   17.77    4.61
  -2  -4  -6   30.68    2.88
   2  -4   6   24.75    5.29
   2  -4   6   32.76    5.78
   2  -4   6   39.41    5.83
   2  -4   6   20.58    3.83
  -2  -4  -6   28.87    6.37
  -2  -4  -6   20.17    5.27
  -2   4  -7   19.95    5.18
  -2   4  -7   16.83    4.89
   2   4   7   20.83    6.34
  -2   4  -7   13.54    3.73
  -2  -4  -7   16.10    5.20
  -2  -4  -7   23.41    5.17
   2  -4   7   10.42    3.61
   2  -4   7    9.93    4.19
   2  -4   7   15.04    4.16
  -2  -4  -7   18.04    6.11
  -2   4  -8   -0.28    2.99
  -2   4  -8   -0.76    2.59
  -2   4  -8    3.45    3.47
  -2  -4  -8   -3.03    2.95
  -2  -4  -8   -0.59    2.59
  -2  -4  -8   -1.63    3.04
  -2   4  -9   15.56    4.71
  -2   4  -9   19.17    5.16
  -2  -4  -9    8.03    5.86
  -2  -4  -9   17.61    5.39
  -2  -4  -9    9.24    4.28
  -2   4 -10   12.86    3.93
  -2   4 -10    7.13    5.23
   2   5 -10   -2.41    4.07
   2   5 -10   -4.58    4.05
   2  -5 -10   -6.76    3.12
   2  -5 -10    5.76    4.04
   2   5  -9   16.69    5.57
   2   5  -9   19.09    5.83
   2  -5  -9   19.16    5.58
   2   5  -8    4.44    2.91
   2   5  -8    0.47    3.58
   2  -5  -8    0.93    3.12
   2  -5  -8    0.97    3.22
   2  -5  -8    6.12    4.14
   2   5  -7   20.90    5.19
   2   5  -7   16.76    3.53
   2   5  -7   30.42    6.29
   2  -5  -7   21.01    5.38
   2  -5  -7   40.17    7.56
   2  -5  -7   28.67    6.78
  -2  -5   7   28.72    5.50
   2  -5  -7   34.72    6.61
   2   5  -6    2.89    2.57
   2   5  -6    0.96    1.87
   2   5  -6    5.98    3.07
   2   5  -6    8.82    2.58
   2  -5  -6    2.56    2.49
   2  -5  -6    1.30    2.08
   2  -5  -6    8.45    2.92
   2  -5  -6    7.77    3.61
  -2  -5   6    4.63    3.22
  -2  -5   6    1.21    2.46
   2  -5  -6    6.17    3.64
   2  -5  -6    4.23    1.88
   2  -5  -6    6.04    2.28
  -2  -5   6    3.44    3.05
   2  -5  -6    5.79    3.39
  -2  -5   6    2.11    2.01
   2   5  -5   10.30    3.77
   2   5  -5   10.89    3.64
   2   5  -5   12.18    3.09
   2   5  -5   15.67    3.78
   2  -5  -5    8.77    2.58
   2  -5  -5    9.20    3.46
  -2  -5   5   13.10    2.61
   2  -5  -5    8.14    3.08
  -2  -5   5   15.16    3.77
   2  -5  -5   11.77    3.64
   2  -5  -5    6.87    3.15
   2  -5  -5    5.40    2.25
  -2  -5   5    8.23    3.12
   2  -5  -5    5.11    2.43
   2  -5  -5   12.23    3.39
  -2  -5   5   10.06    3.37
   2   5  -4    0.52    1.57
   2   5  -4   -1.93    0.95
  -2   5   4    2.52    2.10
   2   5  -4   -0.74    0.97
   2   5  -4   -0.25    1.52
   2  -5  -4    2.66    1.57
   2  -5  -4   -1.47    1.11
  -2  -5   4    0.72    2.13
   2  -5  -4   -0.59    1.41
   2  -5  -4    1.38    1.92
   2  -5  -4    1.39    1.50
   2  -5  -4    0.81    1.17
   2  -5  -4    0.22    1.61
  -2  -5   4    1.78    1.62
  -2  -5   4    0.55    1.58
  -2  -5   4    0.62    0.98
   2   5  -3   15.33    4.09
   2   5  -3   25.79    4.71
  -2   5   3   30.24    4.98
   2   5  -3   21.83    4.19
   2   5  -3   18.05    3.67
  -2  -5   3   16.36    3.95
  -2  -5   3   15.13    3.44
   2  -5  -3   22.67    3.97
   2  -5  -3   26.44    5.17
   2  -5  -3   19.91    4.26
  -2  -5   3   20.75    3.67
   2  -5  -3   18.50    4.89
  -2  -5   3   15.39    3.39
   2  -5  -3   17.09    4.08
   2  -5  -3   20.96    3.75
   2  -5  -3   20.25    3.81
   2   5  -2  168.72    9.37
  -2   5   2  154.31    8.79
   2   5  -2  174.42    9.39
   2   5  -2  150.84   10.83
  -2   5   2  161.90    8.89
   2  -5  -2  155.31   10.88
   2  -5  -2  177.40   11.52
  -2  -5   2  173.22   11.47
   2  -5  -2  166.26    9.97
   2  -5  -2  161.85    8.94
   2  -5  -2  178.34   10.59
  -2  -5   2  169.70    9.75
  -2  -5   2  157.96    9.32
   2  -5  -2  159.20    8.50
  -2  -5   2  151.03    8.96
  -2  -5   2  152.97   10.28
  -2   5   1  171.11    8.95
   2   5  -1  168.78    9.16
  -2   5   1  172.65    8.42
   2   5  -1  166.38   11.16
   2   5  -1  169.79    9.10
  -2   5   1  148.29    9.87
   2  -5  -1  161.16    8.04
   2  -5  -1  164.68   11.38
   2  -5  -1  170.38   10.35
   2  -5  -1  169.52   10.08
   2  -5  -1  187.16    9.32
  -2  -5   1  173.50   11.15
  -2  -5   1  158.72    8.93
  -2  -5   1  177.12    9.44
  -2  -5   1  169.12    9.97
  -2  -5   1  166.15   11.20
  -2   5   0   -1.62    0.97
  -2   5   0    2.13    1.52
  -2   5   0   -1.10    0.68
   2   5   0   -0.16    1.27
   2   5   0    2.22    1.79
   2   5   0    0.19    1.18
  -2  -5   0   -2.46    0.82
   2  -5   0   -1.06    0.93
  -2  -5   0   -1.12    1.00
   2  -5   0    1.22    1.07
   2  -5   0    0.79    1.07
  -2  -5   0   -0.46    1.02
   2  -5   0    0.45    1.28
  -2  -5   0    2.04    1.85
  -2  -5   0    1.95    1.95
   2  -5   0    0.00    0.98
   2   5   1   26.52    4.34
  -2   5  -1   31.24    5.05
   2   5   1   21.50    4.64
   2   5   1   28.49    5.33
  -2   5  -1   32.28    4.60
   2   5   1   38.77    4.09
  -2   5  -1   28.57    3.01
   2  -5   1   28.01    5.50
   2  -5   1   23.62    3.83
   2  -5   1   26.41    3.01
   2  -5   1   24.86    4.45
  -2  -5  -1   33.34    6.36
  -2  -5  -1   35.28    6.00
   2  -5   1   38.09    5.65
  -2  -5  -1   29.95    4.47
  -2  -5  -1   27.81    4.18
   2   5   2    6.80    2.41
   2   5   2    4.30    1.85
  -2   5  -2    5.76    1.79
  -2   5  -2    5.38    1.87
  -2   5  -2    5.95    2.44
   2   5   2    1.47    1.55
   2   5   2    2.84    1.72
   2  -5   2    3.32    1.34
  -2  -5  -2    5.05    1.80
   2  -5   2    3.40    1.74
  -2  -5  -2    3.79    2.03
   2  -5   2    1.79    1.16
  -2  -5  -2    3.55    2.37
  -2  -5  -2    5.84    2.26
  -2  -5  -2    5.22    2.11
   2  -5   2    3.88    2.72
   2  -5   2    4.50    1.91
   2   5   3   54.34    5.65
  -2   5  -3   57.61    5.97
  -2   5  -3   60.38    5.00
   2   5   3   57.06    6.85
  -2   5  -3   60.21    6.22
   2   5   3   50.38    5.61
   2  -5   3   63.78    6.22
  -2  -5  -3   55.38    6.33
   2  -5   3   58.70    5.89
  -2  -5  -3   55.64    5.61
   2  -5   3   50.81    4.77
   2  -5   3   60.33    6.98
  -2  -5  -3   57.85    6.87
   2  -5   3   52.88    5.85
  -2  -5  -3   69.89    6.24
  -2  -5  -3   58.93    5.99
   2   5   4    1.95    2.13
   2   5   4    1.61    1.37
  -2   5  -4    1.89    2.16
  -2   5  -4   -0.02    1.51
  -2   5  -4    0.21    1.37
   2   5   4    3.67    2.95
  -2  -5  -4   -0.71    1.71
   2  -5   4   -0.12    1.95
  -2  -5  -4    3.97    1.90
  -2  -5  -4    0.01    1.80
  -2  -5  -4    1.09    1.61
   2  -5   4    1.44    1.75
   2  -5   4    3.30    2.22
   2  -5   4    2.23    2.51
  -2  -5  -4    3.05    2.63
   2  -5   4    2.97    2.05
   2   5   5   39.25    7.48
  -2   5  -5   35.06    5.95
  -2   5  -5   31.56    5.60
   2   5   5   34.55    5.91
  -2   5  -5   42.33    5.12
   2   5   5   36.98    5.56
   2  -5   5   49.22    7.72
   2  -5   5   32.40    6.38
  -2  -5  -5   38.58    6.79
   2  -5   5   31.77    5.33
  -2  -5  -5   38.78    4.49
  -2  -5  -5   28.66    5.50
   2  -5   5   26.90    4.90
  -2  -5  -5   44.01    8.05
  -2  -5  -5   30.62    5.47
   2  -5   5   33.12    5.49
  -2   5  -6   13.18    3.91
  -2   5  -6    5.99    2.70
   2   5   6   12.57    5.26
  -2   5  -6   11.91    3.85
   2  -5   6   11.91    4.26
  -2  -5  -6   10.08    4.06
   2  -5   6   12.45    3.75
   2  -5   6   18.07    4.34
   2  -5   6   11.30    4.32
  -2  -5  -6   15.10    2.94
  -2  -5  -6   10.55    4.22
  -2  -5  -6   14.46    4.86
  -2   5  -7   45.08    8.10
  -2   5  -7   75.26    8.09
  -2   5  -7   67.71    7.73
   2  -5   7   66.47    7.69
  -2  -5  -7   69.80   10.84
  -2  -5  -7   64.26   10.44
  -2  -5  -7   50.85    8.63
   2  -5   7   41.19    7.29
  -2   5  -8    0.91    2.84
  -2   5  -8    2.98    3.55
  -2   5  -8   -3.93    2.54
  -2  -5  -8    0.00    2.91
  -2  -5  -8    1.87    3.68
  -2  -5  -8   13.32    5.11
  -2   5  -9   16.30    5.21
  -2   5  -9    6.71    4.36
  -2  -5  -9    7.32    4.27
  -2  -5  -9    9.39    4.88
  -2  -5  -9   14.26    6.52
  -2   5 -10    2.07    3.73
  -2   5 -10   12.88    7.15
  -2  -5 -10   -1.25    3.99
  -2  -5 -10    3.73    4.78
   2   6 -10   -5.10    3.93
   2   6 -10   -2.99    5.25
   2  -6 -10   -7.78    3.71
   2  -6 -10   -1.92    4.19
   2   6  -9   -3.09    2.29
   2   6  -9    1.71    3.83
   2  -6  -9   -2.39    3.45
   2  -6  -9   -2.54    3.05
   2   6  -8    7.95    4.36
   2   6  -8    1.39    3.37
   2  -6  -8    5.97    4.51
   2  -6  -8    8.80    4.37
   2  -6  -8    3.18    4.30
   2   6  -7    4.04    3.28
   2   6  -7   -1.14    1.49
   2   6  -7    1.60    2.79
   2  -6  -7    4.71    3.77
  -2  -6   7    0.84    3.39
   2  -6  -7    1.16    2.88
   2   6  -6    1.83    2.48
   2   6  -6    0.07    2.84
   2   6  -6   -0.93    1.56
   2  -6  -6   -1.87    2.01
  -2  -6   6   -2.18    1.91
   2  -6  -6    0.76    2.39
   2  -6  -6   -0.60    3.06
  -2  -6   6   -1.54    1.73
   2  -6  -6   -1.02    1.93
   2  -6  -6   -0.20    2.47
   2   6  -5    8.38    3.81
   2   6  -5    6.01    3.05
   2   6  -5    7.48    2.81
   2   6  -5    9.97    3.04
   2  -6  -5    4.35    2.59
   2  -6  -5    8.22    3.23
   2  -6  -5    8.19    3.78
  -2  -6   5    4.16    2.50
  -2  -6   5    3.56    2.84
   2  -6  -5    9.75    3.25
   2  -6  -5    5.09    3.25
   2  -6  -5    6.74    3.70
   2  -6  -5    5.93    2.52
  -2  -6   5    9.36    3.85
   2  -6  -5   14.18    4.99
  -2  -6   5    5.54    2.55
   2   6  -4   -0.19    1.58
   2   6  -4   -0.37    2.18
   2   6  -4    1.21    1.97
   2   6  -4   -1.59    0.90
  -2   6   4   -2.56    1.30
  -2  -6   4   -0.28    1.34
   2  -6  -4    0.03    1.61
   2  -6  -4    1.06    1.77
   2  -6  -4   -2.13    1.34
  -2  -6   4    0.51    1.80
   2  -6  -4    0.25    2.07
  -2  -6   4    3.18    2.45
   2  -6  -4    1.26    2.12
  -2  -6   4    1.15    2.18
   2  -6  -4   -2.71    1.67
   2  -6  -4   -0.06    1.70
   2   6  -3   29.71    5.17
  -2   6   3   25.09    4.67
   2   6  -3   20.94    5.27
  -2   6   3   24.32    4.69
   2   6  -3   23.52    4.74
   2  -6  -3   18.86    3.96
  -2  -6   3   19.86    4.33
  -2  -6   3   26.15    5.58
   2  -6  -3   22.24    4.25
   2  -6  -3   18.39    3.87
   2  -6  -3   25.63    5.53
  -2  -6   3   18.05    3.98
  -2  -6   3   17.02    3.82
   2  -6  -3   28.56    6.08
   2  -6  -3   16.24    4.35
  -2  -6   3   30.76    6.53
   2   6  -2  442.71   21.70
   2   6  -2  419.71   18.05
  -2   6   2  457.33   18.17
   2   6  -2  456.78   18.57
  -2   6   2  456.10   18.48
  -2  -6   2  449.64   19.56
   2  -6  -2  488.28   18.78
  -2  -6   2  481.56   22.54
   2  -6  -2  477.00   20.15
  -2  -6   2  459.60   21.35
   2  -6  -2  481.77   22.59
  -2  -6   2  438.96   18.74
   2  -6  -2  452.74   17.55
   2  -6  -2  460.89   21.89
  -2  -6   2  420.08   18.44
   2  -6  -2  459.55   20.47
   2   6  -1  498.10   18.81
  -2   6   1  471.55   17.28
  -2   6   1  493.29   18.57
   2   6  -1  438.91   21.39
   2   6  -1  389.52   17.41
  -2   6   1  467.86   20.67
   2  -6  -1  386.40   20.75
  -2  -6   1  458.08   18.51
  -2  -6   1  468.52   20.14
   2  -6  -1  443.67   19.75
   2  -6  -1  462.15   18.30
  -2  -6   1  450.98   18.41
  -2  -6   1  467.48   22.14
   2  -6  -1  461.66   17.04
  -2  -6   1  471.40   21.73
   2  -6  -1  478.93   20.73
   2   6   0   22.92    5.12
   2   6   0   36.72    5.42
  -2   6   0   23.44    4.87
   2   6   0   23.19    4.07
  -2   6   0   25.07    4.26
  -2   6   0   25.79    3.93
  -2  -6   0   25.59    5.57
   2  -6   0   29.64    6.26
   2  -6   0   23.24    3.52
   2  -6   0   25.11    4.43
  -2  -6   0   19.51    4.41
   2  -6   0   22.62    4.54
  -2  -6   0   25.78    4.34
  -2  -6   0   21.20    5.09
   2  -6   0   14.52    3.63
  -2  -6   0   19.61    3.78
   2   6   1   16.94    4.42
  -2   6  -1   12.44    3.56
   2   6   1   14.55    3.59
  -2   6  -1   18.30    3.25
   2   6   1   18.90    5.05
   2   6   1   18.46    3.83
  -2   6  -1   18.47    3.65
  -2  -6  -1   16.66    3.61
   2  -6   1   16.56    3.95
  -2  -6  -1   10.14    2.73
  -2  -6  -1   15.19    4.95
   2  -6   1   19.63    5.36
   2  -6   1   14.37    3.83
   2  -6   1    8.12    2.73
  -2  -6  -1   12.52    3.52
   2  -6   1   13.98    2.71
  -2  -6  -1   13.07    3.99
   2   6   2   45.76    5.25
  -2   6  -2   46.74    4.44
   2   6   2   55.20    8.91
  -2   6  -2   47.32    5.25
   2   6   2   44.41    7.06
  -2   6  -2   47.70    5.84
   2   6   2   55.49    5.67
   2  -6   2   46.24    5.22
   2  -6   2   49.72    8.60
   2  -6   2   56.18    6.42
   2  -6   2   43.70    6.68
  -2  -6  -2   40.73    4.81
  -2  -6  -2   43.00    6.18
  -2  -6  -2   51.46    8.74
  -2  -6  -2   56.85    6.75
   2  -6   2   47.81    4.54
   2   6   3   31.97    6.03
  -2   6  -3   25.24    4.19
  -2   6  -3   22.47    5.30
  -2   6  -3   26.91    5.16
   2   6   3   29.18    5.43
   2   6   3   24.45    6.42
   2  -6   3   20.02    4.78
  -2  -6  -3   30.00    5.90
  -2  -6  -3   24.43    5.41
  -2  -6  -3   33.18    5.52
   2  -6   3   28.20    5.31
   2  -6   3   27.23    4.38
   2  -6   3   20.03    3.80
   2  -6   3   32.15    7.13
  -2  -6  -3   37.04    5.79
  -2  -6  -3   29.02    6.36
   2   6   4   39.75    7.62
  -2   6  -4   46.34    5.06
  -2   6  -4   47.02    7.21
  -2   6  -4   53.44    6.36
   2   6   4   47.62    7.15
   2   6   4   55.34    6.17
   2  -6   4   37.20    6.07
  -2  -6  -4   42.75    6.64
  -2  -6  -4   40.88    7.78
   2  -6   4   47.74    7.29
  -2  -6  -4   36.55    5.98
   2  -6   4   34.20    6.17
  -2  -6  -4   39.75    6.58
   2  -6   4   39.11    4.93
   2  -6   4   56.24    9.30
  -2  -6  -4   46.43    7.75
   2   6   5    0.16    3.23
  -2   6  -5   -0.10    1.62
  -2   6  -5    3.41    2.22
   2   6   5    2.21    2.09
   2   6   5   -0.23    3.41
  -2   6  -5    4.79    2.66
   2  -6   5    4.06    2.58
  -2  -6  -5    0.02    1.88
   2  -6   5    3.69    3.78
   2  -6   5    1.72    2.76
   2  -6   5    5.35    2.46
  -2  -6  -5    4.17    2.62
  -2  -6  -5    1.72    2.46
   2   6   6    2.42    2.54
  -2   6  -6    2.72    2.94
  -2   6  -6   -2.07    2.15
  -2   6  -6    2.02    2.48
  -2  -6  -6    3.98    3.37
   2  -6   6   -2.18    2.22
   2  -6   6    1.37    3.12
  -2  -6  -6   -1.68    1.47
   2  -6   6   -1.22    2.51
  -2  -6  -6   -1.26    1.55
  -2  -6  -6    2.41    2.85
   2  -6   6   -1.72    2.77
  -2   6  -7    4.32    3.30
  -2   6  -7    2.83    2.86
  -2   6  -7   -1.93    2.86
  -2  -6  -7    6.65    3.57
  -2  -6  -7    1.23    3.56
  -2  -6  -7    2.72    3.60
   2  -6   7   -0.65    3.51
  -2   6  -8    0.78    3.84
  -2   6  -8    3.11    2.89
  -2   6  -8    3.61    3.22
  -2  -6  -8    2.12    3.33
  -2  -6  -8    3.38    4.90
  -2  -6  -8    5.68    4.08
  -2   6  -9   -7.10    4.58
  -2   6  -9   -1.41    3.32
  -2  -6  -9   -6.10    3.45
  -2  -6  -9    7.74    4.46
  -2  -6  -9   -2.48    4.76
   2   7  -9   -0.16    4.01
   2   7  -9   -2.11    3.93
   2  -7  -9   -2.18    3.42
   2  -7  -9    1.33    3.78
   2   7  -8   19.36    5.82
   2   7  -8   17.91    5.42
   2  -7  -8   19.03    6.13
   2  -7  -8   22.38    6.81
   2  -7  -8   16.53    5.31
   2   7  -7    8.17    3.76
   2   7  -7    7.43    4.66
   2  -7  -7    8.03    4.40
  -2  -7   7   16.64    6.14
   2  -7  -7   13.56    5.41
   2  -7  -7   11.71    4.50
   2   7  -6   25.80    6.01
   2   7  -6   16.36    5.14
   2   7  -6   22.11    4.85
   2   7  -6   21.97    5.39
  -2  -7   6   32.60    7.59
   2  -7  -6   24.53    6.08
   2  -7  -6   24.08    4.98
   2  -7  -6   37.96    8.16
   2  -7  -6   28.01    6.93
   2  -7  -6   21.12    5.57
   2   7  -5    4.90    2.72
   2   7  -5    1.33    3.09
  -2   7   5    5.23    2.97
   2   7  -5    6.79    3.06
   2   7  -5    5.47    2.62
   2  -7  -5    6.72    3.99
  -2  -7   5    4.21    2.84
   2  -7  -5    1.55    2.20
   2  -7  -5    1.14    3.22
  -2  -7   5    0.37    2.66
   2  -7  -5    4.82    3.43
  -2  -7   5    8.03    3.99
   2  -7  -5    0.51    2.29
   2  -7  -5    7.77    3.33
   2   7  -4    9.28    3.52
  -2   7   4   10.57    3.66
   2   7  -4    7.99    3.18
   2   7  -4   16.35    4.32
   2   7  -4    8.74    3.80
  -2  -7   4   10.29    3.74
  -2  -7   4    7.61    3.15
  -2  -7   4   13.51    4.52
   2  -7  -4    9.58    3.88
  -2  -7   4    9.31    4.31
   2  -7  -4   11.03    4.02
   2  -7  -4   17.58    4.93
   2  -7  -4    6.95    3.39
   2  -7  -4    7.25    3.02
  -2  -7   4   14.27    4.21
   2  -7  -4   11.28    3.04
  -2   7   3   43.24    6.68
   2   7  -3   52.95    5.91
   2   7  -3   39.01    7.67
   2   7  -3   46.90    5.65
  -2   7   3   46.37    6.97
  -2  -7   3   35.77    6.02
   2  -7  -3   43.68    7.08
  -2  -7   3   31.53    5.80
   2  -7  -3   38.19    6.48
   2  -7  -3   43.88    8.07
  -2  -7   3   50.64    7.84
  -2  -7   3   38.40    7.77
   2  -7  -3   44.88    8.00
  -2  -7   3   38.53    6.44
   2  -7  -3   48.66    5.59
   2  -7  -3   38.04    5.91
  -2   7   2   21.63    4.33
   2   7  -2   28.16    5.01
   2   7  -2   20.51    4.43
   2   7  -2   20.50    5.01
  -2   7   2   20.63    4.34
  -2  -7   2   24.17    6.33
   2  -7  -2   20.56    5.43
   2  -7  -2   19.58    4.91
  -2  -7   2   14.88    3.65
  -2  -7   2   12.35    3.50
  -2  -7   2   15.89    4.97
   2  -7  -2   23.55    4.65
   2  -7  -2   24.96    6.21
   2  -7  -2   19.59    4.50
  -2  -7   2   27.39    5.93
   2  -7  -2   17.23    3.72
   2   7  -1  165.98   10.21
  -2   7   1  158.41    9.16
  -2   7   1  154.30   11.46
  -2   7   1  151.38    9.75
   2   7  -1  136.41   11.63
   2   7  -1  165.01   10.11
   2  -7  -1  160.83   10.01
  -2  -7   1  142.71    9.68
  -2  -7   1  142.95    9.79
   2  -7  -1  143.27    8.68
  -2  -7   1  155.98   12.54
  -2  -7   1  137.34   11.82
  -2  -7   1  132.83   10.55
   2  -7  -1  137.21   10.60
   2  -7  -1  170.18   13.17
   2  -7  -1  159.11   11.53
  -2   7   0   84.79    8.46
   2   7   0   81.78    8.67
   2   7   0   81.55    7.17
   2   7   0   83.02    6.99
  -2   7   0   88.79    7.31
  -2   7   0   83.52    6.25
  -2  -7   0   80.41    8.88
   2  -7   0   79.24    6.13
   2  -7   0   98.79    9.90
  -2  -7   0   78.72    6.87
  -2  -7   0   81.84    8.99
  -2  -7   0   82.77    7.00
   2  -7   0   81.26    6.93
   2  -7   0   78.40    7.82
  -2  -7   0   95.32    8.72
   2  -7   0   87.04    8.27
   2   7   1   25.85    6.19
   2   7   1   34.81    5.68
  -2   7  -1   23.02    4.44
  -2   7  -1   28.60    4.56
   2   7   1   36.95    5.74
  -2   7  -1   33.92    6.66
   2  -7   1   31.89    5.98
   2  -7   1   29.97    4.51
   2  -7   1   32.97    5.31
   2  -7   1   32.25    6.82
  -2  -7  -1   33.44    7.12
  -2  -7  -1   26.72    5.13
  -2  -7  -1   38.86    7.61
   2  -7   1   30.37    6.03
  -2  -7  -1   22.65    4.43
  -2  -7  -1   31.67    6.54
   2   7   2    4.87    3.26
  -2   7  -2    3.72    1.97
  -2   7  -2    3.08    2.24
   2   7   2    2.76    1.52
  -2   7  -2    3.70    2.08
   2  -7   2    1.06    1.78
   2  -7   2    1.32    1.65
   2  -7   2    3.22    3.22
  -2  -7  -2    3.08    2.28
  -2  -7  -2    1.00    1.82
   2  -7   2    6.46    3.76
   2  -7   2    4.53    2.18
  -2  -7  -2    2.44    1.95
  -2  -7  -2    3.73    2.57
  -2  -7  -2    7.00    2.61
  -2   7  -3    5.24    2.38
   2   7   3   -1.18    1.08
   2   7   3   -1.15    1.48
   2   7   3    1.82    2.99
  -2   7  -3    0.05    1.53
  -2   7  -3    1.38    1.78
   2  -7   3   -0.22    2.88
  -2  -7  -3    0.29    1.35
   2  -7   3   -1.05    1.80
   2  -7   3    1.12    1.70
  -2  -7  -3   -0.22    1.23
  -2  -7  -3   -0.61    1.85
  -2  -7  -3    0.17    1.58
   2  -7   3    1.59    1.88
  -2  -7  -3    0.11    1.62
   2  -7   3    3.25    2.92
   2   7   4   56.37    8.66
  -2   7  -4   55.83    6.68
  -2   7  -4   51.04    8.24
   2   7   4   44.21    8.82
  -2   7  -4   59.05    5.87
   2   7   4   60.95    9.00
   2  -7   4   46.90    5.73
  -2  -7  -4   71.60    7.87
  -2  -7  -4   52.99    8.52
   2  -7   4   65.49   10.25
  -2  -7  -4   64.29   10.76
   2  -7   4   46.24    7.52
   2  -7   4   70.75    8.04
  -2   7  -5   24.19    5.57
   2   7   5   22.60    5.62
  -2   7  -5   22.60    5.00
   2   7   5   23.90    5.80
  -2   7  -5   26.07    5.36
  -2  -7  -5   30.32    5.92
  -2  -7  -5   19.01    5.16
   2  -7   5   20.33    5.76
  -2  -7  -5   23.03    5.72
   2  -7   5   29.30    7.91
   2  -7   5   13.66    4.80
   2  -7   5   26.78    4.29
  -2   7  -6    0.57    2.65
  -2   7  -6    0.55    2.18
  -2   7  -6   -1.49    1.59
   2   7   6   -1.87    2.05
  -2  -7  -6    1.02    3.18
  -2  -7  -6    1.04    2.99
   2  -7   6   -3.50    3.46
   2  -7   6   -4.44    4.68
  -2  -7  -6    6.17    4.10
  -2   7  -7   12.94    4.72
  -2   7  -7   23.56    6.43
  -2   7  -7   15.54    4.27
  -2  -7  -7    9.90    4.08
   2  -7   7   14.00    6.04
  -2  -7  -7    6.30    4.32
  -2  -7  -7   14.46    6.76
  -2   7  -8    7.79    5.04
  -2   7  -8    1.96    3.24
  -2  -7  -8    9.03    4.44
  -2  -7  -8   14.54    6.30
  -2  -7  -8    7.77    4.17
  -2   7  -9   14.87    5.64
  -2   7  -9    6.97    8.47
  -2  -7  -9   13.08    7.27
  -2  -7  -9   23.92    9.01
  -2  -7  -9    5.85    4.28
   2   8  -9   18.33    6.89
   2   8  -9   22.74    7.22
   2  -8  -9    7.07    4.96
   2  -8  -9   22.17    7.17
   2   8  -8    8.82    4.29
   2   8  -8    4.82    3.16
   2  -8  -8   14.76    5.33
   2  -8  -8    4.37    4.92
   2  -8  -8    6.05    5.41
   2   8  -7    5.80    3.87
   2   8  -7    5.55    4.70
  -2  -8   7   11.76    6.37
   2  -8  -7   20.99    7.23
   2  -8  -7   13.38    5.30
   2  -8  -7   10.90    4.65
   2   8  -6    2.02    2.36
   2   8  -6    1.99    3.01
   2   8  -6   -2.16    2.09
   2  -8  -6    4.08    3.74
   2  -8  -6   -1.43    2.60
   2  -8  -6   -2.43    2.17
   2  -8  -6    0.22    2.78
  -2  -8   6    4.36    4.46
  -2   8   5   22.08    5.78
   2   8  -5   14.34    4.48
   2   8  -5   15.86    4.96
   2   8  -5   17.07    4.88
  -2  -8   5   13.79    5.23
   2  -8  -5    7.05    3.88
   2  -8  -5   14.47    4.79
   2  -8  -5   13.77    4.38
  -2  -8   5    7.37    4.75
  -2  -8   5   23.22    6.85
   2  -8  -5    6.82    4.26
   2   8  -4   -1.65    1.65
   2   8  -4   -3.91    2.11
  -2   8   4    2.44    2.27
   2  -8  -4    3.77    3.24
   2  -8  -4    1.91    2.60
  -2  -8   4   -0.78    3.24
   2  -8  -4    0.67    2.43
  -2  -8   4    2.07    2.82
   2  -8  -4   -2.01    2.28
  -2  -8   4    6.61    3.52
  -2   8   3    1.99    2.42
  -2   8   3    0.29    1.79
   2   8  -3   -0.61    2.09
   2   8  -3    1.56    2.59
   2   8  -3    0.18    1.15
  -2  -8   3   -0.76    1.73
  -2  -8   3   -0.89    2.14
   2  -8  -3    1.30    2.25
   2  -8  -3   -2.02    2.25
   2  -8  -3   -1.30    2.34
  -2  -8   3   -0.89    2.29
   2  -8  -3    1.09    1.89
   2  -8  -3   -1.55    1.85
  -2  -8   3    0.71    2.40
   2  -8  -3   -1.85    1.69
  -2  -8   3    1.79    3.06
  -2   8   2    1.92    1.96
   2   8  -2    2.20    2.20
  -2   8   2    2.93    2.30
   2   8  -2    4.82    2.51
  -2  -8   2    8.86    2.77
  -2  -8   2    5.41    3.15
  -2  -8   2   -0.73    2.54
   2  -8  -2   -1.12    1.96
  -2  -8   2    2.55    2.60
   2  -8  -2    4.04    1.93
  -2  -8   2    5.11    2.51
   2  -8  -2   -0.68    2.47
   2  -8  -2    8.66    3.53
   2  -8  -2   -0.15    1.69
   2  -8  -2   -0.50    2.04
   2   8  -1   16.77    4.28
  -2   8   1    7.70    2.45
   2   8  -1    4.48    2.24
  -2   8   1    4.43    2.28
  -2   8   1    7.27    3.22
   2   8  -1    5.07    3.35
   2  -8  -1    6.53    2.44
  -2  -8   1    9.91    4.18
  -2  -8   1    5.24    4.39
  -2  -8   1    4.56    3.05
  -2  -8   1    5.52    2.88
   2  -8  -1    5.19    2.81
   2  -8  -1    5.96    2.46
   2  -8  -1    3.45    3.61
   2  -8  -1    6.84    2.39
   2  -8  -1    3.83    3.54
  -2  -8   1    5.73    2.85
  -2   8   0    0.49    1.74
   2   8   0   -0.15    1.01
   2   8   0   -0.05    2.47
   2   8   0    0.92    1.63
  -2   8   0    1.22    1.78
  -2   8   0   -1.07    1.37
  -2  -8   0    2.35    2.47
   2  -8   0    0.15    2.54
  -2  -8   0    7.47    3.76
   2  -8   0   -2.28    1.58
  -2  -8   0   -1.88    1.39
   2  -8   0   -2.55    2.06
   2  -8   0   -0.89    1.86
   2  -8   0    0.98    1.62
  -2  -8   0   -0.91    1.59
  -2  -8   0   -1.12    2.10
   2   8   1    3.97    2.33
  -2   8  -1    2.65    2.38
  -2   8  -1   -0.01    1.95
   2   8   1    6.42    3.70
  -2   8  -1    6.11    2.55
   2   8   1    5.56    3.02
   2  -8   1    7.44    2.96
  -2  -8  -1    3.28    2.27
  -2  -8  -1    5.34    3.09
   2  -8   1    4.47    2.50
   2  -8   1    7.92    4.87
  -2  -8  -1    7.62    2.85
   2  -8   1    4.36    2.74
  -2  -8  -1    2.37    3.82
   2  -8   1    1.11    2.75
  -2  -8  -1    8.19    2.86
  -2   8  -2    6.16    3.52
   2   8   2    5.99    2.93
  -2   8  -2    6.50    2.15
   2   8   2    6.43    2.93
  -2   8  -2    3.28    2.41
   2   8   2    4.30    3.52
   2  -8   2   -0.85    2.21
  -2  -8  -2    7.99    2.61
   2  -8   2    2.02    2.64
  -2  -8  -2    0.68    1.81
   2  -8   2   -1.59    1.93
   2  -8   2    1.18    2.79
  -2  -8  -2    5.69    2.93
  -2  -8  -2    2.80    3.24
   2  -8   2    6.54    2.87
  -2  -8  -2    2.89    2.40
   2   8   3   11.32    4.58
  -2   8  -3   12.11    3.10
  -2   8  -3    4.48    2.19
   2   8   3   10.78    5.04
  -2   8  -3    6.09    3.71
   2  -8   3    4.29    2.85
  -2  -8  -3    4.74    3.40
   2  -8   3   10.47    5.09
   2  -8   3   17.38    5.02
   2  -8   3    5.72    3.37
  -2  -8  -3    5.96    2.96
  -2  -8  -3    5.90    4.01
  -2   8  -4   -1.16    1.94
   2   8   4    3.81    3.30
  -2   8  -4    1.45    2.20
   2   8   4    7.24    3.44
  -2   8  -4    7.03    3.50
   2  -8   4   -1.76    1.91
  -2  -8  -4    4.87    2.99
  -2  -8  -4    3.31    3.41
  -2  -8  -4    2.54    3.10
   2  -8   4    1.09    3.76
  -2   8  -5    0.26    2.11
  -2   8  -5    5.97    3.19
   2   8   5    1.06    2.83
  -2   8  -5    0.58    2.73
  -2  -8  -5   -2.07    2.91
   2  -8   5    2.32    4.24
  -2  -8  -5    6.31    3.86
  -2  -8  -5   -0.01    2.65
  -2   8  -6    8.78    4.24
  -2   8  -6   12.67    4.19
   2   8   6    7.66    4.30
  -2   8  -6   12.98    5.06
  -2  -8  -6   12.28    5.79
  -2  -8  -6    9.25    4.99
   2  -8   6   15.57    6.04
  -2   8  -7   -1.25    2.81
  -2   8  -7   -0.20    2.71
  -2   8  -7    0.85    3.82
   2   8   7    7.52    4.08
   2  -8   7   -4.59    5.96
  -2  -8  -7   -1.61    2.27
  -2  -8  -7    0.26    4.57
  -2  -8  -7    5.32    1.75
  -2   8  -8    6.05    3.03
  -2   8  -8   -4.02    3.18
  -2  -8  -8   -0.39    3.33
  -2  -8  -8   -6.06    4.44
  -2  -8  -8    1.08    3.83
   2   9  -8    0.40    4.16
   2   9  -8   -6.18    4.66
   2  -9  -8   -1.49    4.29
   2  -9  -8    3.63    4.14
   2  -9  -8   -7.60    4.60
   2   9  -7    8.07    4.28
   2   9  -7   13.44    4.45
  -2  -9   7   12.77    5.94
   2  -9  -7    4.26    3.81
   2  -9  -7    5.10    4.12
   2  -9  -7   -1.86    4.30
   2   9  -6    0.29    3.68
  -2   9   6    1.81    4.24
   2   9  -6    3.94    2.90
  -2  -9   6    5.02    4.70
  -2  -9   6    0.37    5.10
   2  -9  -6    0.72    3.37
   2  -9  -6   -1.64    2.30
   2  -9  -6    4.05    4.11
   2  -9  -6    7.32    4.40
  -2   9   5    7.56    4.00
   2   9  -5    0.60    2.46
   2   9  -5   -0.14    3.01
  -2  -9   5    3.47    4.82
   2  -9  -5    4.82    3.37
   2  -9  -5    6.85    3.57
   2  -9  -5    2.96    4.15
  -2  -9   5    0.91    3.75
   2   9  -4    5.86    3.54
  -2   9   4    6.15    3.68
  -2  -9   4    2.70    3.32
   2  -9  -4    4.65    3.80
  -2  -9   4    5.10    3.79
   2  -9  -4    4.10    3.44
   2   9  -3   -1.92    1.71
   2   9  -3   -1.92    2.10
  -2   9   3    2.52    2.99
  -2   9   3    2.08    2.27
  -2  -9   3   -1.93    2.75
  -2  -9   3    3.64    4.00
  -2  -9   3    2.17    3.00
   2  -9  -3   -3.04    2.66
   2  -9  -3   -4.39    2.40
   2  -9  -3   -1.48    1.97
  -2   9   2    1.12    2.17
   2   9  -2    4.54    2.96
   2   9  -2    0.58    1.75
  -2   9   2   -1.15    1.91
   2  -9  -2   -1.90    2.54
   2  -9  -2    1.64    3.44
   2  -9  -2    0.83    2.42
  -2  -9   2    2.56    3.43
  -2  -9   2    2.79    2.81
  -2  -9   2   -3.27    2.73
  -2   9   1   15.29    3.73
   2   9  -1   12.04    4.21
   2   9  -1   17.43    4.13
  -2   9   1   19.89    4.74
  -2  -9   1   12.66    4.74
  -2  -9   1   17.89    6.20
  -2  -9   1    9.52    3.80
   2  -9  -1   21.31    4.30
   2  -9  -1   14.79    5.40
   2  -9  -1   23.89    6.97
   2   9   0   83.12    8.10
   2   9   0  106.91    9.08
  -2   9   0   74.36    7.59
  -2   9   0   71.99    8.69
  -2   9   0   95.56    7.54
  -2  -9   0   83.76   10.32
  -2  -9   0   73.08    8.76
   2  -9   0   90.17   10.96
   2  -9   0   80.03    7.30
   2  -9   0   71.87   11.55
  -2  -9   0   90.66   10.86
   2   9   1    7.88    3.49
   2   9   1   -1.01    1.32
  -2   9  -1    2.15    2.06
  -2   9  -1   -0.63    1.59
  -2   9  -1   -0.06    2.34
  -2  -9  -1    2.36    3.06
   2  -9   1   -0.52    2.97
  -2  -9  -1    0.66    2.32
   2  -9   1    3.11    2.55
   2   9   2   33.25    6.42
   2   9   2   27.86    5.94
  -2   9  -2   28.50    5.65
  -2   9  -2   32.23    5.62
  -2   9  -2   24.87    6.32
  -2  -9  -2   36.66    8.19
   2  -9   2   33.94    8.76
  -2  -9  -2   30.44    7.42
   2  -9   2   23.47    4.65
   2   9   3   11.93    7.23
  -2   9  -3    9.63    4.56
  -2   9  -3   12.61    4.20
  -2   9  -3   11.25    3.68
   2   9   3   14.22    4.85
  -2  -9  -3    6.96    4.13
  -2  -9  -3    7.83    3.56
  -2  -9  -3    5.70    3.58
   2  -9   3    6.55    3.14
   2  -9   3    8.78    4.68
  -2   9  -4    6.83    3.43
   2   9   4   16.44    6.24
   2   9   4   12.37    4.66
  -2   9  -4   11.69    4.64
  -2   9  -4   11.43    3.92
   2  -9   4    9.50    5.03
  -2  -9  -4    8.69    4.63
  -2  -9  -4   14.56    5.43
  -2  -9  -4   15.09    5.35
  -2   9  -5    6.70    3.85
   2   9   5    0.16    3.04
  -2   9  -5   -2.34    2.36
  -2   9  -5    2.09    2.92
  -2  -9  -5    1.35    3.25
  -2  -9  -5    0.17    3.10
   2  -9   5   -2.26    4.41
  -2  -9  -5   -1.49    1.78
   2   9   6   -1.11    3.25
  -2   9  -6   -7.00    2.54
  -2   9  -6   -1.46    3.97
  -2   9  -6   -0.74    3.44
  -2  -9  -6    0.95    3.29
  -2  -9  -6   -3.51    3.07
   2  -9   6    4.84    5.31
  -2   9  -7    4.85    3.66
  -2   9  -7    5.63    4.19
   2   9   7    1.17    4.28
  -2   9  -7   10.48    7.68
  -2  -9  -7   14.54    3.73
  -2  -9  -7    9.13    4.11
  -2  -9  -7   23.67    6.44
   2  -9   7    8.37    6.39
  -2   9  -8   -5.35    2.93
  -2  -9  -8    0.60    4.03
  -2  -9  -8    1.49    4.14
  -2  -9  -8   -2.03    6.46
   2  10  -7   -4.69    3.11
   2  10  -7    6.05    4.45
   2 -10  -7    1.94    3.52
   2 -10  -7   -0.30    4.03
   2 -10  -7   -5.71    4.90
  -2 -10   7   -5.14    6.39
  -2  10   6    5.00    4.39
   2  10  -6    3.60    2.69
   2  10  -6    4.28    2.95
  -2 -10   6   -6.00    5.47
  -2 -10   6   -6.11    3.59
   2 -10  -6   -1.36    2.82
   2 -10  -6   -3.07    3.14
   2 -10  -6    3.82    4.71
   2  10  -5    5.90    3.59
   2  10  -5    7.39    3.85
  -2  10   5    9.13    4.80
   2 -10  -5   -1.39    3.71
   2 -10  -5    9.27    5.19
  -2 -10   5    4.48    5.66
   2 -10  -5    6.50    5.87
  -2 -10   5    3.51    4.94
   2  10  -4    1.97    3.63
  -2  10   4    1.72    2.97
   2  10  -4    2.66    3.75
  -2 -10   4    8.08    5.42
   2 -10  -4    5.00    3.13
  -2 -10   4   -2.10    4.15
   2 -10  -4    2.75    4.36
   2 -10  -4   -0.60    3.01
  -2  10   3    1.39    3.81
   2  10  -3   -0.83    2.57
  -2  10   3    8.75    4.48
   2  10  -3   -0.58    2.71
  -2 -10   3   -2.77    2.75
  -2 -10   3    1.70    4.68
   2 -10  -3   -1.57    3.18
   2 -10  -3    2.09    4.21
   2  10  -2   22.01    5.41
   2  10  -2   21.17    5.38
  -2  10   2   20.53    4.91
  -2  10   2   14.17    4.28
   2 -10  -2   20.04    8.04
  -2 -10   2   20.12    6.28
   2 -10  -2   22.43    6.68
  -2 -10   2   16.11    5.96
   2  10  -1    3.23    3.10
  -2  10   1    1.87    2.50
   2  10  -1    0.34    2.52
  -2  10   1    3.31    2.86
   2 -10  -1    2.43    2.26
  -2 -10   1    4.89    4.28
   2 -10  -1    0.06    2.51
  -2 -10   1    1.57    2.90
   2 -10  -1    8.54    5.42
   2  10   0    0.40    2.21
  -2  10   0   -0.27    1.85
  -2  10   0   -2.45    2.21
   2  10   0   -2.03    2.10
  -2 -10   0    2.86    4.29
  -2 -10   0   -1.72    2.61
   2 -10   0    3.53    2.26
   2 -10   0   -4.55    2.70
   2 -10   0    1.75    3.92
   2  10   1   68.12    8.26
  -2  10  -1   42.17    8.18
  -2  10  -1   77.10    8.31
  -2  10  -1   66.17    6.89
   2  10   1   47.48    7.96
  -2 -10  -1   71.80   12.66
   2 -10   1   45.33    6.78
   2 -10   1   66.93   12.43
  -2 -10  -1   48.31    9.72
   2  10   2    7.90    3.75
  -2  10  -2   15.05    4.66
  -2  10  -2   14.66    4.43
   2  10   2   13.40    4.44
  -2  10  -2   12.32    4.25
   2 -10   2   16.86    6.44
  -2 -10  -2   13.97    6.29
  -2 -10  -2   24.26    7.23
   2  10   3    3.12    3.20
  -2  10  -3   -0.28    2.83
  -2  10  -3   -0.54    2.67
  -2  10  -3    0.44    2.59
   2 -10   3    2.97    3.69
  -2 -10  -3   -1.57    1.87
  -2 -10  -3   -1.22    2.21
  -2 -10  -3   -3.41    2.66
  -2  10  -4   -1.91    2.53
   2  10   4   -0.46    2.80
  -2  10  -4    2.64    2.99
  -2  10  -4    3.29    2.78
  -2 -10  -4    0.71    3.19
  -2 -10  -4    1.72    3.03
   2 -10   4   -0.31    3.71
  -2  10  -5   -0.30    3.67
  -2  10  -5   -8.27    3.28
  -2  10  -5    0.50    2.49
   2  10   5    2.59    3.48
  -2 -10  -5   -0.94    3.50
   2 -10   5    6.20    4.92
  -2 -10  -5    3.91    3.61
  -2 -10  -5   -5.97    2.10
  -2  10  -6    0.58    3.77
  -2  10  -6    4.04    2.38
   2  10   6    1.11    4.67
   2 -10   6    2.32    6.08
  -2 -10  -6    2.55    3.82
  -2 -10  -6    4.34    4.73
   2  10   7    4.25    4.45
  -2  10  -7    6.66    4.49
  -2  10  -7   -3.97    2.86
  -2 -10  -7    0.91    6.61
  -2 -10  -7   -1.13    3.97
   2 -10   7    2.90    7.71
  -2 -10  -7    1.78    3.74
   2  11  -6    8.04    5.34
  -2  11   6   15.25    6.35
   2  11  -6   12.05    4.87
   2 -11  -6    3.99    4.99
  -2 -11   6   -3.26    6.63
   2 -11  -6    2.59    4.65
   2 -11  -6   14.54    8.13
   2  11  -5   10.91    4.45
  -2  11   5    5.25    4.63
   2  11  -5    8.08    4.35
   2 -11  -5    7.92    5.51
   2 -11  -5    1.34    3.86
   2 -11  -5    9.91    5.07
  -2 -11   5    0.10    5.11
  -2 -11   5    3.23    7.51
   2  11  -4    0.42    3.40
   2  11  -4    0.52    2.10
  -2  11   4    1.97    3.84
  -2 -11   4    3.21    5.77
   2 -11  -4    0.91    3.36
   2 -11  -4    0.71    4.10
   2 -11  -4   -2.14    4.62
   2  11  -3   18.47    5.55
  -2  11   3   33.14    7.92
  -2  11   3   32.49    7.88
   2  11  -3   26.63    6.13
   2 -11  -3   19.18    6.35
  -2 -11   3   43.26    9.41
   2 -11  -3   21.31    7.24
  -2 -11   3   30.80    8.34
   2  11  -2   -0.73    2.71
  -2  11   2   -0.48    3.03
   2  11  -2    0.58    2.05
  -2  11   2   -2.63    2.33
  -2 -11   2   -2.55    3.53
   2 -11  -2   -0.13    4.00
  -2 -11   2   -2.06    4.03
   2 -11  -2   -0.46    4.14
   2  11  -1   14.79    5.18
  -2  11   1   20.44    5.84
  -2  11   1   22.06    5.72
   2  11  -1   22.74    5.63
  -2 -11   1   20.07    7.38
   2 -11  -1   17.23    7.10
   2 -11  -1   12.38    5.32
  -2 -11   1   22.34    7.25
   2  11   0    1.02    2.88
  -2  11   0    0.09    3.44
  -2  11   0    5.47    2.73
   2  11   0    7.58    4.18
   2 -11   0    2.89    4.56
  -2 -11   0    4.67    4.13
   2 -11   0    6.38    3.99
  -2 -11   0    6.48    4.68
   2  11   1    7.46    3.59
  -2  11  -1   18.17    5.01
   2  11   1   15.92    5.14
   2 -11   1   11.97    5.63
  -2 -11  -1   17.89    7.53
   2 -11   1    6.88    6.00
  -2 -11  -1   21.47    8.01
  -2  11  -2    1.69    3.00
   2  11   2   10.04    4.58
   2  11   2    7.25    4.13
  -2  11  -2   12.06    4.10
  -2  11  -2   10.93    4.84
  -2 -11  -2   -1.27    3.95
  -2 -11  -2   12.01    6.31
   2 -11   2    9.05    6.51
  -2  11  -3    1.99    2.88
   2  11   3    4.49    4.29
  -2  11  -3    3.21    3.12
  -2  11  -3    5.44    3.73
  -2 -11  -3   -2.63    3.09
  -2 -11  -3    5.62    4.39
  -2 -11  -3   12.70    4.43
   2 -11   3   -0.71    3.50
   2  11   4   -3.26    3.37
  -2  11  -4    1.35    3.17
  -2  11  -4    3.22    3.60
  -2  11  -4   -4.72    3.71
  -2 -11  -4   -0.76    3.06
  -2 -11  -4   -1.92    3.84
  -2 -11  -4    2.35    4.31
   2 -11   4    0.18    4.20
  -2  11  -5   -3.32    3.48
  -2  11  -5    3.65    3.81
   2  11   5   -2.71    3.91
  -2 -11  -5   -0.78    2.80
   2 -11   5    4.03    5.92
  -2 -11  -5    2.69    4.76
  -2 -11  -5   -4.46    3.49
   2  11   6   -0.82    4.29
  -2  11  -6   -1.42    3.27
   2 -11   6    1.78    6.01
  -2 -11  -6    3.08    5.73
  -2 -11  -6   -1.02    2.83
  -2  12   5  -12.20    4.19
   2  12  -5   -3.13    3.43
  -2 -12   5   -1.92    7.83
   2 -12  -5    5.40    4.74
   2 -12  -5   -4.27    5.21
  -2 -12   5   -5.27    5.23
   2 -12  -5    3.14    5.51
   2  12  -4   -0.95    3.86
  -2  12   4    7.92    5.19
   2  12  -4   -2.38    3.49
  -2 -12   4   -5.53    4.27
   2 -12  -4   -1.65    4.99
  -2 -12   4    8.64    5.58
   2 -12  -4   -7.48    4.11
   2 -12  -4   -1.23    3.49
  -2  12   3   11.60    5.66
   2  12  -3   11.26    4.53
   2  12  -3    1.29    3.89
  -2  12   3   -4.87    3.62
   2 -12  -3    1.49    5.37
  -2 -12   3    5.42    6.45
  -2 -12   3    4.76    5.08
   2 -12  -3    1.56    5.87
   2  12  -2   -2.09    2.98
   2  12  -2   -6.48    3.19
  -2  12   2   11.40    4.49
  -2  12   2    1.56    4.42
   2 -12  -2    2.15    3.35
   2 -12  -2    5.01    4.41
  -2 -12   2    6.76    5.78
   2  12  -1    0.65    2.69
  -2  12   1   -2.12    1.72
  -2  12   1   -0.50    3.74
   2  12  -1   -7.60    3.60
  -2 -12   1    6.12    3.86
   2 -12  -1    9.60    4.91
  -2 -12   1    0.73    5.64
   2 -12  -1   -2.07    3.28
  -2  12   0    7.36    3.40
  -2  12   0    6.72    4.11
   2  12   0    8.57    3.06
   2  12   0   10.29    5.34
  -2 -12   0    6.87    4.55
  -2 -12   0   21.35    7.28
   2  12   1   -2.51    3.74
  -2  12  -1    1.68    4.56
  -2  12  -1    0.32    3.13
   2  12   1   -0.07    2.34
   2 -12   1    3.98    4.80
  -2 -12  -1   -0.41    3.25
   2 -12   1   -7.59    2.60
  -2 -12  -1    0.69    3.94
   2  12   2   -0.77    3.25
  -2  12  -2   -0.14    2.83
  -2  12  -2   -2.04    4.04
   2  12   2    1.93    5.26
  -2 -12  -2    5.89    4.29
   2 -12   2   -2.55    4.37
  -2 -12  -2   -6.97    3.51
   2 -12   2    0.36    5.03
   2  12   3    2.30    4.50
  -2  12  -3    2.27    3.94
  -2  12  -3   -2.49    3.60
   2 -12   3   -7.87    4.89
  -2 -12  -3   -1.69    3.32
  -2 -12  -3    2.34    4.09
  -2 -12  -3    6.63    5.14
   2 -12   3    1.24    5.75
   2  12   4    2.07    4.35
  -2  12  -4   -6.71    3.85
  -2  12  -4    2.15    3.38
  -2 -12  -4    0.97    5.51
  -2 -12  -4   -4.04    3.42
  -2 -12  -4   -1.05    3.15
   2 -12   4    5.61    6.72
  -2  12  -5   -3.19    3.83
   2  12   5    3.26    4.77
  -2  12  -5   -1.61    3.50
   2 -12   5    5.91    5.20
  -2 -12  -5    0.56    4.32
  -2 -12  -5    4.69    4.67
   2  13  -3   -2.42    3.32
   2  13  -3   15.45    4.86
  -2  13   3    6.29    5.86
  -2  13   3   -1.21    5.38
   2 -13  -3   13.03    6.82
  -2 -13   3   19.33    7.09
   2 -13  -3    0.91    3.08
  -2  13   2   -2.29    3.82
   2  13  -2    0.63    4.72
  -2  13   2   -6.26    4.39
   2  13  -2   -2.68    3.81
  -2 -13   2   -4.72    5.10
   2 -13  -2  -10.23    4.13
   2 -13  -2    5.02    6.55
  -2 -13   2    0.66    6.40
  -2  13   1    4.66    3.61
   2  13  -1    4.24    3.88
   2  13  -1   -0.94    4.63
  -2  13   1    5.94    5.61
   2 -13  -1    3.54    4.17
   2 -13  -1    9.49    6.19
  -2 -13   1    6.72    6.87
  -2 -13   1    8.55    5.17
  -2  13   0   -6.82    4.14
   2  13   0    1.87    3.70
   2  13   0   -2.70    3.95
  -2  13   0    2.59    4.92
  -2 -13   0    2.02    6.17
  -2 -13   0    5.61    3.30
   2 -13   0   -4.12    5.66
   2 -13   0   -3.55    3.96
   2  13   1   -5.98    3.49
   2  13   1    0.01    3.49
  -2  13  -1   -4.07    3.36
   2 -13   1    2.95    5.15
  -2 -13  -1   -3.17    5.84
   2 -13   1   -3.68    8.17
  -2 -13  -1    0.02    5.20
   2  13   2    3.36    3.54
  -2  13  -2    3.65    3.98
   2  13   2    2.74    5.36
  -2 -13  -2   -4.98    4.54
   2 -13   2    5.62    5.37
  -2 -13  -2   -6.99    5.22
   2 -13   2    3.98    7.68
  -2  13  -3   -3.20    2.71
   2  13   3   -0.42    4.98
   2 -13   3    3.22    5.90
   2 -13   3   18.48    9.67
  -2 -13  -3   12.31    6.09
  -2 -13  -3    2.53    5.47
  -2 -13  -3    5.83    4.87
   3   0 -11    6.72    4.43
   3   0 -11   -5.64    3.98
   3   0 -10    0.69    3.23
   3   0 -10    1.54    3.28
   3   0  -9   -0.86    2.89
   3   0  -9   -0.15    2.84
   3   0  -8   11.36    4.15
  -3   0   8    2.96    3.89
   3   0  -8   11.30    4.56
   3   0  -7   -0.42    0.85
  -3   0   7    1.11    0.98
   3   0  -7    0.28    1.61
   3   0  -7   -0.59    1.71
  -3   0   7   -1.49    2.12
   3   0  -7   -0.45    0.88
  -3   0   7   -2.80    1.49
  -3   0   7   -2.06    0.91
   3   0  -6   33.31    3.37
   3   0  -6   35.91    6.32
  -3   0   6   39.60    3.03
   3   0  -6   32.15    2.49
   3   0  -6   31.88    5.26
  -3   0   6   33.92    6.16
  -3   0   6   27.28    4.90
  -3   0   6   40.85    3.39
  -3   0   5    0.04    1.42
   3   0  -5   -0.82    1.18
  -3   0   5   -0.47    0.78
   3   0  -5   -0.72    0.45
   3   0  -5    0.63    1.43
   3   0  -5    0.87    0.83
  -3   0   5   -0.21    1.40
  -3   0   4  248.12   11.33
   3   0  -4  254.43   12.76
  -3   0   4  271.83   13.14
   3   0  -4  272.58   10.87
  -3   0   4  272.03   10.46
   3   0  -4  265.40   11.48
   3   0  -3    0.59    0.76
   3   0  -3    0.26    0.68
  -3   0   3    1.69    1.05
  -3   0   3    0.11    0.78
  -3   0   3    0.56    0.77
  -3   0   2  319.97   11.89
   3   0  -2  326.52    9.99
  -3   0   2  323.91   10.08
  -3   0   2  303.81    9.21
   3   0  -2  314.80    9.25
   3   0  -2  327.34   11.87
   3   0  -2  338.04   12.14
  -3   0   2  318.32   11.72
  -3   0   1    0.50    0.57
   3   0  -1    0.08    0.69
  -3   0   1    0.70    0.80
  -3   0   1    0.54    0.65
   3   0  -1    0.25    0.57
   3   0  -1    0.15    0.43
  -3   0   0   37.05    3.08
   3   0   0   32.09    1.93
   3   0   0   33.70    2.95
   3   0   0   33.79    2.95
   3   0   0   32.89    2.01
  -3   0   0   36.30    2.05
  -3   0   0   33.99    1.99
  -3   0   0   38.59    3.05
   3   0   1    0.37    0.77
   3   0   1    0.94    0.91
  -3   0  -1   -0.36    0.85
  -3   0  -1    1.66    1.34
   3   0   1    0.23    0.54
   3   0   1    0.42    0.77
  -3   0  -1    0.63    0.50
  -3   0  -1    0.09    0.90
   3   0   2    4.86    1.32
   3   0   2    5.49    1.68
  -3   0  -2    3.92    1.49
  -3   0  -2    7.24    1.74
  -3   0  -2    8.13    1.63
   3   0   2    5.17    1.88
  -3   0  -2    7.09    2.19
  -3   0  -2    3.37    1.09
   3   0   2    5.76    1.43
   3   0   3    0.43    0.83
  -3   0  -3   -0.29    1.14
  -3   0  -3   -0.35    0.73
  -3   0  -3    0.03    0.57
  -3   0  -3   -0.54    0.73
   3   0   3   -1.28    0.86
  -3   0  -3   -0.03    0.60
   3   0   3   -0.67    0.61
   3   0   4    6.36    1.32
  -3   0  -4    4.24    1.95
  -3   0  -4    4.90    1.28
   3   0   4    6.67    2.46
   3   0   4    3.64    1.61
  -3   0  -4    3.80    1.64
  -3   0  -4    4.27    1.96
  -3   0  -4    3.42    1.98
  -3   0  -5   -1.18    1.32
  -3   0  -5    0.14    1.56
   3   0   5   -1.10    1.64
   3   0   5   -1.02    0.76
  -3   0  -5   -0.02    1.32
   3   0   5   -1.32    1.36
   3   0   5    0.71    0.59
  -3   0  -5    1.86    1.78
  -3   0  -6  319.45   17.61
  -3   0  -6  293.83   15.13
   3   0   6  299.84   16.70
  -3   0  -6  340.19   17.21
   3   0   6  282.71   16.77
  -3   0  -6  333.35   16.59
  -3   0  -7   -0.35    2.64
  -3   0  -7   -1.07    2.19
  -3   0  -7   -3.69    3.04
   3   0   7   -1.95    2.14
  -3   0  -7   -0.08    2.25
  -3   0  -8   20.56    5.88
  -3   0  -8   18.38    4.82
  -3   0  -8   17.23    4.88
  -3   0  -9    1.65    2.22
  -3   0  -9    2.21    3.43
  -3   0  -9    0.17    3.59
  -3   0 -10    2.77    3.80
  -3   0 -10    0.13    3.21
   3   1 -11   -5.24    3.84
   3   1 -11   -2.36    3.95
   3  -1 -11   -6.62    3.31
   3  -1 -11    1.25    3.73
   3   1 -10    9.20    4.37
   3   1 -10    7.88    4.24
   3  -1 -10    8.39    4.99
   3  -1 -10    7.27    5.72
   3   1  -9   16.52    6.05
   3   1  -9   21.40    6.42
   3  -1  -9   12.36    4.65
   3  -1  -9   17.27    5.77
   3   1  -8    7.44    3.27
   3   1  -8   13.03    4.23
   3  -1  -8   13.33    3.95
   3  -1  -8    8.11    3.72
  -3   1   7   -0.72    1.03
   3   1  -7    0.42    2.01
   3   1  -7    3.18    1.40
  -3   1   7   -0.41    1.36
   3   1  -7   -1.54    1.37
   3   1  -7   -0.01    0.75
  -3   1   7    2.10    1.72
  -3  -1   7    1.37    1.43
   3  -1  -7   -0.97    1.60
   3  -1  -7    1.78    2.21
  -3  -1   7   -1.74    2.18
  -3  -1   7   -1.05    0.98
   3  -1  -7    0.70    0.86
   3  -1  -7    1.94    1.23
  -3  -1   7   -1.05    1.54
  -3   1   6   52.47    3.64
   3   1  -6   43.30    6.96
  -3   1   6   49.55    7.49
   3   1  -6   53.61    5.85
   3   1  -6   49.62    2.68
  -3   1   6   35.54    6.07
   3   1  -6   42.80    4.22
  -3  -1   6   51.53    5.79
   3  -1  -6   48.91    3.64
  -3  -1   6   52.24    4.38
  -3  -1   6   50.60    2.98
   3  -1  -6   57.19    4.00
   3  -1  -6   56.77    6.72
   3  -1  -6   58.33    6.11
  -3  -1   6   55.43    6.20
   3   1  -5   60.91    5.47
   3   1  -5   55.25    5.94
  -3   1   5   63.69    5.84
  -3   1   5   48.87    5.58
   3   1  -5   50.37    4.47
  -3   1   5   58.26    4.12
   3  -1  -5   54.57    3.60
   3  -1  -5   56.62    4.14
   3  -1  -5   55.19    6.05
   3  -1  -5   59.26    5.50
  -3  -1   5   50.27    5.26
   3  -1  -5   57.21    3.81
  -3  -1   5   49.09    5.72
  -3  -1   5   59.83    4.50
  -3   1   4    9.62    2.91
   3   1  -4    2.93    2.04
   3   1  -4    5.83    1.83
   3   1  -4    8.70    2.36
  -3   1   4    6.03    1.64
  -3   1   4    4.64    1.87
  -3  -1   4    4.91    1.58
   3  -1  -4    5.01    2.37
  -3  -1   4    5.68    1.99
  -3  -1   4    3.05    1.43
   3  -1  -4    4.24    1.57
   3  -1  -4    6.65    1.54
   3  -1  -4    8.05    1.79
   3  -1  -4    6.64    1.36
   3   1  -3   19.64    2.34
  -3   1   3   18.48    2.77
  -3   1   3   15.30    2.93
   3   1  -3   19.26    3.61
   3   1  -3   21.72    3.32
  -3   1   3   16.00    2.52
  -3  -1   3   22.85    3.43
   3  -1  -3   13.62    2.99
  -3  -1   3   24.54    2.62
   3  -1  -3   16.38    2.60
  -3  -1   3   20.65    3.66
   3  -1  -3   17.36    1.74
   3  -1  -3   17.36    1.83
   3  -1  -3   18.76    2.78
  -3   1   2   85.18    4.27
  -3   1   2   94.40    4.43
   3   1  -2   84.26    5.46
   3   1  -2   93.72    5.53
  -3   1   2   88.07    5.16
   3   1  -2   89.74    3.84
  -3   1   2   91.05    5.23
   3   1  -2   91.96    4.25
   3  -1  -2   89.98    4.31
   3  -1  -2   95.33    4.43
  -3  -1   2   98.91    5.81
  -3  -1   2   90.32    5.51
   3  -1  -2   85.39    5.02
   3  -1  -2   87.09    5.16
  -3  -1   2   84.67    3.63
  -3  -1   2   88.75    4.26
   3   1  -1  135.16    4.61
  -3   1   1  137.01    6.60
   3   1  -1  135.63    6.08
  -3   1   1  136.19    6.05
  -3   1   1  127.84    4.36
   3   1  -1  128.31    5.83
  -3   1   1  133.29    5.40
   3   1  -1  132.65    6.92
   3  -1  -1  128.78    4.36
  -3  -1   1  131.91    6.86
  -3  -1   1  130.46    4.62
   3  -1  -1  130.19    5.86
   3  -1  -1  127.78    6.40
  -3  -1   1  132.63    6.06
   3  -1  -1  136.65    5.43
  -3  -1   1  133.04    5.79
   3   1   0   11.60    2.18
   3   1   0   16.08    1.72
   3   1   0   12.00    2.28
  -3   1   0   13.26    0.78
  -3   1   0   11.51    2.20
  -3   1   0   15.22    2.62
  -3   1   0   12.00    1.32
   3  -1   0   10.95    1.32
   3  -1   0   13.93    2.32
  -3  -1   0   13.73    2.62
  -3  -1   0   11.20    1.30
  -3  -1   0   13.62    2.48
  -3  -1   0   17.49    1.82
   3  -1   0   12.14    0.71
   3  -1   0   12.93    2.29
  -3  -1   0   13.11    1.50
   3   1   1  982.25   28.41
  -3   1  -1 1036.12   29.55
  -3   1  -1  987.87   28.53
  -3   1  -1  988.84   25.71
   3   1   1  961.28   27.27
   3   1   1 1037.93   30.31
  -3   1  -1  961.46   25.46
   3   1   1 1000.48   28.74
  -3   1  -1 1003.99   27.93
  -3  -1  -1  977.29   28.33
   3  -1   1  922.23   27.72
   3  -1   1 1007.92   29.50
  -3  -1  -1 1010.63   30.03
  -3  -1  -1  983.40   28.38
  -3  -1  -1  989.03   27.35
   3  -1   1  966.43   28.33
   3   1   2  357.92   14.10
  -3   1  -2  366.49   12.86
   3   1   2  353.92   12.68
  -3   1  -2  351.76   11.66
  -3   1  -2  360.57   12.14
   3   1   2  366.98   13.01
  -3   1  -2  380.28   13.86
   3   1   2  361.44   14.97
  -3   1  -2  348.62   14.17
   3  -1   2  362.94   12.71
   3  -1   2  362.31   14.43
  -3  -1  -2  355.76   14.72
  -3  -1  -2  355.03   12.41
  -3  -1  -2  352.45   12.57
  -3  -1  -2  382.46   14.27
   3  -1   2  351.09   13.63
  -3   1  -3   21.44    2.59
   3   1   3   26.01    3.22
  -3   1  -3   22.48    3.82
  -3   1  -3   24.84    4.26
   3   1   3   22.13    4.11
   3   1   3   27.01    2.55
   3   1   3   25.06    4.17
  -3   1  -3   21.55    2.44
  -3   1  -3   25.03    3.01
   3  -1   3   19.90    3.54
  -3  -1  -3   24.55    2.96
  -3  -1  -3   22.70    2.31
  -3  -1  -3   25.67    4.37
   3  -1   3   34.19    4.82
  -3  -1  -3   25.32    4.51
   3  -1   3   28.91    2.73
  -3   1  -4   31.31    3.63
   3   1   4   26.88    4.62
   3   1   4   28.13    4.86
   3   1   4   36.61    2.74
  -3   1  -4   43.21    4.97
  -3   1  -4   37.44    4.33
  -3   1  -4   34.54    3.08
  -3   1  -4   35.11    5.32
  -3  -1  -4   33.61    5.13
  -3  -1  -4   36.11    4.14
   3  -1   4   35.69    5.55
  -3  -1  -4   41.66    5.97
  -3  -1  -4   36.95    4.53
   3  -1   4   26.53    4.51
   3  -1   4   34.15    2.86
  -3  -1  -4   34.60    2.59
   3   1   5    9.52    3.37
   3   1   5    8.39    2.86
  -3   1  -5    9.57    2.87
  -3   1  -5    7.62    3.26
  -3   1  -5   10.68    2.41
  -3   1  -5    9.76    3.02
   3   1   5    9.85    1.49
   3  -1   5    9.78    1.70
  -3  -1  -5   13.17    3.39
   3  -1   5    8.78    2.11
   3  -1   5    9.30    3.24
  -3  -1  -5   10.22    3.24
  -3  -1  -5    7.63    2.60
   3  -1   5    7.79    2.52
  -3  -1  -5   10.64    1.24
  -3  -1  -5   10.16    3.50
   3   1   6    0.32    2.32
  -3   1  -6    5.76    2.36
  -3   1  -6    8.87    2.63
  -3   1  -6    5.34    3.41
  -3   1  -6    5.14    3.17
   3   1   6    8.41    3.17
  -3  -1  -6    3.17    2.52
   3  -1   6    7.61    1.56
   3  -1   6    8.49    3.49
   3  -1   6    5.92    1.13
   3  -1   6    3.10    2.84
  -3  -1  -6    4.01    2.39
  -3  -1  -6    4.87    3.25
  -3  -1  -6    0.56    2.31
  -3   1  -7   60.80    8.58
  -3   1  -7   42.16    6.96
  -3   1  -7   60.09    6.96
   3   1   7   40.16    7.28
  -3  -1  -7   56.72    8.14
  -3  -1  -7   47.20    7.30
  -3  -1  -7   45.34    7.87
  -3  -1  -7   53.80    8.98
   3  -1   7   44.44    7.34
  -3   1  -8    8.39    3.78
  -3   1  -8    9.04    3.65
  -3   1  -8   10.71    3.64
  -3  -1  -8    4.55    4.32
  -3  -1  -8    3.69    3.77
  -3  -1  -8   14.46    4.89
  -3   1  -9   -2.42    3.33
  -3   1  -9    1.09    2.25
  -3  -1  -9   -2.42    1.64
  -3  -1  -9   -0.59    2.78
  -3  -1  -9   -1.51    3.01
  -3   1 -10    1.18    4.60
  -3   1 -10   -4.61    3.51
  -3  -1 -10   -1.27    4.73
  -3  -1 -10   -1.48    3.60
   3   2 -11    4.56    3.76
   3   2 -11   -8.50    3.77
   3  -2 -11   -2.43    4.44
   3  -2 -11   -3.43    3.83
   3   2 -10   22.48    6.40
   3  -2 -10   19.19    6.25
   3  -2 -10   17.67    5.38
   3   2  -9    0.76    2.95
   3   2  -9    4.49    3.28
   3  -2  -9    4.35    3.73
   3  -2  -9   -0.90    2.78
   3   2  -8   12.59    4.81
   3   2  -8   17.48    5.12
   3  -2  -8   22.48    6.15
   3  -2  -8   15.07    4.97
  -3   2   7   12.74    3.90
   3   2  -7   20.27    3.23
   3   2  -7   27.76    6.08
   3   2  -7   17.93    4.83
   3   2  -7   21.32    2.15
   3  -2  -7   17.69    3.27
   3  -2  -7   22.45    5.50
   3  -2  -7   24.09    3.97
   3  -2  -7   14.38    2.25
  -3  -2   7   28.07    3.88
   3  -2  -7   14.98    2.83
  -3  -2   7   20.99    5.19
  -3  -2   7   11.02    5.27
   3  -2  -7   16.55    4.89
   3   2  -6   -0.33    1.30
  -3   2   6    1.48    0.91
   3   2  -6   -0.48    0.59
   3   2  -6   -0.26    0.92
  -3   2   6   -1.04    1.43
  -3   2   6    3.55    2.06
   3   2  -6    1.23    1.77
   3  -2  -6    0.55    1.54
   3  -2  -6    1.03    1.53
   3  -2  -6    0.95    0.93
  -3  -2   6    0.68    0.86
   3  -2  -6    0.68    1.08
  -3  -2   6    2.11    2.37
  -3  -2   6   -0.63    1.72
  -3  -2   6    0.46    1.48
   3  -2  -6    3.63    1.72
   3  -2  -6   -1.04    1.20
   3   2  -5  322.67   14.43
   3   2  -5  338.57   14.84
   3   2  -5  346.90   16.75
  -3   2   5  340.16   12.58
   3   2  -5  328.51   10.42
  -3   2   5  339.20   15.59
  -3   2   5  323.36   16.16
  -3  -2   5  324.12   10.40
   3  -2  -5  324.36   12.37
   3  -2  -5  312.60   15.46
   3  -2  -5  333.34   13.23
   3  -2  -5  349.26   15.57
   3  -2  -5  348.10   12.99
  -3  -2   5  302.19   15.82
  -3  -2   5  333.91   15.16
  -3  -2   5  362.66   14.38
   3  -2  -5  344.93   16.79
  -3   2   4   34.93    4.38
  -3   2   4   45.38    4.57
   3   2  -4   42.37    4.49
  -3   2   4   49.21    3.94
   3   2  -4   53.67    5.33
   3   2  -4   42.35    4.27
  -3  -2   4   45.01    4.47
   3  -2  -4   46.22    3.70
   3  -2  -4   49.55    4.61
  -3  -2   4   42.22    2.47
  -3  -2   4   44.17    2.86
   3  -2  -4   41.44    4.88
   3  -2  -4   51.00    4.20
   3  -2  -4   43.26    4.65
  -3  -2   4   50.44    4.66
  -3  -2   4   41.10    4.75
   3  -2  -4   40.78    3.67
   3   2  -3   -1.07    0.55
  -3   2   3   -0.08    1.00
   3   2  -3   -0.45    0.57
  -3   2   3   -0.30    1.10
   3   2  -3   -0.01    0.78
  -3   2   3    0.00    0.76
  -3  -2   3    1.82    0.84
   3  -2  -3    0.97    0.90
   3  -2  -3    0.94    1.00
   3  -2  -3   -1.75    0.79
  -3  -2   3    0.23    0.58
  -3  -2   3    0.82    0.89
  -3  -2   3    2.05    1.19
   3  -2  -3    0.04    0.78
   3  -2  -3    1.43    1.23
   3  -2  -3    0.84    0.85
  -3  -2   3    0.15    0.56
   3  -2  -3   -0.08    0.71
   3   2  -2  108.54    5.57
  -3   2   2  115.22    6.08
   3   2  -2  109.00    7.01
   3   2  -2  123.89    6.81
   3   2  -2  117.84    5.60
  -3   2   2  121.57    6.60
  -3  -2   2  123.90    7.23
  -3  -2   2  116.67    6.71
   3  -2  -2  114.12    5.98
  -3  -2   2  113.20    5.63
   3  -2  -2  119.82    6.11
   3  -2  -2  111.86    5.23
   3  -2  -2  120.58    6.39
   3  -2  -2  117.70    5.83
  -3  -2   2  125.22    5.77
   3  -2  -2  114.85    6.39
  -3   2   1  700.65   21.97
   3   2  -1  689.10   19.62
   3   2  -1  713.77   21.23
   3   2  -1  670.56   22.73
  -3   2   1  678.82   21.42
   3   2  -1  674.09   21.50
  -3   2   1  663.91   19.30
  -3  -2   1  688.18   21.40
   3  -2  -1  699.92   19.45
  -3  -2   1  674.76   21.21
   3  -2  -1  672.27   19.35
   3  -2  -1  702.13   19.77
  -3  -2   1  693.92   22.63
   3  -2  -1  688.76   21.40
   3  -2  -1  693.43   21.86
  -3  -2   1  696.83   19.74
   3   2   0   38.49    3.83
  -3   2   0   33.98    3.36
  -3   2   0   31.64    2.50
   3   2   0   31.70    2.58
  -3   2   0   32.49    1.54
   3   2   0   38.00    3.72
   3   2   0   38.51    3.08
  -3   2   0   31.70    3.27
   3  -2   0   29.94    3.15
  -3  -2   0   41.45    3.88
   3  -2   0   27.93    3.03
  -3  -2   0   32.67    2.85
  -3  -2   0   30.02    3.40
  -3  -2   0   32.41    2.51
   3  -2   0   30.85    1.46
   3  -2   0   30.60    2.49
  -3   2  -1  435.35   14.13
   3   2   1  409.04   13.90
  -3   2  -1  403.22   15.24
   3   2   1  408.46   16.15
  -3   2  -1  408.63   11.22
  -3   2  -1  431.71   15.10
   3   2   1  400.57   14.98
   3  -2   1  402.71   14.67
  -3  -2  -1  399.08   15.86
  -3  -2  -1  403.64   14.63
  -3  -2  -1  399.57   13.82
   3  -2   1  390.32   11.33
   3  -2   1  401.03   15.21
  -3  -2  -1  412.75   13.93
   3  -2   1  395.42   13.94
  -3  -2  -1  399.86   14.82
   3   2   2  422.77   15.02
  -3   2  -2  437.89   15.57
   3   2   2  418.75   14.97
   3   2   2  401.98   15.93
  -3   2  -2  411.43   13.16
  -3   2  -2  399.08   15.04
  -3   2  -2  422.88   16.28
   3   2   2  408.22   17.13
  -3  -2  -2  426.57   17.13
  -3  -2  -2  416.63   16.04
   3  -2   2  406.98   13.21
   3  -2   2  387.86   15.91
  -3  -2  -2  420.83   14.82
   3  -2   2  420.35   15.03
  -3  -2  -2  406.07   14.64
   3  -2   2  388.17   15.24
   3   2   3    2.63    1.10
  -3   2  -3    6.51    1.89
   3   2   3    4.00    1.81
  -3   2  -3    3.15    1.62
  -3   2  -3    5.25    1.95
   3   2   3    1.59    1.45
   3   2   3    4.55    2.11
  -3   2  -3    3.29    1.38
  -3  -2  -3    4.52    2.11
  -3  -2  -3    5.94    1.67
   3  -2   3    6.48    2.33
  -3  -2  -3    3.51    2.06
   3  -2   3    4.73    1.60
  -3  -2  -3    2.90    1.57
   3  -2   3    4.47    2.11
   3  -2   3    4.80    1.58
   3   2   4  470.47   19.15
   3   2   4  463.52   15.74
  -3   2  -4  484.52   18.09
   3   2   4  451.43   20.14
  -3   2  -4  482.57   19.81
   3   2   4  493.79   21.12
  -3   2  -4  495.18   19.78
   3  -2   4  499.22   18.33
  -3  -2  -4  456.59   20.18
  -3  -2  -4  513.47   20.71
   3  -2   4  480.60   16.58
  -3  -2  -4  461.94   15.10
  -3  -2  -4  472.17   19.68
   3  -2   4  463.04   19.74
   3  -2   4  452.41   17.76
   3  -2   4  455.06   19.33
  -3  -2  -4  462.14   18.35
   3   2   5    2.08    1.02
   3   2   5   -1.36    1.61
   3   2   5    3.95    2.60
  -3   2  -5    2.31    1.89
  -3   2  -5   -0.24    1.78
  -3   2  -5   -0.22    1.77
   3  -2   5    2.17    1.50
  -3  -2  -5    0.86    2.05
  -3  -2  -5    2.60    1.60
   3  -2   5    2.30    1.61
   3  -2   5    2.31    2.18
  -3  -2  -5    1.14    0.86
   3  -2   5    3.92    1.26
   3  -2   5   -0.80    1.44
  -3  -2  -5    0.98    1.44
  -3  -2  -5    5.32    2.66
   3   2   6  324.35   18.11
  -3   2  -6  336.27   17.11
  -3   2  -6  351.43   17.11
  -3   2  -6  336.81   18.16
   3   2   6  295.24   17.95
  -3  -2  -6  337.63   17.96
   3  -2   6  345.65   12.77
  -3  -2  -6  360.36   18.94
   3  -2   6  303.24   17.72
   3  -2   6  347.50   17.08
   3  -2   6  345.56   14.04
  -3  -2  -6  358.41   18.28
  -3  -2  -6  316.52   16.52
   3  -2   6  325.55   17.30
   3   2   7   -4.34    2.69
  -3   2  -7   -0.09    2.33
  -3   2  -7    1.80    2.44
  -3   2  -7    0.59    2.45
  -3   2  -7   -1.90    2.79
  -3  -2  -7   -3.58    2.63
  -3  -2  -7    0.21    2.52
  -3  -2  -7   -1.41    2.69
   3  -2   7    1.61    2.86
   3  -2   7   -1.03    2.71
  -3   2  -8  108.75   11.10
  -3   2  -8  113.63   10.32
  -3   2  -8  125.56   11.10
  -3  -2  -8  109.41   10.15
  -3  -2  -8   94.94   10.68
  -3  -2  -8   88.68   10.52
  -3   2  -9    1.61    3.05
  -3   2  -9   13.41    6.05
  -3  -2  -9   -3.02    3.58
  -3  -2  -9    3.27    4.43
  -3  -2  -9   -1.03    3.11
  -3   2 -10   -1.27    2.67
  -3   2 -10    8.10    5.72
  -3  -2 -10   -0.56    3.40
  -3  -2 -10   -5.30    3.61
   3   3 -11   -3.79    3.69
   3   3 -11    2.27    3.55
   3  -3 -11    7.44    4.31
   3  -3 -11    5.25    4.28
   3   3 -10   19.07    6.44
   3  -3 -10    9.30    5.08
   3  -3 -10   16.94    4.69
   3   3  -9    2.94    3.64
   3   3  -9    8.02    4.95
   3  -3  -9    0.07    3.44
   3  -3  -9   -4.64    2.76
   3   3  -8   13.06    4.50
   3   3  -8    4.24    3.17
   3  -3  -8    9.44    3.99
   3  -3  -8    2.43    2.73
   3   3  -7   -0.40    0.75
   3   3  -7   -0.86    2.09
   3   3  -7    3.14    2.52
   3   3  -7    0.75    1.81
  -3   3   7   -3.44    2.50
  -3  -3   7    1.96    2.18
   3  -3  -7    1.26    1.89
  -3  -3   7   -0.41    2.58
   3  -3  -7    0.14    2.15
   3  -3  -7   -0.78    1.36
   3  -3  -7    0.81    1.21
   3  -3  -7   -2.18    1.21
   3   3  -6   18.85    4.40
  -3   3   6   13.22    3.92
   3   3  -6   12.50    4.09
   3   3  -6    9.47    2.89
   3   3  -6   13.24    2.23
   3  -3  -6   12.56    3.77
   3  -3  -6   13.08    4.24
   3  -3  -6    9.44    2.30
  -3  -3   6   10.58    3.27
   3  -3  -6   15.51    2.57
  -3  -3   6   18.53    2.27
   3  -3  -6   16.17    3.61
   3  -3  -6   10.65    3.40
  -3  -3   6    9.44    3.30
   3  -3  -6   14.85    3.00
  -3  -3   6   15.64    3.72
   3   3  -5   46.26    5.63
   3   3  -5   37.74    5.67
   3   3  -5   45.27    5.16
  -3   3   5   36.74    3.85
   3   3  -5   38.06    3.22
  -3   3   5   39.09    5.98
   3  -3  -5   45.79    5.25
   3  -3  -5   44.61    5.18
  -3  -3   5   41.03    4.83
  -3  -3   5   40.02    3.14
  -3  -3   5   28.37    5.19
  -3  -3   5   45.01    5.17
   3  -3  -5   47.65    4.11
   3  -3  -5   40.90    6.60
   3  -3  -5   29.45    4.35
   3  -3  -5   38.64    4.41
   3   3  -4  265.33   12.12
   3   3  -4  249.80   12.94
   3   3  -4  262.76   13.24
  -3   3   4  255.14   11.34
   3  -3  -4  263.20   12.65
  -3  -3   4  246.84   13.09
  -3  -3   4  254.38   12.12
   3  -3  -4  248.74   11.01
   3  -3  -4  251.29   11.54
   3  -3  -4  263.33   12.55
   3  -3  -4  271.22   11.87
  -3  -3   4  256.78   12.77
   3  -3  -4  260.04   12.34
   3  -3  -4  247.57   13.13
  -3  -3   4  264.68   10.65
  -3  -3   4  247.89    9.66
  -3   3   3  242.39   11.04
   3   3  -3  242.90   10.70
   3   3  -3  234.02   11.58
   3   3  -3  239.47   12.38
   3  -3  -3  240.96   10.26
  -3  -3   3  241.94   11.85
   3  -3  -3  243.83   11.11
   3  -3  -3  243.42   11.14
   3  -3  -3  244.35   10.96
  -3  -3   3  227.53   10.48
   3  -3  -3  236.01   11.56
  -3  -3   3  260.97   10.61
  -3  -3   3  232.08    9.42
  -3  -3   3  243.37   12.25
   3  -3  -3  224.88   10.51
   3  -3  -3  247.53   11.74
   3   3  -2  254.44   12.73
  -3   3   2  261.86   10.35
  -3   3   2  270.52   11.61
   3   3  -2  282.01   10.77
   3   3  -2  265.59   11.65
  -3   3   2  263.85   11.79
   3  -3  -2  271.14   11.58
  -3  -3   2  273.89   11.91
   3  -3  -2  266.68   10.73
  -3  -3   2  268.96   11.47
   3  -3  -2  257.76   11.46
  -3  -3   2  270.30   10.73
  -3  -3   2  270.23   12.90
   3  -3  -2  263.18   11.12
   3  -3  -2  272.42   10.38
  -3  -3   2  274.58   10.86
  -3   3   1  475.24   14.77
   3   3  -1  482.02   15.56
  -3   3   1  494.50   17.62
   3   3  -1  475.64   16.58
  -3   3   1  482.68   17.67
  -3   3   1  476.73   15.31
   3   3  -1  495.18   18.76
   3   3  -1  453.72   17.40
   3  -3  -1  467.27   17.18
   3  -3  -1  459.45   15.23
  -3  -3   1  475.20   17.63
   3  -3  -1  447.06   17.12
   3  -3  -1  451.57   14.40
  -3  -3   1  513.45   17.13
  -3  -3   1  468.63   18.43
  -3  -3   1  471.90   15.59
  -3   3   0   20.02    3.45
  -3   3   0   19.46    2.22
  -3   3   0   15.01    1.46
   3   3   0   19.39    3.70
  -3   3   0   19.29    3.50
   3   3   0   18.34    2.96
   3   3   0   18.16    2.83
   3   3   0   18.06    3.44
  -3  -3   0   16.89    3.50
   3  -3   0   21.29    3.67
  -3  -3   0   14.89    3.35
   3  -3   0   15.45    2.50
  -3  -3   0   16.76    2.87
   3  -3   0   19.50    1.56
   3  -3   0   18.23    3.05
  -3  -3   0   12.56    2.24
  -3   3  -1   97.32    5.90
   3   3   1   96.08    7.34
  -3   3  -1   90.18    6.64
  -3   3  -1   93.55    4.00
  -3   3  -1   92.17    6.37
   3   3   1   98.76    6.69
   3   3   1   96.27    5.95
   3  -3   1   91.69    4.14
  -3  -3  -1   94.09    5.66
  -3  -3  -1  109.45    6.76
  -3  -3  -1  105.10    7.57
   3  -3   1   93.03    6.39
  -3  -3  -1  102.88    6.07
  -3  -3  -1   97.70    6.72
   3  -3   1   98.04    6.64
   3  -3   1   88.54    5.76
   3   3   2   29.91    3.70
  -3   3  -2   28.93    4.37
  -3   3  -2   27.76    4.64
   3   3   2   25.71    4.72
   3   3   2   23.81    3.77
  -3   3  -2   26.70    2.35
  -3   3  -2   26.49    4.00
   3  -3   2   22.37    3.63
  -3  -3  -2   27.07    4.84
   3  -3   2   31.24    4.44
  -3  -3  -2   28.90    4.15
  -3  -3  -2   24.82    3.90
   3  -3   2   21.64    3.85
  -3  -3  -2   28.10    4.41
   3  -3   2   24.40    2.38
  -3  -3  -2   24.87    3.87
   3  -3   2   24.14    4.79
   3   3   3   20.79    3.90
  -3   3  -3   18.75    3.86
   3   3   3   18.10    3.82
  -3   3  -3   20.98    3.11
  -3   3  -3   27.36    4.75
   3   3   3   23.10    3.60
   3   3   3   17.23    4.23
   3  -3   3   15.54    3.52
  -3  -3  -3   27.20    4.90
   3  -3   3   20.44    4.09
   3  -3   3   19.07    3.84
  -3  -3  -3   18.93    4.28
   3  -3   3   25.55    4.03
  -3  -3  -3   17.06    3.13
   3  -3   3   23.38    3.40
  -3  -3  -3   25.67    4.07
   3   3   4  137.55   10.64
   3   3   4  152.73   10.69
  -3   3  -4  157.92    8.80
  -3   3  -4  156.50   10.06
   3   3   4  160.14   10.02
  -3   3  -4  157.80   10.11
   3   3   4  149.24    8.05
   3  -3   4  144.50    9.97
  -3  -3  -4  145.61   10.29
  -3  -3  -4  131.81   10.21
   3  -3   4  154.02    8.57
   3  -3   4  154.29    9.96
   3  -3   4  161.89    9.02
  -3  -3  -4  158.94    7.92
   3  -3   4  165.63   10.19
  -3  -3  -4  156.81    9.53
   3   3   5   18.18    4.68
   3   3   5   16.67    2.78
  -3   3  -5   16.14    4.26
  -3   3  -5   13.39    3.06
   3   3   5   18.35    5.06
  -3   3  -5   17.10    4.42
   3   3   5   12.78    3.50
   3  -3   5   13.26    2.86
  -3  -3  -5   15.61    2.44
   3  -3   5   13.20    3.37
  -3  -3  -5   10.99    3.29
   3  -3   5   13.97    3.71
   3  -3   5    8.11    2.96
  -3  -3  -5   11.09    4.48
  -3  -3  -5   14.83    4.12
  -3  -3  -5   17.00    4.17
   3  -3   5   14.55    3.71
  -3   3  -6   31.03    5.48
  -3   3  -6   39.30    7.16
   3   3   6   20.99    5.44
  -3   3  -6   35.57    6.17
   3   3   6   29.21    6.56
  -3  -3  -6   26.47    1.98
  -3  -3  -6   25.58    5.37
   3  -3   6   19.93    4.72
  -3  -3  -6   25.91    6.03
   3  -3   6   24.51    4.07
   3  -3   6   31.84    5.23
  -3  -3  -6   43.73    7.50
  -3  -3  -6   30.32    6.54
   3  -3   6   25.60    5.09
   3   3   7   45.80    8.58
  -3   3  -7   28.32    5.79
  -3   3  -7   42.19    7.08
  -3  -3  -7   46.58    8.19
   3  -3   7   36.41    6.65
   3  -3   7   29.25    6.34
  -3  -3  -7   43.09    7.97
  -3  -3  -7   29.89    6.49
  -3   3  -8   15.61    4.18
  -3   3  -8   12.57    4.65
  -3   3  -8    6.51    3.80
  -3  -3  -8    2.89    3.31
  -3  -3  -8    9.45    4.87
  -3  -3  -8   18.25    5.80
  -3   3  -9    5.02    3.99
  -3   3  -9    5.71    4.00
  -3  -3  -9   -4.77    3.56
  -3  -3  -9    5.18    2.96
  -3  -3  -9    3.87    4.35
  -3   3 -10   -6.73    3.78
  -3   3 -10   -0.59    3.47
  -3  -3 -10    1.71    5.09
  -3  -3 -10   -3.26    3.05
   3   4 -10   -1.39    3.01
   3   4 -10   -4.27    2.92
   3  -4 -10   -0.53    3.47
   3  -4 -10    2.80    2.67
   3   4  -9    4.32    3.69
   3   4  -9    2.94    3.47
   3  -4  -9    6.66    4.32
   3  -4  -9   12.69    5.82
   3   4  -8    2.47    3.74
   3   4  -8    5.33    3.20
   3  -4  -8   -0.50    3.24
   3  -4  -8    3.32    3.54
   3  -4  -8    4.32    3.48
   3   4  -7   13.21    4.39
   3   4  -7    9.97    2.31
  -3   4   7   10.13    4.61
   3   4  -7   12.88    4.18
   3  -4  -7   18.12    4.49
   3  -4  -7   23.09    6.09
  -3  -4   7   13.41    3.68
  -3  -4   7   20.27    4.43
   3  -4  -7   13.85    3.02
   3  -4  -7   15.82    4.22
   3  -4  -7   10.31    3.79
   3   4  -6   15.64    3.97
   3   4  -6    6.53    2.00
   3   4  -6   10.94    3.39
   3   4  -6    8.66    3.42
  -3  -4   6   10.03    2.73
   3  -4  -6   10.30    3.03
  -3  -4   6   13.67    3.99
   3  -4  -6    9.44    3.81
   3  -4  -6   12.06    3.63
  -3  -4   6   10.40    3.06
   3  -4  -6   14.73    3.00
   3  -4  -6   14.39    4.10
   3  -4  -6   13.21    4.14
   3  -4  -6    6.38    2.20
   3  -4  -6   11.89    3.01
  -3  -4   6    4.11    2.55
   3   4  -5    0.39    1.90
   3   4  -5   -0.24    1.49
   3   4  -5    0.66    1.28
   3   4  -5   -0.03    1.01
   3  -4  -5    0.12    1.00
   3  -4  -5   -1.56    1.22
   3  -4  -5   -1.37    0.98
   3  -4  -5   -0.04    1.15
  -3  -4   5    2.77    1.63
  -3  -4   5   -0.54    1.01
   3  -4  -5    0.11    1.13
   3  -4  -5   -0.43    1.49
  -3  -4   5   -0.39    1.82
   3  -4  -5    0.41    1.44
   3  -4  -5   -1.49    1.27
   3   4  -4   80.36    6.64
   3   4  -4   89.03    7.43
   3   4  -4   88.52    7.77
  -3  -4   4   80.21    6.18
  -3  -4   4   81.69    7.36
   3  -4  -4   84.01    6.91
   3  -4  -4   90.51    6.86
   3  -4  -4   87.22    7.31
  -3  -4   4   95.92    7.07
  -3  -4   4   90.09    7.32
   3  -4  -4   84.80    7.18
   3  -4  -4   89.84    7.58
   3  -4  -4   81.43    6.18
   3  -4  -4   87.17    6.35
  -3  -4   4   83.86    5.55
   3  -4  -4   81.11    6.83
   3   4  -3   55.96    5.04
  -3   4   3   48.82    5.03
   3   4  -3   44.46    5.30
   3  -4  -3   51.34    5.09
  -3  -4   3   49.70    5.15
  -3  -4   3   52.00    5.07
  -3  -4   3   50.58    5.73
   3  -4  -3   57.29    5.83
   3  -4  -3   55.81    4.61
  -3  -4   3   52.50    4.88
   3  -4  -3   52.94    5.14
   3  -4  -3   46.48    5.04
  -3  -4   3   51.86    4.45
   3  -4  -3   52.65    4.82
   3  -4  -3   48.08    5.61
   3  -4  -3   49.61    4.83
   3   4  -2   16.17    3.13
   3   4  -2   17.47    4.10
  -3   4   2   16.24    2.92
  -3   4   2   16.55    3.21
   3   4  -2   12.31    2.99
  -3   4   2   19.57    4.00
  -3   4   2   14.80    2.80
  -3  -4   2   15.84    3.80
   3  -4  -2   10.21    2.34
  -3  -4   2   14.72    2.88
  -3  -4   2   13.38    3.22
   3  -4  -2   18.32    3.66
   3  -4  -2   17.43    2.99
  -3  -4   2   14.73    3.10
  -3  -4   2   12.05    2.61
   3  -4  -2   19.41    3.05
   3   4  -1   73.12    5.46
  -3   4   1   65.86    4.31
  -3   4   1   70.94    5.99
  -3   4   1   67.17    5.90
  -3   4   1   66.52    4.73
   3   4  -1   57.70    5.90
   3   4  -1   63.89    4.73
   3   4  -1   67.05    5.91
   3  -4  -1   67.22    5.73
  -3  -4   1   67.18    6.29
  -3  -4   1   61.53    5.09
   3  -4  -1   69.32    4.73
   3  -4  -1   58.07    5.38
   3  -4  -1   77.04    6.99
   3  -4  -1   60.71    3.99
  -3  -4   1   64.48    4.85
  -3  -4   1   56.75    5.74
   3   4   0   69.39    5.27
  -3   4   0   70.98    5.00
  -3   4   0   65.30    5.93
   3   4   0   65.48    6.14
  -3   4   0   80.69    6.52
  -3   4   0   69.00    3.89
   3   4   0   76.39    5.22
   3   4   0   59.71    5.92
  -3  -4   0   65.29    6.37
  -3  -4   0   71.11    5.31
   3  -4   0   63.84    5.58
   3  -4   0   65.19    6.64
   3  -4   0   77.43    5.25
  -3  -4   0   67.83    4.94
   3  -4   0   66.60    5.73
  -3  -4   0   76.28    6.60
   3  -4   0   69.78    3.88
   3   4   1   64.14    6.42
   3   4   1   70.26    5.45
   3   4   1   74.09    6.37
  -3   4  -1   73.86    6.29
   3   4   1   68.98    5.41
  -3   4  -1   66.98    3.77
  -3   4  -1   72.39    5.38
   3  -4   1   63.31    5.08
  -3  -4  -1   79.45    6.60
   3  -4   1   74.98    7.14
   3  -4   1   61.76    3.76
  -3  -4  -1   64.93    5.16
  -3  -4  -1   60.85    6.22
  -3  -4  -1   65.25    5.01
   3  -4   1   73.35    6.20
   3  -4   1   60.90    5.55
  -3   4  -2   15.21    2.42
   3   4   2   12.93    3.31
  -3   4  -2    6.77    2.12
   3   4   2   12.17    2.96
  -3   4  -2    6.55    2.46
   3   4   2   22.19    4.87
  -3  -4  -2   15.71    4.42
  -3  -4  -2   17.36    3.86
   3  -4   2    8.52    2.77
   3  -4   2    8.03    2.51
   3  -4   2    9.55    2.60
  -3  -4  -2    9.36    2.90
  -3  -4  -2    8.42    2.42
   3  -4   2    9.26    3.16
  -3  -4  -2   10.04    2.60
   3  -4   2   12.32    2.25
   3   4   3  301.43   16.52
  -3   4  -3  311.55   15.19
  -3   4  -3  299.05   11.76
   3   4   3  301.97   14.21
   3   4   3  296.06   13.71
  -3  -4  -3  291.91   15.90
   3  -4   3  271.05   13.85
   3  -4   3  247.88   13.64
  -3  -4  -3  318.18   13.96
   3  -4   3  319.67   16.22
   3  -4   3  276.85   13.50
  -3  -4  -3  281.19   13.44
  -3  -4  -3  260.49   13.36
   3  -4   3  290.99   12.08
  -3  -4  -3  320.43   15.52
   3   4   4  182.45   11.35
  -3   4  -4  192.90   12.04
  -3   4  -4  194.13   11.79
  -3   4  -4  202.23   10.17
   3   4   4  190.22   12.58
   3   4   4  195.43   10.31
   3  -4   4  202.11   10.52
  -3  -4  -4  186.42   12.32
  -3  -4  -4  216.00   13.68
  -3  -4  -4  196.51   11.70
   3  -4   4  186.05   11.84
   3  -4   4  216.64   12.91
   3  -4   4  180.91   11.75
   3  -4   4  217.04   10.99
  -3  -4  -4  188.83    9.89
  -3  -4  -4  186.89   11.20
   3   4   5    4.99    2.97
  -3   4  -5    6.38    2.59
  -3   4  -5   12.11    3.28
   3   4   5    2.55    2.77
   3   4   5    2.58    2.43
   3   4   5    5.78    2.42
  -3   4  -5    4.61    2.49
   3  -4   5    6.10    2.99
   3  -4   5    9.46    2.91
  -3  -4  -5    3.79    2.38
  -3  -4  -5   -0.29    2.15
   3  -4   5    7.14    2.79
  -3  -4  -5    6.30    3.19
  -3  -4  -5    3.84    1.77
  -3   4  -6   21.70    5.45
  -3   4  -6   27.74    5.21
  -3   4  -6   32.68    6.03
   3   4   6   35.30    7.18
   3  -4   6   38.21    5.99
  -3  -4  -6   25.86    5.66
  -3  -4  -6   40.71    7.55
   3  -4   6   27.08    5.23
  -3  -4  -6   35.94    7.35
   3  -4   6   28.08    4.91
   3  -4   6   30.86    4.65
  -3  -4  -6   37.86    3.16
  -3   4  -7  307.09   17.42
  -3   4  -7  274.68   17.66
  -3   4  -7  293.48   16.38
  -3  -4  -7  292.90   18.19
   3  -4   7  275.49   18.09
  -3  -4  -7  284.96   18.39
  -3  -4  -7  278.26   18.17
  -3   4  -8    9.94    4.98
  -3   4  -8    8.88    4.00
  -3   4  -8   12.54    4.81
  -3  -4  -8   21.81    7.14
  -3  -4  -8    6.19    3.87
  -3  -4  -8   15.65    4.70
  -3   4  -9    9.19    4.67
  -3   4  -9    9.78    4.68
  -3  -4  -9   16.21    5.89
  -3  -4  -9    2.68    3.45
  -3   4 -10    4.04    5.27
  -3   4 -10   -1.59    3.97
  -3  -4 -10   -7.39    3.31
  -3  -4 -10    5.46    4.75
   3   5 -10    4.98    4.44
   3   5 -10    0.06    2.89
   3  -5 -10   -8.17    2.79
   3  -5 -10   -0.67    3.89
   3   5  -9   17.93    5.54
   3   5  -9    9.35    4.01
   3  -5  -9   17.87    4.98
   3  -5  -9   18.68    5.99
   3   5  -8   35.44    7.73
   3   5  -8   37.73    7.12
   3  -5  -8   34.49    8.00
   3  -5  -8   45.06    8.29
   3  -5  -8   38.76    7.09
   3   5  -7   -0.54    2.50
   3   5  -7    5.07    3.71
  -3  -5   7    4.30    3.41
   3  -5  -7    1.17    2.44
   3  -5  -7    1.23    2.64
   3  -5  -7    4.47    3.66
   3  -5  -7    4.10    3.36
   3   5  -6    4.31    2.28
   3   5  -6    0.77    1.51
   3   5  -6    4.19    2.80
   3   5  -6    4.42    2.77
  -3  -5   6    4.12    3.34
   3  -5  -6    1.79    2.54
   3  -5  -6    2.77    1.57
   3  -5  -6    1.64    2.71
   3  -5  -6    3.32    2.72
   3  -5  -6    2.85    2.32
  -3  -5   6    3.68    2.09
   3  -5  -6    3.35    2.83
  -3  -5   6    2.16    2.89
   3  -5  -6    3.40    1.88
   3  -5  -6    2.37    2.07
  -3  -5   6    3.59    2.56
   3   5  -5    0.42    1.23
   3   5  -5   -0.60    1.95
   3   5  -5    1.05    2.10
   3  -5  -5    0.79    1.51
   3  -5  -5    2.02    2.06
  -3  -5   5    2.61    2.07
   3  -5  -5    1.62    1.58
   3  -5  -5   -0.76    1.59
   3  -5  -5    3.31    1.78
  -3  -5   5    0.34    1.50
  -3  -5   5    2.85    2.13
   3  -5  -5   -2.09    1.49
  -3  -5   5    0.13    1.04
  -3  -5   5    0.17    1.78
   3  -5  -5    1.23    1.82
   3  -5  -5   -0.50    1.72
   3   5  -4    2.46    2.03
   3   5  -4    5.60    2.51
   3   5  -4    4.51    2.25
  -3  -5   4    1.42    1.46
   3  -5  -4    3.84    1.92
   3  -5  -4    2.66    1.63
  -3  -5   4    0.34    1.58
   3  -5  -4    2.11    1.75
   3  -5  -4    0.20    1.58
  -3  -5   4    2.83    2.00
   3  -5  -4    4.37    2.37
   3  -5  -4    1.61    1.56
   3  -5  -4    0.66    1.57
  -3  -5   4    3.84    2.61
  -3  -5   4    2.33    1.16
   3  -5  -4    1.95    2.25
  -3   5   3   -1.25    1.45
  -3   5   3   -0.07    1.18
   3   5  -3    1.15    1.87
   3   5  -3    0.30    1.41
   3   5  -3    0.76    1.37
   3  -5  -3    0.68    1.57
   3  -5  -3   -0.53    0.95
   3  -5  -3    3.33    1.71
  -3  -5   3    0.73    1.63
   3  -5  -3    1.94    1.60
  -3  -5   3   -0.30    1.16
  -3  -5   3   -0.95    1.44
   3  -5  -3   -0.78    1.50
  -3  -5   3   -0.10    1.33
  -3  -5   3    0.48    1.23
   3  -5  -3    0.45    1.07
   3  -5  -3    1.52    1.33
   3   5  -2  338.39   18.09
  -3   5   2  377.29   15.12
  -3   5   2  376.05   15.33
   3   5  -2  406.77   15.83
   3   5  -2  382.47   16.24
  -3   5   2  400.69   17.73
   3  -5  -2  379.28   17.16
  -3  -5   2  397.64   16.06
   3  -5  -2  408.72   15.76
  -3  -5   2  395.72   18.00
  -3  -5   2  398.43   18.99
  -3  -5   2  394.13   16.62
   3  -5  -2  387.27   16.98
   3  -5  -2  420.19   19.35
   3  -5  -2  382.01   14.73
  -3  -5   2  376.46   16.45
  -3   5   1  750.47   24.83
   3   5  -1  791.28   25.30
  -3   5   1  778.22   27.86
   3   5  -1  788.01   26.07
   3   5  -1  754.89   29.15
  -3   5   1  732.50   23.54
  -3  -5   1  772.89   27.18
  -3  -5   1  788.50   29.39
  -3  -5   1  776.22   25.46
  -3  -5   1  767.29   26.11
   3  -5  -1  791.41   27.72
   3  -5  -1  741.36   29.36
   3  -5  -1  748.59   23.35
  -3  -5   1  729.04   28.12
   3  -5  -1  734.90   24.85
   3  -5  -1  751.25   27.25
   3   5   0   68.36    5.75
   3   5   0   65.83    6.75
   3   5   0   73.91    5.64
  -3   5   0   71.10    6.66
  -3   5   0   64.29    5.25
   3   5   0   55.06    6.34
  -3   5   0   65.85    4.34
   3  -5   0   70.86    6.47
   3  -5   0   65.33    5.33
   3  -5   0   69.03    7.27
  -3  -5   0   72.25    5.45
  -3  -5   0   64.79    6.70
   3  -5   0   68.29    6.30
  -3  -5   0   65.66    5.49
  -3  -5   0   87.12    7.75
   3  -5   0   61.99    4.24
  -3   5  -1   81.08    4.82
   3   5   1   95.55    8.39
  -3   5  -1   74.60    7.10
   3   5   1   69.25    6.96
   3   5   1   80.98    6.29
   3   5   1   83.07    6.48
  -3   5  -1   77.02    6.14
  -3  -5  -1   74.11    7.55
   3  -5   1   67.06    5.69
  -3  -5  -1   89.10    7.77
   3  -5   1   75.29    4.80
   3  -5   1   83.04    7.02
   3  -5   1   70.02    6.64
  -3  -5  -1   88.49    6.32
   3  -5   1   81.57    8.18
  -3  -5  -1   83.74    6.35
  -3   5  -2   19.17    3.02
   3   5   2   12.58    3.31
  -3   5  -2   17.85    4.38
  -3   5  -2   19.15    3.72
   3   5   2   13.02    3.43
   3   5   2   26.03    6.10
   3  -5   2    9.38    3.24
   3  -5   2   15.98    2.75
  -3  -5  -2   21.88    4.73
  -3  -5  -2   19.49    5.12
  -3  -5  -2    9.40    2.88
  -3  -5  -2   16.19    3.52
   3  -5   2   18.27    4.98
   3  -5   2   18.58    4.05
  -3  -5  -2   14.29    3.51
   3  -5   2   18.73    3.94
  -3   5  -3   77.28    6.94
   3   5   3   71.52    6.58
   3   5   3   77.23    8.30
   3   5   3   64.95    6.35
  -3   5  -3   67.89    4.98
  -3   5  -3   67.58    7.04
  -3  -5  -3   75.36    6.67
   3  -5   3   73.54    8.09
  -3  -5  -3   66.99    7.18
   3  -5   3   66.65    6.45
   3  -5   3   69.04    6.84
   3  -5   3   63.84    6.76
  -3  -5  -3   65.21    6.21
   3  -5   3   60.65    5.12
  -3  -5  -3   63.75    6.30
  -3  -5  -3   67.59    7.82
  -3   5  -4    9.38    3.28
  -3   5  -4   10.56    2.79
   3   5   4    7.56    2.97
   3   5   4    9.30    2.60
   3   5   4    8.55    3.68
  -3   5  -4    7.35    2.97
  -3  -5  -4    8.80    3.35
  -3  -5  -4    9.03    3.25
  -3  -5  -4   17.18    5.12
   3  -5   4   10.77    2.80
  -3  -5  -4    7.44    3.05
   3  -5   4    8.51    2.74
  -3  -5  -4    7.90    3.04
   3  -5   4   14.81    3.84
   3  -5   4    8.06    3.06
   3  -5   4    5.57    2.97
   3   5   5    0.77    2.28
  -3   5  -5    1.42    1.40
   3   5   5    2.42    2.81
  -3   5  -5    1.71    1.92
  -3   5  -5    4.68    2.34
   3   5   5    1.05    1.87
  -3  -5  -5    6.35    2.75
   3  -5   5    0.07    2.69
   3  -5   5    0.81    2.13
  -3  -5  -5   -2.88    1.45
  -3  -5  -5   -0.59    2.10
  -3  -5  -5    1.57    2.84
   3  -5   5    0.95    2.15
   3  -5   5    3.64    2.36
   3  -5   5   -1.06    2.28
  -3  -5  -5    0.59    1.47
  -3   5  -6   33.59    6.58
  -3   5  -6   26.70    5.17
   3   5   6   29.35    7.20
  -3   5  -6   22.54    5.94
   3   5   6   21.86    5.46
   3  -5   6   28.04    6.16
  -3  -5  -6   30.05    4.61
   3  -5   6   24.90    6.33
  -3  -5  -6   28.37    6.71
  -3  -5  -6   35.89    7.52
   3  -5   6   24.92    4.63
   3  -5   6   28.48    5.09
  -3  -5  -6   22.13    5.68
  -3   5  -7    9.27    3.77
  -3   5  -7    2.30    3.12
  -3   5  -7   -0.48    2.82
  -3  -5  -7    5.41    3.22
  -3  -5  -7   13.73    5.25
   3  -5   7   15.20    6.53
  -3  -5  -7    2.70    3.05
   3  -5   7    5.45    4.63
  -3   5  -8    3.08    4.07
  -3   5  -8    0.56    3.09
  -3   5  -8    5.87    3.93
  -3  -5  -8   -2.45    3.31
  -3  -5  -8   -2.00    3.00
  -3  -5  -8   -3.80    3.37
  -3   5  -9   -4.43    2.78
  -3   5  -9   -6.42    3.84
  -3  -5  -9    0.13    3.76
  -3  -5  -9    7.06    3.68
  -3  -5  -9    3.06    3.76
   3   6 -10    8.26    5.71
   3   6 -10   12.09    6.41
   3  -6 -10   10.24    5.49
   3  -6 -10    7.68    5.42
   3   6  -9   27.48    7.16
   3  -6  -9   19.69    7.09
   3  -6  -9   29.64    6.86
   3   6  -8   18.39    5.79
   3   6  -8   10.34    4.26
   3  -6  -8    6.91    4.63
   3  -6  -8    5.23    4.33
   3  -6  -8   12.71    5.18
   3   6  -7    0.82    2.44
   3   6  -7    0.61    2.97
   3  -6  -7    4.15    2.95
   3  -6  -7    3.43    3.02
  -3  -6   7   -1.00    3.02
   3  -6  -7   -1.80    2.74
   3   6  -6    5.38    3.40
   3   6  -6   19.50    5.20
   3   6  -6   10.67    3.90
   3  -6  -6   16.56    5.12
   3  -6  -6    6.65    3.14
   3  -6  -6   11.66    3.74
   3  -6  -6    9.20    3.88
   3  -6  -6   17.22    4.55
  -3  -6   6   10.57    4.02
  -3  -6   6    9.35    3.70
   3  -6  -6   13.56    5.28
   3   6  -5   25.58    5.82
   3   6  -5   24.26    5.35
   3   6  -5   24.10    5.04
  -3  -6   5   20.59    5.24
   3  -6  -5   23.82    4.85
   3  -6  -5   18.08    4.86
   3  -6  -5   15.60    4.06
  -3  -6   5   20.34    5.16
   3  -6  -5   17.76    4.86
  -3  -6   5   25.58    5.10
   3  -6  -5   24.02    5.76
   3  -6  -5   28.38    5.98
  -3  -6   5   33.94    3.83
   3  -6  -5   24.37    5.14
   3  -6  -5   19.06    4.42
  -3  -6   5   29.46    5.99
   3   6  -4    6.65    3.55
   3   6  -4    4.06    2.62
  -3   6   4   17.00    4.11
   3   6  -4    7.72    3.06
   3  -6  -4   14.92    4.39
  -3  -6   4   10.30    3.64
  -3  -6   4    8.77    3.28
   3  -6  -4   10.46    3.19
   3  -6  -4    4.99    2.30
   3  -6  -4    4.59    2.73
   3  -6  -4    8.35    2.93
   3  -6  -4   15.75    4.41
  -3  -6   4    9.95    3.57
  -3  -6   4    5.73    2.38
  -3  -6   4   16.50    5.14
   3  -6  -4   10.56    4.18
   3  -6  -4    4.22    2.46
   3   6  -3  189.07   10.75
  -3   6   3  207.08   11.05
   3   6  -3  175.20   10.92
   3   6  -3  155.45   12.18
  -3   6   3  183.32   10.64
  -3  -6   3  187.80   11.11
  -3  -6   3  170.14   11.01
  -3  -6   3  155.74   10.29
   3  -6  -3  163.17   10.86
   3  -6  -3  170.93   11.64
  -3  -6   3  179.42   13.02
  -3  -6   3  167.85   11.70
   3  -6  -3  157.92   12.34
   3  -6  -3  169.45    9.89
   3  -6  -3  187.60   13.08
   3  -6  -3  177.17   10.32
   3   6  -2  347.90   15.45
   3   6  -2  337.69   15.81
   3   6  -2  346.98   18.94
  -3   6   2  358.37   15.10
  -3   6   2  345.94   17.38
  -3   6   2  345.03   15.28
   3  -6  -2  347.99   14.46
  -3  -6   2  369.12   19.34
   3  -6  -2  356.89   17.18
  -3  -6   2  337.03   15.70
   3  -6  -2  342.80   18.91
   3  -6  -2  376.12   17.86
  -3  -6   2  355.13   16.48
   3  -6  -2  354.00   15.41
  -3  -6   2  355.68   16.82
  -3  -6   2  368.39   18.51
  -3   6   1  640.70   22.70
   3   6  -1  629.08   23.25
  -3   6   1  631.42   21.20
   3   6  -1  569.49   22.09
  -3   6   1  610.29   25.13
   3   6  -1  590.21   26.41
   3  -6  -1  617.47   24.94
   3  -6  -1  580.44   24.43
  -3  -6   1  659.32   26.77
  -3  -6   1  620.42   22.93
   3  -6  -1  617.72   20.88
   3  -6  -1  642.31   22.91
  -3  -6   1  610.41   23.23
   3  -6  -1  653.24   27.91
  -3  -6   1  638.38   26.99
  -3  -6   1  651.15   25.11
   3   6   0   15.19    3.54
  -3   6   0   20.52    4.80
  -3   6   0   19.87    3.96
  -3   6   0   16.00    2.95
   3   6   0   23.73    5.24
   3   6   0   16.85    3.78
   3   6   0   17.82    4.45
  -3  -6   0   15.16    3.39
  -3  -6   0   17.57    4.11
   3  -6   0   16.27    4.16
  -3  -6   0   18.23    3.93
   3  -6   0   14.08    2.60
   3  -6   0   16.43    3.65
  -3  -6   0   13.94    4.31
  -3  -6   0   10.48    3.78
   3  -6   0   11.77    4.50
   3  -6   0   19.71    4.23
   3   6   1    6.97    3.82
  -3   6  -1   12.81    2.66
   3   6   1   15.85    3.69
   3   6   1   10.56    3.69
  -3   6  -1    9.14    3.07
   3   6   1   11.93    3.20
  -3   6  -1    9.38    2.82
  -3  -6  -1   14.27    3.50
   3  -6   1    5.87    2.65
  -3  -6  -1   11.53    2.98
   3  -6   1   11.09    2.37
  -3  -6  -1    8.92    3.01
   3  -6   1   12.29    4.11
   3  -6   1    8.20    2.55
   3  -6   1    9.14    3.06
  -3  -6  -1   14.86    4.11
  -3   6  -2   -1.23    1.29
   3   6   2    1.47    1.92
  -3   6  -2    0.56    0.93
  -3   6  -2    0.27    1.22
   3   6   2    0.33    0.95
   3   6   2    0.03    2.16
   3   6   2    0.86    1.70
   3  -6   2    0.36    1.69
  -3  -6  -2   -1.08    1.87
   3  -6   2   -1.24    1.38
   3  -6   2   -2.17    0.90
  -3  -6  -2    1.37    1.60
  -3  -6  -2    0.13    0.91
   3  -6   2    2.39    1.44
   3  -6   2    0.54    1.58
  -3  -6  -2   -1.34    1.29
  -3  -6  -2    1.63    1.62
  -3   6  -3   52.87    6.42
   3   6   3   57.99    6.29
   3   6   3   59.91    9.33
  -3   6  -3   55.16    6.16
   3   6   3   50.83    6.09
  -3   6  -3   60.88    5.00
  -3  -6  -3   58.60    6.92
   3  -6   3   53.13    7.80
  -3  -6  -3   53.61    5.92
   3  -6   3   67.95    8.32
  -3  -6  -3   68.53   10.16
  -3  -6  -3   58.39    6.65
  -3  -6  -3   57.25    5.96
   3  -6   3   47.77    5.79
   3  -6   3   59.49    5.25
   3  -6   3   44.18    7.07
   3   6   4    6.56    2.81
  -3   6  -4    9.00    3.07
   3   6   4    0.76    2.29
  -3   6  -4    9.44    3.98
   3   6   4    1.87    2.34
  -3  -6  -4    1.13    1.99
  -3  -6  -4    0.84    2.09
   3  -6   4    2.49    3.17
   3  -6   4    2.59    2.73
   3  -6   4    1.39    2.60
   3  -6   4    5.28    2.49
  -3  -6  -4    2.24    2.29
  -3  -6  -4    2.40    2.21
  -3  -6  -4    7.51    3.20
   3  -6   4    4.09    1.65
  -3   6  -5    3.01    2.91
  -3   6  -5   12.71    3.45
   3   6   5   12.32    5.79
   3   6   5    3.31    3.18
   3   6   5    6.16    2.93
  -3   6  -5   10.15    3.31
   3  -6   5   12.04    4.12
  -3  -6  -5    5.47    2.98
  -3  -6  -5    9.15    4.32
  -3  -6  -5   10.41    3.33
   3  -6   5   10.88    3.25
   3  -6   5    9.41    3.63
   3  -6   5    7.61    2.97
  -3   6  -6   25.08    5.83
  -3   6  -6   24.12    5.65
  -3   6  -6   41.97    7.51
   3   6   6   43.04    8.23
  -3  -6  -6   20.16    5.68
   3  -6   6   47.62    8.85
  -3  -6  -6   42.61    8.25
   3  -6   6   22.05    5.60
  -3   6  -7   10.40    3.90
  -3   6  -7   20.41    5.80
  -3   6  -7   19.03    4.63
   3  -6   7   13.90    5.61
  -3  -6  -7   16.97    5.45
  -3  -6  -7   30.16    7.78
  -3  -6  -7   13.62    5.26
  -3   6  -8    9.83    4.78
  -3   6  -8    6.67    2.82
  -3   6  -8    2.12    2.98
  -3  -6  -8    3.36    2.60
  -3  -6  -8   10.54    5.18
  -3  -6  -8    7.52    4.77
  -3   6  -9    3.20    2.97
  -3  -6  -9    3.82    5.05
  -3  -6  -9    5.01    3.68
  -3  -6  -9    3.54    3.69
   3   7  -9   -0.96    3.67
   3   7  -9    2.66    4.47
   3  -7  -9   -2.49    3.21
   3  -7  -9    0.52    4.45
   3   7  -8    7.53    5.33
   3   7  -8    6.51    4.66
   3  -7  -8    0.96    3.37
   3  -7  -8    8.47    4.60
   3   7  -7   -2.95    2.00
   3   7  -7    1.39    3.77
  -3  -7   7   -0.28    3.22
   3  -7  -7   -4.76    2.79
   3  -7  -7    3.83    3.05
   3  -7  -7   -3.43    2.05
   3   7  -6    2.40    2.34
   3   7  -6    2.64    2.14
   3   7  -6    3.59    3.13
   3  -7  -6    9.87    3.91
   3  -7  -6   -1.64    2.19
  -3  -7   6    1.73    3.64
   3  -7  -6    5.05    3.59
  -3  -7   6    2.46    3.54
   3  -7  -6    0.15    1.79
   3  -7  -6   -0.81    3.04
   3   7  -5   23.90    5.52
   3   7  -5   16.65    5.57
   3   7  -5   19.42    4.68
   3  -7  -5   13.41    4.56
  -3  -7   5   25.31    6.75
   3  -7  -5   20.50    6.38
   3  -7  -5   32.55    6.66
   3  -7  -5   22.88    5.74
  -3  -7   5   18.35    4.42
   3  -7  -5   13.89    4.15
   3  -7  -5   24.65    6.48
   3  -7  -5   25.46    5.29
   3  -7  -5   24.76    5.63
  -3  -7   5   20.08    5.21
  -3   7   4   45.48    7.15
   3   7  -4   51.12    9.06
   3   7  -4   28.99    5.57
   3   7  -4   49.66    7.20
  -3  -7   4   29.13    5.71
   3  -7  -4   44.77    6.63
   3  -7  -4   33.74    6.02
   3  -7  -4   39.70    7.71
   3  -7  -4   62.34   10.06
  -3  -7   4   37.29    6.33
  -3  -7   4   27.76    5.38
  -3  -7   4   33.46    7.35
  -3  -7   4   53.31    8.45
   3  -7  -4   39.41    7.27
   3  -7  -4   40.93    7.20
   3  -7  -4   23.99    5.49
   3   7  -3   -1.54    2.24
   3   7  -3    0.55    1.56
  -3   7   3   -0.16    1.66
  -3   7   3    1.43    2.13
   3   7  -3   -1.36    1.29
   3  -7  -3   -0.73    1.63
  -3  -7   3   -1.23    1.77
   3  -7  -3    1.11    2.10
   3  -7  -3   -0.45    1.50
   3  -7  -3    4.61    2.90
   3  -7  -3   -0.99    1.87
  -3  -7   3    3.43    2.43
  -3  -7   3    0.41    1.82
  -3  -7   3    2.27    2.15
   3  -7  -3    1.53    1.82
  -3  -7   3   -1.22    1.61
  -3   7   2  119.18    8.24
   3   7  -2  113.80   10.92
   3   7  -2  127.68    9.41
   3   7  -2  146.77    9.65
  -3   7   2  148.67    9.68
  -3   7   2  135.68   10.79
   3  -7  -2  141.84   12.16
   3  -7  -2  149.69    9.66
   3  -7  -2  131.18   10.30
  -3  -7   2  153.30   11.95
   3  -7  -2  135.80   10.53
  -3  -7   2  122.94   10.09
  -3  -7   2  139.14   11.95
  -3  -7   2  130.21    9.33
   3  -7  -2  122.89    8.18
  -3  -7   2  136.39   10.01
   3  -7  -2  163.20   13.13
  -3   7   1  127.06   10.71
   3   7  -1  137.27    9.18
  -3   7   1  130.85    8.99
  -3   7   1  122.69    7.90
   3   7  -1  125.84   11.20
   3   7  -1  135.76    9.55
   3  -7  -1  140.21   10.68
   3  -7  -1  146.50   12.79
   3  -7  -1  122.25    8.87
   3  -7  -1  131.26   10.33
  -3  -7   1  131.63    9.24
  -3  -7   1  135.76   11.37
  -3  -7   1  117.18    8.96
  -3  -7   1  135.74   11.52
   3  -7  -1  134.42    8.10
  -3  -7   1  154.79   11.20
   3   7   0  123.35    8.71
   3   7   0   91.80    9.71
  -3   7   0  107.44    6.97
   3   7   0   93.17    7.88
  -3   7   0  112.46    8.33
  -3   7   0  110.87    9.83
   3  -7   0   99.06    8.00
  -3  -7   0  121.63   10.98
   3  -7   0  114.78    9.66
  -3  -7   0  111.39    8.13
  -3  -7   0  111.26    9.69
   3  -7   0  111.63   10.94
   3  -7   0  118.57    9.89
   3  -7   0  113.59    7.18
  -3  -7   0  106.41   10.36
  -3  -7   0  122.16    8.60
   3   7   1   13.92    4.83
  -3   7  -1   13.17    3.54
   3   7   1   20.98    4.39
  -3   7  -1   13.66    3.03
  -3   7  -1   17.07    4.32
   3   7   1    9.02    2.86
   3   7   1   10.62    3.56
   3  -7   1   12.33    3.36
  -3  -7  -1   18.33    5.08
  -3  -7  -1   12.79    3.97
  -3  -7  -1   13.23    4.39
   3  -7   1    8.14    3.13
   3  -7   1   10.07    3.65
   3  -7   1   15.53    3.03
  -3  -7  -1   12.51    3.37
   3  -7   1   19.86    6.15
  -3  -7  -1    9.34    2.72
  -3   7  -2   14.93    3.70
   3   7   2   18.56    4.40
  -3   7  -2   21.88    5.43
  -3   7  -2   15.25    3.08
   3   7   2   18.32    5.23
   3   7   2   13.86    3.86
   3   7   2   18.31    5.10
  -3  -7  -2   18.33    4.42
   3  -7   2   13.64    3.59
   3  -7   2   16.05    4.91
   3  -7   2   17.40    3.36
  -3  -7  -2   17.77    5.48
   3  -7   2   10.05    2.99
  -3  -7  -2   19.46    4.19
  -3  -7  -2   23.77    5.70
   3  -7   2   13.97    5.40
  -3  -7  -2   13.37    4.46
   3   7   3    8.73    4.54
  -3   7  -3   12.86    4.28
   3   7   3    8.16    3.88
  -3   7  -3    8.35    2.57
  -3   7  -3    7.03    2.76
   3   7   3   14.59    4.53
  -3  -7  -3   17.83    4.61
   3  -7   3    7.51    3.10
   3  -7   3   13.08    4.07
   3  -7   3    9.20    4.05
  -3  -7  -3   14.39    5.03
  -3  -7  -3   12.29    4.00
  -3  -7  -3   10.46    3.64
   3  -7   3   10.43    2.34
  -3  -7  -3   13.18    4.72
   3  -7   3    9.20    3.33
  -3   7  -4    7.55    2.67
  -3   7  -4    3.21    2.65
   3   7   4    3.95    2.60
   3   7   4   18.06    5.57
  -3   7  -4    6.73    2.81
   3  -7   4    5.66    3.46
  -3  -7  -4    3.36    3.14
   3  -7   4    9.61    4.24
   3  -7   4    7.69    3.03
   3  -7   4    7.20    2.82
  -3  -7  -4   14.63    4.83
  -3  -7  -4    5.01    3.05
  -3   7  -5    6.83    2.97
  -3   7  -5   14.02    3.33
  -3   7  -5    3.91    3.16
   3   7   5    3.93    2.74
  -3  -7  -5   13.24    4.63
  -3  -7  -5   16.67    5.98
   3  -7   5    2.03    3.19
  -3  -7  -5   11.96    4.18
   3  -7   5    2.51    4.15
   3  -7   5   10.17    4.66
  -3   7  -6    3.99    2.95
  -3   7  -6    4.94    3.65
   3   7   6    4.59    3.04
  -3   7  -6    9.92    4.53
  -3  -7  -6    1.82    2.73
  -3  -7  -6    5.72    3.63
   3  -7   6    4.51    4.56
  -3   7  -7   -1.32    2.62
  -3   7  -7   -1.10    2.73
  -3   7  -7   -2.82    3.62
   3  -7   7   -2.14    4.16
  -3  -7  -7    3.33    3.86
  -3  -7  -7    3.56    3.14
  -3  -7  -7   -1.16    3.28
  -3  -7  -8    4.00    4.18
  -3  -7  -8    0.32    5.66
  -3  -7  -8    5.17    2.73
  -3   7  -9    0.12    4.11
  -3  -7  -9    4.98    3.97
  -3  -7  -9    4.92    5.99
  -3  -7  -9    1.32    3.91
   3   8  -9   -1.51    4.17
   3   8  -9   -2.04    4.54
   3  -8  -9    2.89    4.09
   3  -8  -9   -3.77    4.04
   3   8  -8   -1.77    3.15
   3   8  -8    4.00    3.41
   3  -8  -8    4.78    5.34
   3  -8  -8   -0.58    5.26
   3  -8  -8    6.87    4.32
   3   8  -7   10.62    4.28
   3   8  -7   15.99    4.91
   3  -8  -7   20.11    6.55
   3  -8  -7    4.61    4.40
   3  -8  -7   12.45    5.04
  -3  -8   7    7.59    5.17
   3   8  -6    0.42    2.53
   3   8  -6   -3.01    2.37
   3  -8  -6    2.43    3.81
  -3  -8   6   -2.99    4.00
   3  -8  -6    2.89    2.67
   3  -8  -6   -1.40    2.52
   3  -8  -6    4.25    3.55
  -3  -8   6    1.38    3.84
  -3   8   5    9.60    3.91
   3   8  -5    9.18    3.46
   3   8  -5    9.35    3.78
  -3  -8   5    8.40    5.51
   3  -8  -5   15.94    5.67
   3  -8  -5   17.69    6.03
  -3  -8   5   28.67    7.72
  -3  -8   5   13.70    5.47
   3  -8  -5   16.52    4.86
   3  -8  -5    7.43    3.60
   3  -8  -5   14.61    4.72
   3   8  -4   -1.09    1.70
  -3   8   4   -0.03    2.44
   3   8  -4    0.67    2.47
  -3  -8   4    4.70    2.84
  -3  -8   4   -1.05    2.78
   3  -8  -4   -0.39    5.34
  -3  -8   4   -2.09    2.60
   3  -8  -4   -2.79    2.26
   3  -8  -4    0.29    1.84
   3  -8  -4    6.37    4.02
   3  -8  -4    2.57    2.58
   3  -8  -4   -0.53    3.12
   3   8  -3   29.90    5.99
   3   8  -3   36.14    6.12
  -3   8   3   32.45    6.00
  -3   8   3   38.18    6.76
   3  -8  -3   37.03    6.22
   3  -8  -3   33.44    7.33
  -3  -8   3   21.56    4.62
  -3  -8   3   30.83    6.86
   3  -8  -3   32.61    5.56
   3  -8  -3   47.49    9.79
  -3  -8   3   31.44    5.72
  -3  -8   3   22.34    6.09
  -3  -8   3   33.55    6.38
   3  -8  -3   35.22    5.97
   3  -8  -3   34.71    6.73
   3   8  -2   81.41    9.20
   3   8  -2   72.12    7.19
  -3   8   2   80.46    7.49
   3   8  -2   59.44    6.80
  -3   8   2   72.92    6.86
   3  -8  -2   67.67    6.44
  -3  -8   2   73.73   11.00
   3  -8  -2   56.74    6.43
   3  -8  -2   70.25    8.30
   3  -8  -2   51.30    9.07
  -3  -8   2   76.60    8.53
  -3  -8   2   60.52   10.37
   3  -8  -2   65.55    7.74
   3  -8  -2   81.48    9.69
  -3  -8   2   54.62    7.92
  -3  -8   2   71.06    7.36
   3   8  -1    6.93    2.54
  -3   8   1    6.62    3.50
  -3   8   1   11.44    3.26
   3   8  -1   13.83    3.66
   3   8  -1   14.63    4.66
  -3   8   1   10.31    3.59
   3  -8  -1    8.96    4.11
  -3  -8   1    4.75    3.89
   3  -8  -1    7.17    2.75
  -3  -8   1    8.20    3.22
  -3  -8   1    4.49    2.99
   3  -8  -1    8.03    2.85
  -3  -8   1    7.84    2.98
  -3  -8   1    5.45    3.71
   3  -8  -1   10.31    3.39
  -3   8   0   17.90    5.04
   3   8   0   22.02    5.97
  -3   8   0   15.17    3.40
   3   8   0    9.51    3.07
  -3   8   0   10.79    3.34
   3   8   0   17.29    4.24
  -3  -8   0   14.65    5.03
  -3  -8   0   10.39    4.41
   3  -8   0   17.10    3.60
   3  -8   0    7.11    3.80
   3  -8   0    8.17    3.72
  -3  -8   0   11.35    3.44
   3  -8   0    7.88    3.77
   3  -8   0    5.94    2.81
  -3  -8   0    9.92    3.66
  -3  -8   0   11.26    5.19
   3   8   1    6.43    3.26
  -3   8  -1    8.15    3.22
   3   8   1   11.80    4.62
  -3   8  -1    3.69    2.20
  -3   8  -1    6.45    2.06
  -3  -8  -1    8.56    3.14
   3  -8   1    5.72    2.58
  -3  -8  -1    4.56    3.16
  -3  -8  -1   15.77    5.00
  -3  -8  -1    5.45    3.43
   3  -8   1    6.09    2.17
   3  -8   1    9.80    4.37
  -3  -8  -1   10.61    3.86
   3  -8   1    6.74    3.39
   3  -8   1   10.80    4.71
   3   8   2    1.82    2.71
  -3   8  -2    0.21    2.35
  -3   8  -2   -0.88    1.48
   3   8   2    0.64    3.02
  -3   8  -2   -0.82    1.56
   3   8   2    0.10    1.94
  -3  -8  -2   -1.90    2.18
  -3  -8  -2   -4.87    2.28
   3  -8   2    0.82    1.56
   3  -8   2   -1.37    2.48
   3  -8   2    0.33    2.52
  -3  -8  -2    1.73    2.79
   3  -8   2    0.08    2.84
   3  -8   2   -0.73    2.08
  -3   8  -3    5.47    3.05
   3   8   3   -0.66    4.32
  -3   8  -3    1.30    1.97
  -3   8  -3    3.84    2.29
   3   8   3    4.80    2.47
  -3  -8  -3    5.65    3.81
   3  -8   3    3.50    3.73
  -3  -8  -3    1.57    2.81
  -3  -8  -3    4.24    2.91
   3   8   4    8.35    3.98
   3   8   4    8.11    4.93
  -3   8  -4   12.66    3.50
  -3   8  -4    6.84    4.04
  -3   8  -4    6.92    3.51
   3  -8   4   13.16    5.56
  -3  -8  -4    0.76    2.55
  -3  -8  -4   10.51    4.49
  -3  -8  -4    8.42    4.31
  -3   8  -5    4.00    3.53
  -3   8  -5    2.93    2.42
  -3   8  -5    2.16    2.99
   3   8   5    5.36    3.44
  -3  -8  -5   -2.21    2.31
  -3  -8  -5    2.24    2.49
   3  -8   5    8.08    3.96
  -3  -8  -5    4.60    3.59
  -3   8  -6    4.02    3.39
  -3   8  -6    1.71    2.63
  -3   8  -6    1.89    3.49
   3   8   6   -0.68    2.99
  -3  -8  -6    1.90    3.69
   3  -8   6    7.27    4.48
  -3  -8  -6    0.23    3.13
   3   8   7   14.26    5.22
  -3   8  -7    5.18    4.05
  -3   8  -7   12.19    4.63
  -3  -8  -7    8.34    5.55
   3  -8   7    4.63    7.38
  -3  -8  -7    6.85    4.37
  -3  -8  -7    6.87    4.02
  -3   8  -8   -0.56    3.86
  -3  -8  -8    2.82    4.59
  -3  -8  -8    6.01    3.28
  -3  -8  -8    0.95    3.98
   3   9  -8   -4.38    3.59
   3   9  -8   -6.12    3.61
   3  -9  -8    8.56    5.54
   3  -9  -8    1.06    5.18
   3   9  -7   -6.04    2.61
   3   9  -7    0.06    3.66
   3  -9  -7   -3.20    3.89
  -3  -9   7   -3.05    5.19
   3  -9  -7   -4.32    1.96
   3  -9  -7   -5.01    2.88
   3   9  -6   -0.89    2.50
   3   9  -6   -2.45    3.23
   3  -9  -6   -1.26    2.34
  -3  -9   6    1.74    4.80
   3  -9  -6    3.32    3.15
  -3  -9   6   -5.49    4.41
   3  -9  -6    3.52    4.35
   3  -9  -6   -4.05    2.94
   3   9  -5   -0.25    3.03
  -3   9   5   -1.26    3.24
   3   9  -5   -1.68    2.41
   3  -9  -5    5.45    4.10
   3  -9  -5   -0.34    3.13
  -3  -9   5   -1.61    3.88
   3  -9  -5    5.08    4.20
   3  -9  -5    5.78    3.90
  -3  -9   5   -1.92    3.61
  -3   9   4    1.34    2.39
   3   9  -4    4.89    3.28
   3   9  -4   -2.38    2.25
  -3  -9   4    3.70    3.84
  -3  -9   4   -6.31    4.22
   3  -9  -4   -4.74    2.34
  -3  -9   4   -1.75    3.01
   3  -9  -4    1.87    4.05
   3  -9  -4    0.44    2.29
   3   9  -3   12.93    4.08
  -3   9   3   18.33    4.98
   3   9  -3   10.36    3.79
  -3   9   3   22.88    5.10
  -3  -9   3   15.61    5.64
   3  -9  -3   12.31    5.31
  -3  -9   3   18.02    5.99
  -3  -9   3   13.09    4.85
   3  -9  -3    7.04    3.80
   3  -9  -3    7.76    3.55
  -3   9   2   28.92    5.48
  -3   9   2   25.73    4.79
   3   9  -2   20.49    5.04
   3   9  -2   23.36    5.01
   3  -9  -2   18.56    6.62
  -3  -9   2   18.75    5.15
  -3  -9   2   16.73    6.68
  -3  -9   2   18.41    5.77
   3  -9  -2   15.11    4.17
   3  -9  -2   27.67    7.92
  -3   9   1   15.41    5.09
  -3   9   1   12.41    3.19
   3   9  -1   13.27    4.16
   3   9  -1    9.78    3.57
  -3   9   1    9.92    3.48
   3  -9  -1   21.30    6.61
  -3  -9   1   20.81    6.34
  -3  -9   1   11.47    5.45
   3  -9  -1   18.63    6.17
   3  -9  -1   11.84    3.58
   3   9   0   13.61    4.16
   3   9   0   16.09    4.31
  -3   9   0   13.55    3.67
  -3   9   0   10.49    4.09
  -3   9   0   11.66    3.01
  -3  -9   0    6.39    3.58
   3  -9   0    6.98    2.50
   3  -9   0    8.73    4.48
  -3  -9   0   18.07    5.94
  -3   9  -1   -1.47    1.90
  -3   9  -1   -0.46    2.27
   3   9   1    1.34    2.07
  -3   9  -1    3.41    2.84
   3   9   1    3.90    2.74
  -3  -9  -1    5.33    3.59
  -3  -9  -1    1.64    3.17
   3  -9   1    5.12    2.68
   3  -9   1    2.83    3.53
  -3   9  -2   22.54    4.98
  -3   9  -2   12.07    4.76
   3   9   2   19.93    5.34
   3   9   2   17.90    4.86
  -3   9  -2   13.32    3.55
  -3  -9  -2   12.76    4.99
   3  -9   2   23.42    6.61
   3  -9   2   11.59    3.19
  -3  -9  -2   14.56    5.31
  -3   9  -3    1.81    3.12
  -3   9  -3   -0.65    2.40
  -3   9  -3    0.19    2.01
   3   9   3   -1.50    2.50
   3  -9   3   -3.24    4.42
  -3  -9  -3   -0.42    2.78
  -3  -9  -3    1.59    2.89
  -3  -9  -3   -5.36    2.50
  -3   9  -4    4.59    3.24
   3   9   4    0.82    3.12
  -3   9  -4   -3.59    2.78
  -3   9  -4   -1.40    1.91
  -3  -9  -4    1.85    3.42
   3  -9   4    5.34    4.70
  -3  -9  -4    0.40    2.46
  -3  -9  -4   -0.99    3.10
  -3   9  -5    9.78    4.61
  -3   9  -5    6.57    4.11
   3   9   5    2.66    3.40
  -3   9  -5    8.26    3.78
  -3  -9  -5    1.07    3.83
  -3  -9  -5   13.15    4.47
  -3  -9  -5    6.01    5.47
   3  -9   5    5.58    4.86
   3   9   6    2.86    2.61
  -3   9  -6    6.12    2.98
  -3   9  -6    0.87    3.38
  -3  -9  -6    3.42    4.63
   3  -9   6    7.36    5.67
  -3  -9  -6   -0.23    4.45
  -3   9  -7   -1.86    3.48
  -3   9  -7   -6.44    2.91
   3   9   7    2.50    3.03
  -3  -9  -7   -7.36    2.75
  -3  -9  -7   -1.24    3.50
  -3  -9  -7   -5.57    4.99
   3  10  -7   -0.35    3.41
   3  10  -7   -2.27    3.90
   3 -10  -7    1.11    3.50
   3 -10  -7   -2.47    3.72
   3 -10  -7   -1.29    4.56
  -3 -10   7   -0.06    5.84
   3  10  -6    8.47    4.25
   3  10  -6    1.96    2.64
   3 -10  -6    1.69    3.68
   3 -10  -6   -0.64    3.90
  -3 -10   6   11.59    6.55
   3 -10  -6   11.35    7.20
   3 -10  -6    9.68    4.01
  -3  10   5    2.05    3.94
   3  10  -5    3.84    2.73
   3  10  -5   -0.62    3.11
  -3 -10   5   -2.29    4.46
  -3 -10   5   -3.37    4.72
   3 -10  -5    2.25    3.58
   3 -10  -5   -5.02    2.89
   3 -10  -5    2.23    4.14
   3  10  -4   19.29    5.78
  -3  10   4   13.89    4.87
   3  10  -4   14.67    5.19
   3 -10  -4   18.21    7.67
  -3 -10   4    8.34    5.10
   3 -10  -4   12.25    5.37
  -3 -10   4   17.16    7.82
   3 -10  -4   23.08    7.29
  -3  10   3    1.74    3.23
  -3  10   3    0.22    2.87
   3  10  -3    1.89    3.27
   3  10  -3    5.95    2.86
   3 -10  -3    4.66    4.32
  -3 -10   3    7.34    4.43
   3 -10  -3    2.70    3.79
  -3 -10   3    2.22    5.11
   3  10  -2    2.78    2.46
  -3  10   2    0.97    2.45
  -3  10   2    1.93    2.25
   3  10  -2    0.80    2.34
  -3 -10   2   -0.03    2.34
   3 -10  -2    4.37    4.18
   3 -10  -2    1.71    2.85
  -3 -10   2    4.25    4.10
   3 -10  -2   -0.39    2.63
  -3  10   1    4.11    2.79
   3  10  -1    5.47    3.11
  -3  10   1    6.43    3.68
   3  10  -1    6.07    3.51
   3 -10  -1    4.11    4.10
   3 -10  -1    3.92    3.86
  -3 -10   1    4.85    4.46
  -3 -10   1    6.08    3.99
  -3  10   0   32.11    5.65
   3  10   0   33.42    6.80
   3  10   0   19.72    5.12
  -3  10   0   20.75    5.10
  -3 -10   0   22.50    7.08
  -3 -10   0   25.26    7.11
   3 -10   0   30.27    8.10
  -3  10  -1   20.70    6.36
   3  10   1   21.16    5.68
   3  10   1   29.90    6.74
  -3  10  -1   30.01    6.23
  -3  10  -1   19.52    4.39
  -3 -10  -1   19.10    6.46
   3 -10   1   25.01    7.65
  -3 -10  -1   24.55    7.48
   3  10   2   -3.17    2.08
   3  10   2    1.27    1.90
  -3  10  -2   -4.50    2.04
  -3  10  -2   -3.40    2.21
  -3  10  -2   -0.07    1.90
  -3 -10  -2   -0.89    2.11
   3 -10   2   -6.03    2.75
  -3 -10  -2    1.27    3.70
  -3  10  -3    0.33    2.86
   3  10   3    2.79    3.23
  -3  10  -3   -0.76    3.01
  -3  10  -3   -1.73    2.30
  -3 -10  -3    0.95    2.66
   3 -10   3   -6.08    2.60
  -3 -10  -3   -1.87    2.71
  -3 -10  -3    3.13    4.96
  -3  10  -4   -0.05    2.52
  -3  10  -4   -0.17    2.79
  -3  10  -4   -1.43    3.26
   3  10   4   -0.88    2.99
   3 -10   4   -2.36    5.16
  -3 -10  -4   -5.08    2.44
  -3 -10  -4   -0.25    3.15
  -3 -10  -4   -2.35    2.36
  -3  10  -5   11.13    5.40
  -3  10  -5    1.26    3.21
   3  10   5    5.93    5.29
   3 -10   5    3.25    5.18
  -3 -10  -5    7.93    3.39
  -3 -10  -5   10.60    6.11
   3  10   6    6.89    4.57
  -3  10  -6    2.24    4.22
  -3  10  -6    2.12    3.46
   3 -10   6    5.23    6.66
  -3 -10  -6    0.57    4.42
  -3 -10  -6   10.01    4.62
  -3  10  -7    2.65    4.26
  -3  10  -7    1.59    4.15
   3  10   7    3.43    4.51
  -3 -10  -7    0.10    6.25
  -3 -10  -7    2.25    4.01
   3  11  -6   -0.15    4.40
   3  11  -6   -5.59    3.76
   3 -11  -6    0.92    5.02
  -3 -11   6    6.01    5.75
   3 -11  -6    2.23    4.32
   3 -11  -6   -3.81    3.97
   3  11  -5   -5.12    3.44
  -3  11   5    4.40    3.49
   3  11  -5   -3.24    2.75
  -3 -11   5    1.34    4.92
   3 -11  -5    0.95    5.38
  -3 -11   5   -5.67    4.84
   3 -11  -5   -5.48    3.63
   3  11  -4   -4.52    2.60
   3  11  -4   -0.06    2.89
  -3  11   4    3.11    4.10
   3 -11  -4    1.50    4.93
   3 -11  -4   -0.38    4.49
   3 -11  -4    0.89    3.78
  -3 -11   4   -8.37    3.15
  -3 -11   4    2.02    3.34
  -3  11   3   -5.73    2.87
   3  11  -3    2.40    3.48
  -3  11   3   -2.89    3.86
   3  11  -3   -0.15    2.69
   3 -11  -3    1.10    4.61
  -3 -11   3   -5.29    3.55
  -3 -11   3   -2.94    3.39
   3 -11  -3    3.04    4.87
  -3  11   2    4.44    3.43
   3  11  -2   -4.49    2.67
   3  11  -2   -3.25    3.00
  -3  11   2    1.53    2.30
  -3 -11   2    0.66    5.55
  -3 -11   2    1.83    3.30
   3 -11  -2    1.76    3.52
   3 -11  -2    4.91    4.14
   3  11  -1    4.16    3.55
   3  11  -1    7.26    3.72
  -3  11   1   11.16    4.21
  -3  11   1    2.46    3.19
  -3 -11   1    3.19    4.01
  -3 -11   1   13.61    6.49
   3 -11  -1    9.78    6.52
   3 -11  -1    6.63    5.10
   3  11   0    2.81    3.19
  -3  11   0    2.08    3.08
  -3  11   0   -2.40    2.03
  -3  11   0    2.61    2.55
   3  11   0    3.03    3.91
  -3 -11   0    0.12    4.03
  -3 -11   0    6.99    5.38
   3 -11   0    2.62    4.75
   3 -11   0    7.75    6.00
   3  11   1    7.27    3.92
  -3  11  -1    5.53    3.92
   3  11   1   12.45    4.95
  -3  11  -1   10.55    5.43
  -3  11  -1    5.21    3.84
   3 -11   1    8.31    4.92
  -3 -11  -1    7.60    5.67
  -3 -11  -1    9.62    4.56
  -3  11  -2   -1.25    2.71
   3  11   2    4.08    3.76
  -3  11  -2   -3.28    3.31
   3  11   2   -1.99    2.83
  -3  11  -2   -5.76    2.59
  -3 -11  -2    0.97    2.67
  -3 -11  -2    3.08    3.40
   3 -11   2    6.00    4.99
  -3  11  -3   -2.26    3.63
   3  11   3   -2.11    2.92
  -3  11  -3    0.71    2.48
   3 -11   3    0.23    3.33
  -3 -11  -3   -1.20    3.36
  -3 -11  -3   -0.23    3.07
  -3 -11  -3   -2.07    4.12
   3  11   4    1.03    4.30
  -3  11  -4   -3.78    2.64
  -3  11  -4   -1.70    2.37
  -3 -11  -4   -1.97    3.87
   3 -11   4    4.20    5.99
  -3 -11  -4   -1.26    5.24
  -3 -11  -4    5.36    4.45
  -3  11  -5    6.73    4.48
  -3  11  -5    0.32    3.84
   3  11   5   11.74    6.35
  -3 -11  -5    1.61    3.45
  -3 -11  -5    9.37    5.30
   3 -11   5    4.84    8.44
   3  11   6    3.79    5.03
  -3  11  -6    6.00    3.36
  -3  11  -6   -0.08    3.60
   3 -11   6  -10.13    6.86
  -3 -11  -6    0.15    5.82
  -3 -11  -6    4.22    3.67
   3  12  -5   -4.30    3.10
  -3  12   5    2.14    5.21
   3  12  -5    1.82    4.37
   3 -12  -5   -4.36    4.42
   3 -12  -5   -1.28    6.06
  -3 -12   5   -2.44    6.11
  -3 -12   5    0.68    5.83
   3 -12  -5   -3.43    4.53
  -3  12   4   -4.29    3.56
   3  12  -4    1.21    3.37
   3  12  -4   -2.53    3.60
  -3 -12   4   -5.39    3.89
   3 -12  -4    0.58    3.49
  -3 -12   4   -7.05    5.73
   3 -12  -4   -3.32    3.96
  -3  12   3   -5.62    3.13
   3  12  -3    4.83    4.22
  -3  12   3   -5.95    4.09
   3  12  -3    3.84    3.71
  -3 -12   3    3.54    5.14
   3 -12  -3    1.88    3.94
  -3 -12   3    6.34    4.10
   3  12  -2    6.68    4.04
  -3  12   2   -0.79    3.18
  -3  12   2    7.38    4.24
   3  12  -2   -3.62    3.77
   3 -12  -2   -3.11    3.03
  -3 -12   2    5.28    4.96
  -3 -12   2    3.53    2.77
   3 -12  -2    9.87    5.13
  -3  12   1    6.12    4.34
   3  12  -1    4.92    3.69
   3  12  -1    1.34    4.46
  -3  12   1    3.19    3.24
   3 -12  -1   -0.78    4.34
   3 -12  -1    2.16    4.56
  -3 -12   1   10.26    7.17
  -3 -12   1    1.90    4.89
  -3  12   0    5.41    4.84
   3  12   0   24.17    6.73
   3  12   0   17.11    5.91
  -3  12   0   10.32    4.89
  -3 -12   0    8.43    7.40
   3 -12   0   14.80    6.35
  -3 -12   0   18.51    6.74
  -3  12  -1   -2.58    4.49
   3  12   1    3.95    3.39
   3  12   1   -1.31    2.56
  -3  12  -1    1.11    2.98
  -3  12  -1    3.07    2.74
   3 -12   1    3.91    5.75
  -3 -12  -1    3.58    4.26
  -3 -12  -1    5.60    4.77
   3 -12   1    1.28    4.24
   3  12   2   -0.54    3.47
  -3  12  -2    2.58    4.14
  -3  12  -2    1.84    3.57
   3  12   2    0.49    3.37
   3 -12   2    5.26    3.90
  -3 -12  -2    1.14    3.24
  -3 -12  -2    1.39    5.76
  -3  12  -3    3.02    3.66
   3  12   3    2.62    3.75
  -3  12  -3    5.63    5.35
  -3 -12  -3    2.22    4.09
  -3 -12  -3    5.59    5.37
   3 -12   3    1.78    6.40
  -3 -12  -3   -2.77    3.92
   3  12   4    2.45    4.05
  -3  12  -4    4.42    3.83
  -3 -12  -4    1.23    4.27
   3 -12   4  -11.84    5.68
  -3 -12  -4    2.96    5.68
   3  13  -3    7.07    5.47
  -3  13   3    5.78    5.74
   3  13  -3    5.54    4.85
  -3  13   3   11.56    5.89
   3 -13  -3   -0.01    6.75
  -3 -13   3    6.80    7.28
  -3 -13   3   12.91    9.18
   3 -13  -3   -2.58    6.41
  -3  13   2   -3.44    3.81
   3  13  -2   -3.00    2.93
  -3  13   2   -2.66    4.02
   3  13  -2   -2.96    4.34
   3 -13  -2    7.26    3.95
  -3 -13   2   -4.00    7.22
   3 -13  -2   -0.09    4.46
  -3 -13   2   -1.11    4.18
   3  13  -1    0.02    4.55
  -3  13   1   -0.42    3.68
   3  13  -1   -3.95    2.99
  -3 -13   1   -5.55    6.43
   3 -13  -1   -1.00    5.15
   3 -13  -1   -2.72    4.68
  -3 -13   1   -0.39    4.21
   3  13   0    7.47    5.44
  -3  13   0    5.61    4.57
   3  13   0    9.53    5.81
   3 -13   0    6.75    6.58
   3 -13   0    1.94    5.77
  -3 -13   0    7.32    5.79
  -3 -13   0   -5.73    7.05
   3  13   1    7.83    4.52
   3  13   1    8.39    3.76
  -3  13  -1   -1.19    4.05
   3 -13   1   -1.00    5.99
  -3 -13  -1    1.72    5.91
   3 -13   1   -5.29    5.22
  -3 -13  -1   -6.80    3.91
   3  13   2   -3.21    4.29
  -3  13  -2   -4.21    3.83
   3  13   2   -2.09    3.73
  -3 -13  -2    4.45    6.81
   3 -13   2   18.83    8.16
   3 -13   2   -2.53    5.65
  -3 -13  -2    0.31    5.28
   4   0 -11   -9.75    3.36
   4   0 -11    6.10    3.43
   4   0 -10   -0.38    3.99
   4   0 -10   -3.20    1.89
   4   0  -9    2.10    2.60
   4   0  -9    0.62    2.53
  -4   0   8   52.33    8.19
   4   0  -8   40.40    7.11
   4   0  -8   48.23    8.70
   4   0  -7   -1.72    1.73
  -4   0   7    0.37    1.35
  -4   0   7   -2.77    1.98
   4   0  -7    0.65    1.21
   4   0  -7   -0.52    1.87
  -4   0   7    1.42    2.66
  -4   0   6    1.52    1.68
   4   0  -6    2.14    1.88
  -4   0   6    0.86    1.42
   4   0  -6    1.21    1.26
  -4   0   6    0.11    2.05
   4   0  -6    3.34    2.05
  -4   0   5   -0.23    1.15
   4   0  -5   -0.51    1.35
   4   0  -5   -0.53    1.08
  -4   0   5   -0.36    1.42
   4   0  -5   -1.46    0.66
  -4   0   5    0.92    1.02
  -4   0   4  451.43   16.31
   4   0  -4  460.04   16.01
   4   0  -4  445.78   16.64
   4   0  -4  471.76   18.65
  -4   0   4  433.23   15.95
  -4   0   4  420.05   18.00
  -4   0   3   -0.42    0.75
  -4   0   3   -0.47    0.56
   4   0  -3    0.63    0.82
   4   0  -3    0.11    0.33
  -4   0   3   -1.01    0.71
  -4   0   3    0.10    0.40
   4   0  -3   -0.09    0.45
   4   0  -3    0.45    0.84
  -4   0   2   42.69    2.28
   4   0  -2   41.96    2.78
  -4   0   2   51.40    4.27
   4   0  -2   43.68    2.23
   4   0  -2   43.43    3.98
   4   0  -2   43.06    3.65
  -4   0   2   47.88    2.87
  -4   0   2   42.20    3.63
   4   0  -1    0.35    0.50
   4   0  -1    0.19    0.52
  -4   0   1    0.57    0.57
  -4   0   1    1.02    0.75
  -4   0   1   -0.45    0.64
   4   0  -1    0.21    0.78
   4   0   0   99.15    5.91
   4   0   0   98.94    4.18
  -4   0   0   98.21    4.23
   4   0   0   98.50    4.25
  -4   0   0   92.78    4.07
   4   0   0  101.38    6.04
  -4   0   0   86.46    5.52
  -4   0   0  104.81    6.04
   4   0   1    0.32    0.49
  -4   0  -1    1.34    0.83
   4   0   1   -0.20    0.62
   4   0   1   -0.19    0.57
  -4   0  -1   -0.45    1.01
  -4   0  -1    0.25    0.77
   4   0   1    0.12    0.96
  -4   0  -1    0.46    0.43
  -4   0  -2    0.40    0.99
   4   0   2    0.94    0.87
  -4   0  -2    0.19    0.65
   4   0   2    0.29    0.91
  -4   0  -2   -0.17    0.78
  -4   0  -2   -0.42    0.86
   4   0   2    1.90    1.06
   4   0   2    1.15    0.90
   4   0   3    0.15    0.76
   4   0   3   -0.77    1.28
  -4   0  -3    0.52    1.29
  -4   0  -3    0.31    0.82
   4   0   3    0.62    1.27
  -4   0  -3    0.57    0.99
  -4   0  -3   -0.77    0.84
  -4   0  -3   -0.22    0.68
  -4   0  -4  490.80   20.16
  -4   0  -4  506.05   20.16
   4   0   4  454.32   15.65
  -4   0  -4  449.72   15.36
  -4   0  -4  424.97   16.93
  -4   0  -4  423.18   17.79
   4   0   4  443.29   20.03
   4   0   4  486.64   20.15
   4   0   5   -1.68    1.79
  -4   0  -5    1.40    1.04
  -4   0  -5   -1.83    0.95
   4   0   5    1.85    1.62
  -4   0  -5   -0.79    0.87
  -4   0  -5   -2.03    1.57
   4   0   5   -1.00    0.95
  -4   0  -5   -2.21    1.74
   4   0   6   -4.89    2.05
  -4   0  -6    1.03    2.03
  -4   0  -6   -0.95    1.91
  -4   0  -6   -1.99    1.87
   4   0   6    0.94    1.42
  -4   0  -6    2.83    1.95
   4   0   6   -2.60    1.90
   4   0   6    0.08    1.01
  -4   0  -7    0.52    2.95
   4   0   7   -4.91    3.18
  -4   0  -7    2.97    3.30
  -4   0  -7   -0.02    2.62
  -4   0  -7   -3.31    1.71
  -4   0  -8    4.34    3.71
  -4   0  -8    1.65    3.19
  -4   0  -9    0.84    3.01
  -4   0  -9    2.86    3.19
  -4   0  -9   -2.87    3.24
  -4   0 -10   15.24    5.60
  -4   0 -10    5.51    3.54
   4   1 -11   -1.17    4.12
   4   1 -11   -1.88    4.49
   4  -1 -11    2.97    4.72
   4  -1 -11    6.73    4.42
   4   1 -10   10.01    5.72
   4   1 -10   15.78    5.73
   4  -1 -10   15.08    5.76
   4  -1 -10    9.08    4.48
   4   1  -9    0.31    2.62
   4   1  -9   -1.51    2.53
   4  -1  -9    1.19    2.78
   4  -1  -9    4.58    3.78
   4   1  -8   28.95    6.19
   4   1  -8   28.97    6.45
  -4   1   8   33.04    6.06
  -4  -1   8   30.52    6.07
   4  -1  -8   41.63    7.41
   4  -1  -8   41.53    7.86
   4   1  -7   14.06    2.92
  -4   1   7    7.23    3.21
   4   1  -7   12.51    4.21
   4   1  -7   15.19    3.77
  -4   1   7    7.86    2.35
  -4   1   7    6.90    4.24
  -4  -1   7    6.46    5.06
   4  -1  -7    8.62    3.20
  -4  -1   7   12.18    4.38
   4  -1  -7    5.75    3.44
   4  -1  -7   10.31    2.29
   4  -1  -7   14.98    2.13
  -4  -1   7   12.92    2.98
   4  -1  -7   10.36    1.78
  -4   1   6  102.10    8.11
  -4   1   6   92.49    6.03
   4   1  -6  113.26    9.54
   4   1  -6   85.81    6.59
  -4   1   6   72.90    7.76
   4   1  -6   92.25    7.58
   4  -1  -6   89.53    4.47
   4  -1  -6   97.92    4.58
   4  -1  -6  110.69    9.41
  -4  -1   6   88.14    8.38
   4  -1  -6   98.70    6.33
   4  -1  -6  108.03    8.17
  -4  -1   6   97.38    6.53
  -4  -1   6   93.72    7.66
   4   1  -5  223.62   11.02
  -4   1   5  215.27    9.76
  -4   1   5  210.42   12.41
   4   1  -5  210.07   10.65
  -4   1   5  202.54   10.79
   4   1  -5  210.35   12.36
  -4  -1   5  206.32   10.79
   4  -1  -5  209.27   10.79
   4  -1  -5  189.40   11.94
  -4  -1   5  194.59   12.12
  -4  -1   5  223.24   10.51
   4  -1  -5  205.62    7.37
   4  -1  -5  203.32    7.51
   4  -1  -5  206.13    9.85
   4   1  -4   28.73    3.21
  -4   1   4   22.33    3.63
   4   1  -4   26.39    4.44
  -4   1   4   31.49    4.96
   4   1  -4   18.53    3.51
  -4   1   4   24.31    2.92
  -4  -1   4   35.92    5.34
   4  -1  -4   24.68    2.08
   4  -1  -4   23.56    2.24
   4  -1  -4   26.11    3.74
   4  -1  -4   23.33    3.62
  -4  -1   4   28.91    4.14
   4  -1  -4   27.79    4.96
  -4  -1   4   22.99    3.40
   4   1  -3   84.20    4.77
  -4   1   3   89.41    4.41
  -4   1   3   82.66    5.97
  -4   1   3  100.10    6.12
   4   1  -3   90.54    6.27
   4   1  -3   84.09    6.07
  -4   1   3   87.82    5.02
  -4  -1   3   92.85    6.45
   4  -1  -3   96.79    6.01
  -4  -1   3   83.31    4.78
  -4  -1   3   92.45    6.23
  -4  -1   3   91.78    3.19
   4  -1  -3   90.47    4.36
   4  -1  -3   86.93    6.11
   4  -1  -3   90.43    5.06
   4   1  -2  982.43   25.78
   4   1  -2 1006.61   29.08
  -4   1   2  970.86   27.25
   4   1  -2  962.89   30.10
  -4   1   2  965.87   28.31
  -4   1   2  945.06   29.03
   4   1  -2  920.64   26.63
   4  -1  -2  958.48   28.22
   4  -1  -2  980.61   27.21
   4  -1  -2  939.55   25.34
  -4  -1   2  982.29   29.13
  -4  -1   2  997.08   25.97
  -4  -1   2  958.70   26.40
   4  -1  -2  929.03   29.01
  -4  -1   2  949.75   29.56
   4  -1  -2  954.29   25.83
   4   1  -1  401.46   15.47
  -4   1   1  403.54   11.12
  -4   1   1  395.10   13.95
   4   1  -1  405.87   13.68
   4   1  -1  413.06   11.50
  -4   1   1  415.12   12.75
  -4   1   1  421.19   15.15
   4   1  -1  403.51   14.12
   4  -1  -1  408.00   14.01
  -4  -1   1  404.12   13.91
   4  -1  -1  396.45   11.19
  -4  -1   1  410.19   11.50
   4  -1  -1  402.63   12.64
   4  -1  -1  418.28   15.06
  -4  -1   1  426.85   13.97
  -4  -1   1  430.09   15.50
  -4   1   0  228.22   10.04
  -4   1   0  242.18   10.19
   4   1   0  221.03    8.45
   4   1   0  225.74   10.20
  -4   1   0  225.62    7.72
   4   1   0  227.44   10.37
  -4   1   0  225.61    6.72
   4  -1   0  234.55    6.58
  -4  -1   0  229.37    8.24
  -4  -1   0  235.70    8.63
   4  -1   0  233.75   10.13
  -4  -1   0  226.78   10.06
  -4  -1   0  227.44    7.79
  -4  -1   0  217.05    9.92
   4  -1   0  221.84    7.82
   4  -1   0  223.13    9.86
   4   1   1  436.34   14.18
   4   1   1  412.97   16.73
  -4   1  -1  438.33   15.78
  -4   1  -1  435.56   14.62
   4   1   1  446.08   15.24
  -4   1  -1  418.49   12.10
  -4   1  -1  452.26   16.61
  -4   1  -1  448.13   12.53
   4   1   1  438.36   16.04
   4  -1   1  442.08   14.78
  -4  -1  -1  463.22   15.28
  -4  -1  -1  438.92   14.17
   4  -1   1  426.13   15.63
  -4  -1  -1  473.90   16.07
  -4  -1  -1  446.59   16.93
   4  -1   1  438.95   16.50
  -4   1  -2  326.14   10.76
  -4   1  -2  315.27   12.55
  -4   1  -2  338.59   13.15
  -4   1  -2  326.90   14.21
  -4   1  -2  319.37   11.12
   4   1   2  318.21   12.12
   4   1   2  314.91   12.62
   4   1   2  342.24   15.06
   4   1   2  329.77   13.58
  -4  -1  -2  308.75   11.73
  -4  -1  -2  304.07   12.17
   4  -1   2  323.37   12.64
  -4  -1  -2  341.09   14.78
   4  -1   2  324.13   14.26
  -4  -1  -2  328.70   13.40
   4  -1   2  298.78   12.82
   4   1   3 1331.57   38.65
  -4   1  -3 1372.23   38.90
  -4   1  -3 1333.55   38.65
  -4   1  -3 1318.02   37.82
  -4   1  -3 1417.14   42.46
  -4   1  -3 1395.19   41.32
   4   1   3 1407.70   39.91
   4   1   3 1352.16   41.82
   4   1   3 1281.50   42.61
  -4  -1  -3 1344.73   42.55
   4  -1   3 1371.72   38.69
   4  -1   3 1319.28   41.23
  -4  -1  -3 1378.94   38.07
   4  -1   3 1354.64   42.32
  -4  -1  -3 1332.35   39.02
  -4  -1  -3 1402.06   41.86
  -4   1  -4    2.21    1.70
   4   1   4    1.02    1.52
   4   1   4   -1.15    1.10
  -4   1  -4    2.96    1.55
  -4   1  -4    1.97    2.16
  -4   1  -4    1.29    1.01
  -4   1  -4    1.37    1.08
   4  -1   4    1.50    0.94
   4  -1   4   -0.46    1.66
  -4  -1  -4   -1.29    1.05
  -4  -1  -4    1.69    1.62
   4  -1   4    0.44    1.88
  -4  -1  -4    1.27    1.05
   4   1   5  204.84    8.40
  -4   1  -5  199.01   11.36
  -4   1  -5  177.90    9.95
   4   1   5  186.88   12.52
  -4   1  -5  204.61   12.67
   4   1   5  176.83   12.65
  -4   1  -5  203.30   12.49
  -4  -1  -5  200.18   12.75
   4  -1   5  184.60    8.50
  -4  -1  -5  200.07   12.03
   4  -1   5  169.14   11.82
  -4  -1  -5  210.67   13.00
  -4  -1  -5  180.44   10.80
   4  -1   5  183.74   12.34
  -4  -1  -5  189.44    7.68
   4   1   6   45.48    7.58
   4   1   6   50.97    2.93
   4   1   6   34.50    6.16
  -4   1  -6   61.70    7.33
  -4   1  -6   48.70    5.60
  -4   1  -6   60.63    7.13
  -4   1  -6   54.17    6.35
   4  -1   6   45.97    7.55
  -4  -1  -6   46.83    5.47
   4  -1   6   41.05    7.40
   4  -1   6   63.20    4.98
   4  -1   6   52.66    3.94
  -4  -1  -6   49.59    7.85
  -4  -1  -6   54.21    8.55
  -4  -1  -6   64.53    8.99
  -4   1  -7   98.46   10.11
  -4   1  -7  120.97    9.95
  -4   1  -7   86.82    8.04
   4   1   7  120.63   11.22
  -4   1  -7  108.75   10.01
  -4  -1  -7  102.97    9.95
  -4  -1  -7   95.68    9.75
  -4  -1  -7  103.77   10.38
   4  -1   7   95.85   10.56
  -4   1  -8    3.49    3.00
  -4   1  -8    5.00    3.42
  -4   1  -8    3.38    4.11
  -4  -1  -8    4.30    3.70
  -4  -1  -8    3.38    4.39
  -4  -1  -8   -1.70    2.99
  -4   1  -9    1.73    2.49
  -4   1  -9    2.15    2.46
  -4   1  -9   -3.06    3.45
  -4  -1  -9   -3.43    3.77
  -4  -1  -9   -3.43    3.81
  -4  -1  -9   -2.19    3.09
  -4   1 -10   -2.31    2.90
  -4   1 -10   -2.46    3.79
  -4  -1 -10   -1.60    3.08
  -4  -1 -10    1.95    5.12
   4   2 -11   -2.35    3.24
   4   2 -11    7.81    5.36
   4  -2 -11    6.94    3.74
   4  -2 -11   -5.11    3.96
   4   2 -10    3.46    4.32
   4   2 -10    3.69    4.50
   4  -2 -10    0.69    4.26
   4  -2 -10    3.42    3.62
   4   2  -9   -1.30    2.68
   4   2  -9   -3.79    1.88
   4  -2  -9    5.44    3.93
   4  -2  -9   -0.34    2.94
   4   2  -8   33.77    6.31
   4   2  -8   33.66    7.22
  -4   2   8   20.70    5.70
   4  -2  -8   20.56    5.28
   4  -2  -8   28.41    7.11
  -4  -2   8   10.57    5.31
   4   2  -7    1.90    1.86
   4   2  -7    2.05    2.16
  -4   2   7    0.96    1.33
  -4   2   7    0.08    2.70
   4   2  -7    0.28    2.06
   4  -2  -7    1.24    2.11
  -4  -2   7    3.84    2.20
  -4  -2   7   -0.57    1.98
   4  -2  -7   -2.35    1.91
   4  -2  -7    1.99    1.51
  -4   2   6   -1.23    1.21
   4   2  -6    1.07    1.49
  -4   2   6   -0.90    1.40
   4   2  -6   -0.34    1.01
   4   2  -6   -0.12    1.32
  -4   2   6   -2.17    1.80
   4  -2  -6    0.93    1.32
  -4  -2   6   -0.20    1.60
  -4  -2   6   -0.07    2.05
  -4  -2   6   -1.41    1.34
   4  -2  -6    2.56    1.31
   4  -2  -6    0.54    1.63
   4  -2  -6    3.61    1.34
   4  -2  -6    1.02    1.63
   4   2  -5    0.39    1.25
   4   2  -5    2.31    1.77
  -4   2   5    1.30    1.43
  -4   2   5   -0.87    1.11
  -4   2   5    2.24    1.40
   4   2  -5    1.39    1.41
   4  -2  -5   -0.13    1.26
  -4  -2   5    2.50    1.75
  -4  -2   5    0.38    1.80
   4  -2  -5    0.46    1.08
   4  -2  -5    0.21    0.99
   4  -2  -5    1.06    1.90
   4  -2  -5    0.33    0.97
  -4  -2   5    1.62    1.41
   4   2  -4    5.17    1.98
   4   2  -4    3.66    1.65
  -4   2   4    1.62    1.24
  -4   2   4    1.40    1.01
  -4   2   4    4.84    1.92
   4   2  -4    3.19    1.90
   4  -2  -4    0.40    1.74
   4  -2  -4    2.14    1.20
  -4  -2   4    1.79    1.57
   4  -2  -4    4.07    1.51
  -4  -2   4    1.45    1.56
  -4  -2   4    2.68    0.74
   4  -2  -4    3.07    1.46
   4  -2  -4    3.23    1.58
  -4  -2   4    1.67    1.45
  -4  -2   4    3.45    0.73
  -4   2   3  182.31    8.30
  -4   2   3  195.74    9.52
   4   2  -3  200.31    8.47
  -4   2   3  175.75    9.34
   4   2  -3  191.12   10.44
   4   2  -3  210.40   10.45
  -4  -2   3  183.89    7.17
  -4  -2   3  175.93    9.81
  -4  -2   3  185.00    8.33
   4  -2  -3  183.16    9.23
  -4  -2   3  192.06   10.19
  -4  -2   3  185.97    6.98
   4  -2  -3  192.20    8.36
   4  -2  -3  182.30    7.85
   4  -2  -3  187.54    8.52
   4  -2  -3  204.65    9.99
   4   2  -2  318.75   10.87
   4   2  -2  335.55   13.20
  -4   2   2  323.96   12.08
  -4   2   2  349.28   13.60
  -4   2   2  327.66   12.38
   4   2  -2  308.31   11.77
   4   2  -2  275.34   13.45
   4  -2  -2  303.99   10.43
  -4  -2   2  324.06   13.97
  -4  -2   2  326.82   13.17
  -4  -2   2  324.49   11.64
   4  -2  -2  331.77   13.26
   4  -2  -2  322.27   12.14
   4  -2  -2  333.84   11.29
   4  -2  -2  323.13   12.24
  -4  -2   2  322.32   10.99
  -4   2   1   10.80    2.42
   4   2  -1    8.56    2.05
   4   2  -1    7.84    1.45
  -4   2   1    7.21    1.20
   4   2  -1    6.06    1.70
   4   2  -1    7.48    2.08
  -4   2   1    7.47    2.26
   4  -2  -1    8.80    1.47
  -4  -2   1    6.55    2.15
   4  -2  -1    6.94    2.08
  -4  -2   1    6.45    1.26
  -4  -2   1    4.05    1.53
   4  -2  -1    9.58    2.06
   4  -2  -1    8.22    1.35
   4  -2  -1    5.41    1.26
  -4  -2   1    5.39    1.63
   4   2   0  364.11   12.96
  -4   2   0  359.75   14.28
  -4   2   0  375.56   14.51
  -4   2   0  365.77   12.00
   4   2   0  336.08   14.51
   4   2   0  353.93   14.68
   4  -2   0  354.95   12.08
  -4  -2   0  374.58   12.94
   4  -2   0  379.04   14.46
  -4  -2   0  356.92   12.95
  -4  -2   0  348.50   11.84
  -4  -2   0  389.83   15.03
  -4  -2   0  381.66   14.85
   4  -2   0  354.20   14.21
  -4   2  -1  183.49    5.31
  -4   2  -1  205.38    9.74
   4   2   1  178.24   10.14
  -4   2  -1  186.03    5.35
   4   2   1  206.76    9.98
   4   2   1  189.04    8.42
  -4   2  -1  193.67    8.43
  -4   2  -1  183.88    9.73
  -4  -2  -1  173.80    9.26
   4  -2   1  198.52   10.02
  -4  -2  -1  185.12    8.89
  -4  -2  -1  192.74   10.37
   4  -2   1  185.87    8.45
  -4  -2  -1  187.09    8.39
  -4  -2  -1  188.99    8.33
   4  -2   1  194.12    9.42
  -4   2  -2  125.87    5.38
   4   2   2  112.72    7.17
   4   2   2  128.77    7.05
  -4   2  -2  130.36    8.22
   4   2   2  112.45    7.44
   4   2   2  139.23    9.15
  -4   2  -2  116.06    5.09
  -4   2  -2  129.68    7.37
  -4   2  -2  105.18    6.86
   4  -2   2  120.95    8.08
  -4  -2  -2  118.19    7.53
  -4  -2  -2  139.58    9.02
  -4  -2  -2  114.47    6.65
   4  -2   2  107.80    6.90
   4  -2   2  129.33    7.39
  -4  -2  -2  120.64    7.04
  -4   2  -3   66.67    5.82
   4   2   3   69.22    5.59
  -4   2  -3   72.48    5.54
   4   2   3   64.97    6.66
  -4   2  -3   63.15    4.54
   4   2   3   55.08    5.69
   4   2   3   67.73    5.18
  -4   2  -3   67.87    6.44
   4  -2   3   64.36    5.77
   4  -2   3   65.03    4.62
   4  -2   3   61.87    5.81
  -4  -2  -3   68.49    6.30
  -4  -2  -3   65.87    4.83
  -4  -2  -3   75.82    7.03
   4  -2   3   69.72    5.22
   4   2   4   12.38    3.32
  -4   2  -4    6.16    2.05
   4   2   4    3.97    2.43
  -4   2  -4   12.08    2.13
   4   2   4   13.40    2.72
   4   2   4   14.01    4.04
  -4   2  -4   10.90    3.17
  -4   2  -4    8.92    2.38
  -4   2  -4    9.27    2.99
   4  -2   4   10.70    3.21
  -4  -2  -4    7.54    3.12
   4  -2   4    8.49    2.51
  -4  -2  -4   10.79    2.66
  -4  -2  -4   16.73    2.68
   4  -2   4   11.30    2.11
   4  -2   4    7.99    2.83
  -4  -2  -4   11.02    3.21
   4   2   5   20.31    5.19
   4   2   5   11.05    2.02
  -4   2  -5   22.73    5.12
   4   2   5   10.61    3.04
  -4   2  -5    9.88    2.50
  -4   2  -5   10.79    3.57
  -4   2  -5    9.46    3.20
   4  -2   5    8.68    3.65
  -4  -2  -5   11.18    2.04
  -4  -2  -5    7.43    2.96
   4  -2   5    8.08    3.45
   4  -2   5   10.47    2.65
   4  -2   5   12.81    3.19
  -4  -2  -5   11.40    3.44
  -4  -2  -5   15.86    4.84
  -4  -2  -5   15.51    3.97
  -4   2  -6    5.79    2.40
  -4   2  -6    8.90    3.38
  -4   2  -6    1.83    2.40
   4   2   6    9.50    1.83
  -4   2  -6   11.72    3.90
   4   2   6    3.74    3.72
   4  -2   6    4.38    2.95
   4  -2   6   18.93    4.93
  -4  -2  -6    8.41    1.30
   4  -2   6   15.04    3.20
  -4  -2  -6    0.72    2.44
  -4  -2  -6   10.79    4.42
  -4  -2  -6    7.34    3.28
  -4  -2  -6   15.32    4.69
   4  -2   6    7.48    2.56
  -4   2  -7    6.11    3.66
  -4   2  -7    2.22    2.07
  -4   2  -7    8.97    3.52
  -4   2  -7    2.58    3.30
   4   2   7    3.76    3.54
  -4  -2  -7    5.73    3.35
  -4  -2  -7   -0.47    1.84
   4  -2   7    1.41    3.42
  -4  -2  -7   -1.27    3.20
  -4   2  -8   -0.58    2.44
  -4   2  -8   -6.24    2.37
  -4   2  -8   -2.25    2.55
  -4  -2  -8   -3.58    2.20
  -4  -2  -8   -6.22    2.94
  -4  -2  -8    1.36    3.24
  -4   2  -9    4.56    3.89
  -4   2  -9    2.84    4.01
  -4   2  -9   -0.86    2.43
  -4  -2  -9   -2.82    3.57
  -4  -2  -9   -5.93    3.39
  -4  -2  -9    1.09    3.35
  -4   2 -10    0.25    4.11
  -4   2 -10    0.91    4.88
  -4  -2 -10   -6.13    4.00
  -4  -2 -10    7.98    5.29
   4   3 -11   -5.82    3.90
   4   3 -11   -0.63    4.08
   4  -3 -11    6.85    4.07
   4  -3 -11    6.57    4.74
   4   3 -10   19.70    6.37
   4   3 -10   12.42    6.17
   4  -3 -10    7.15    4.66
   4  -3 -10    9.55    4.71
   4   3  -9   17.78    5.30
   4   3  -9   17.80    5.77
   4  -3  -9   14.33    5.29
   4  -3  -9   17.69    6.41
   4   3  -8    2.47    2.69
   4   3  -8    6.83    2.87
  -4  -3   8    1.29    5.03
   4  -3  -8    4.15    2.76
   4  -3  -8    3.74    3.71
  -4   3   7   39.34    6.91
   4   3  -7   35.10    6.68
   4   3  -7   37.55    6.04
  -4  -3   7   37.33    5.63
  -4  -3   7   32.41    5.94
   4  -3  -7   34.00    4.26
   4  -3  -7   42.73    4.71
   4  -3  -7   29.86    6.49
   4  -3  -7   37.21    6.88
   4   3  -6    0.67    1.83
  -4   3   6    1.32    1.78
   4   3  -6    6.05    2.48
  -4   3   6   -0.34    1.56
   4   3  -6    0.91    1.96
  -4  -3   6    1.41    1.92
  -4  -3   6    3.27    1.08
   4  -3  -6    3.85    2.42
  -4  -3   6    1.40    0.89
   4  -3  -6    3.10    1.87
  -4  -3   6    0.99    2.27
   4  -3  -6    2.17    1.22
   4  -3  -6    2.09    2.26
  -4  -3   6    4.84    2.37
   4  -3  -6    1.94    2.04
   4  -3  -6    4.84    1.20
   4   3  -5  172.01   10.03
   4   3  -5  169.87   11.32
  -4   3   5  175.09    9.54
  -4   3   5  184.89   10.91
   4   3  -5  170.97   11.00
   4  -3  -5  188.98   10.14
   4  -3  -5  176.85    9.67
   4  -3  -5  168.57    9.19
   4  -3  -5  184.15    9.42
  -4  -3   5  175.83   11.70
   4  -3  -5  167.30   10.62
  -4  -3   5  172.92    7.40
  -4  -3   5  175.57    6.79
   4  -3  -5  176.76   10.53
   4  -3  -5  170.26   11.53
  -4  -3   5  181.79   10.31
  -4  -3   5  168.20   10.49
  -4   3   4  101.87    6.98
   4   3  -4   85.50    7.29
   4   3  -4   95.44    7.64
   4   3  -4  100.34    6.63
   4  -3  -4  100.72    7.69
  -4  -3   4   93.22    5.31
   4  -3  -4   89.16    5.96
   4  -3  -4   83.62    6.13
  -4  -3   4   80.71    6.16
   4  -3  -4   89.10    6.61
   4  -3  -4   92.52    6.24
   4  -3  -4   88.01    6.67
  -4  -3   4   88.62    4.79
  -4  -3   4  101.24    7.78
  -4  -3   4   84.25    7.38
   4  -3  -4   93.79    6.94
   4   3  -3    4.47    1.62
   4   3  -3    5.10    1.80
  -4   3   3    3.73    1.81
   4   3  -3    2.58    1.57
  -4   3   3    0.80    0.98
   4  -3  -3    3.64    1.41
  -4  -3   3    3.01    1.62
  -4  -3   3    3.16    1.54
   4  -3  -3    3.60    1.58
  -4  -3   3    3.04    2.01
   4  -3  -3    3.22    1.60
   4  -3  -3    2.74    1.48
   4  -3  -3    2.03    1.30
  -4  -3   3    3.10    1.55
   4  -3  -3    7.36    2.35
  -4  -3   3    3.71    1.10
  -4   3   2   52.30    3.73
   4   3  -2   55.90    4.92
  -4   3   2   58.01    5.15
   4   3  -2   51.76    3.84
   4   3  -2   53.81    5.49
  -4   3   2   54.20    4.80
   4   3  -2   55.41    4.73
   4  -3  -2   54.64    4.87
  -4  -3   2   63.68    5.78
  -4  -3   2   61.44    4.85
   4  -3  -2   58.45    4.45
  -4  -3   2   54.07    4.02
  -4  -3   2   50.86    4.60
   4  -3  -2   51.44    4.62
   4  -3  -2   49.91    3.66
   4  -3  -2   56.52    4.09
   4   3  -1  908.04   31.02
  -4   3   1  936.00   29.69
  -4   3   1  953.80   30.20
   4   3  -1  897.55   29.77
   4   3  -1  927.66   26.93
  -4   3   1  913.15   26.54
   4   3  -1  971.42   28.87
   4  -3  -1  948.12   29.93
  -4  -3   1  919.84   28.77
  -4  -3   1  915.04   30.74
   4  -3  -1  916.98   26.72
  -4  -3   1  958.91   27.07
   4  -3  -1  935.88   26.29
  -4  -3   1  964.26   30.01
   4  -3  -1  915.77   25.62
  -4   3   0   18.85    3.87
   4   3   0   13.46    2.49
  -4   3   0   16.50    3.35
  -4   3   0   13.67    1.28
   4   3   0   15.44    3.32
  -4   3   0   17.44    2.68
   4   3   0   16.72    3.53
   4   3   0   19.06    3.29
  -4  -3   0   15.12    2.84
   4  -3   0   14.13    2.90
  -4  -3   0   14.96    2.42
  -4  -3   0   18.82    3.85
   4  -3   0   14.50    2.38
  -4  -3   0   20.45    4.06
   4  -3   0   13.82    1.14
   4  -3   0   16.16    3.21
  -4   3  -1   46.02    2.18
   4   3   1   40.09    4.66
  -4   3  -1   56.44    5.17
   4   3   1   49.71    4.31
   4   3   1   53.72    5.60
  -4   3  -1   55.67    5.42
  -4   3  -1   46.70    4.05
  -4  -3  -1   52.97    5.03
  -4  -3  -1   56.39    5.65
   4  -3   1   53.14    4.89
  -4  -3  -1   55.84    4.51
  -4  -3  -1   51.94    4.79
   4  -3   1   47.67    2.41
   4  -3   1   57.58    4.45
  -4  -3  -1   47.61    4.07
   4  -3   1   48.17    4.91
  -4   3  -2  154.95    9.66
   4   3   2  160.28    8.67
  -4   3  -2  156.74    6.24
  -4   3  -2  168.62    9.49
   4   3   2  147.40   10.21
   4   3   2  149.94    8.96
  -4   3  -2  161.29    8.84
  -4  -3  -2  159.40    8.54
  -4  -3  -2  151.42   10.24
   4  -3   2  155.88    9.61
   4  -3   2  148.02    8.76
   4  -3   2  156.89    8.84
  -4  -3  -2  155.79    9.36
  -4  -3  -2  162.22    9.15
   4  -3   2  153.89    6.45
  -4  -3  -2  155.96    8.56
  -4   3  -3    0.20    1.21
   4   3   3    1.60    1.37
  -4   3  -3    0.72    1.34
  -4   3  -3    3.50    2.13
  -4   3  -3    1.13    0.95
   4   3   3    2.33    1.78
   4   3   3    3.16    2.01
   4   3   3    2.01    1.52
   4  -3   3    2.96    2.05
   4  -3   3    1.63    1.29
  -4  -3  -3    1.48    1.56
  -4  -3  -3    4.33    2.07
  -4  -3  -3    4.11    1.83
  -4  -3  -3    0.80    1.19
   4  -3   3    0.30    1.11
   4  -3   3    1.52    1.20
  -4   3  -4    4.77    1.38
   4   3   4    3.63    2.41
   4   3   4    3.59    2.03
  -4   3  -4    4.46    2.18
   4   3   4    3.29    1.64
   4   3   4    1.66    1.38
  -4   3  -4    0.86    1.54
  -4  -3  -4    3.38    1.30
   4  -3   4    1.49    1.76
   4  -3   4    2.85    1.74
  -4  -3  -4    1.89    2.47
   4  -3   4    2.84    1.28
  -4  -3  -4    4.28    2.25
   4  -3   4    4.01    2.52
   4  -3   4    3.02    2.19
  -4  -3  -4    3.52    2.02
   4   3   5   29.45    6.55
   4   3   5   31.00    4.30
  -4   3  -5   22.37    5.14
   4   3   5   23.58    5.12
   4   3   5   17.04    4.93
  -4   3  -5   22.89    4.22
  -4   3  -5   21.90    5.00
  -4  -3  -5   28.12    5.97
  -4  -3  -5   21.70    5.31
   4  -3   5   20.58    4.43
   4  -3   5   21.80    3.51
  -4  -3  -5   18.76    4.78
  -4  -3  -5   27.76    2.90
   4  -3   5   17.63    3.88
   4  -3   5   25.06    4.63
  -4  -3  -5   23.45    4.32
   4  -3   5   20.18    4.83
  -4   3  -6  236.82   14.90
  -4   3  -6  226.05   14.28
   4   3   6  224.83   15.98
  -4   3  -6  225.62   12.77
   4  -3   6  205.60   12.63
  -4  -3  -6  224.47   15.11
  -4  -3  -6  194.90   12.78
   4  -3   6  224.23   12.61
   4  -3   6  224.61   10.97
  -4  -3  -6  217.13    8.31
  -4  -3  -6  236.71   14.93
  -4  -3  -6  191.56   14.20
  -4   3  -7    4.42    3.61
  -4   3  -7   12.24    4.32
  -4   3  -7    4.44    3.09
  -4   3  -7    8.96    3.48
   4  -3   7    3.00    3.12
  -4  -3  -7   13.11    4.47
   4  -3   7    1.90    3.90
  -4  -3  -7    8.24    4.77
  -4  -3  -7   20.89    4.93
  -4   3  -8    5.08    3.44
  -4   3  -8   -1.12    4.16
  -4   3  -8    1.05    3.44
  -4  -3  -8    2.24    3.30
  -4  -3  -8   -2.29    3.45
  -4  -3  -8    3.08    3.51
  -4   3  -9   -1.91    2.32
  -4   3  -9    2.56    3.94
  -4   3  -9   -6.74    4.12
  -4  -3  -9   -1.06    2.51
  -4  -3  -9    1.74    3.35
  -4   3 -10    2.01    6.10
  -4   3 -10    5.94    2.88
  -4  -3 -10   -3.61    4.15
  -4  -3 -10    5.13    4.39
   4   4 -10   -3.99    3.08
   4   4 -10    1.75    4.00
   4  -4 -10    2.49    3.48
   4   4  -9    8.96    4.50
   4   4  -9   15.15    4.99
   4  -4  -9   10.38    4.54
   4  -4  -9   19.35    6.96
   4   4  -8   -0.69    2.36
   4   4  -8    4.40    3.05
   4  -4  -8    2.83    3.18
   4  -4  -8    3.59    3.32
  -4  -4   8   -2.92    3.01
   4   4  -7   -0.07    1.39
   4   4  -7    1.74    2.50
   4   4  -7    1.17    2.49
   4  -4  -7    6.08    3.65
   4  -4  -7   -0.19    1.65
  -4  -4   7    0.20    2.61
   4  -4  -7    3.44    2.44
  -4  -4   7   -0.86    2.39
   4  -4  -7    3.44    2.39
   4   4  -6   77.44    7.98
   4   4  -6   74.01    8.00
   4   4  -6   94.91    8.02
   4  -4  -6   93.11    9.10
   4  -4  -6   77.66    7.19
   4  -4  -6   76.73    7.03
   4  -4  -6   81.85    7.44
  -4  -4   6   74.00    7.62
   4  -4  -6   77.05    7.64
   4  -4  -6   79.50    6.13
   4  -4  -6   81.33    7.95
  -4  -4   6   78.34    8.28
   4  -4  -6   69.83    6.23
  -4  -4   6   75.72    7.33
  -4  -4   6   80.85    5.57
  -4  -4   6   77.85    5.05
   4   4  -5    7.88    3.09
  -4   4   5    3.85    2.24
   4   4  -5    6.71    3.05
   4   4  -5    2.04    1.73
  -4  -4   5    5.27    3.05
  -4  -4   5    2.64    1.37
   4  -4  -5    2.91    2.03
   4  -4  -5   10.46    3.35
  -4  -4   5    2.99    1.86
  -4  -4   5    2.78    1.27
   4  -4  -5   10.37    3.45
   4  -4  -5    3.84    2.24
   4  -4  -5    3.44    1.93
   4  -4  -5    8.89    2.65
  -4  -4   5    2.17    2.12
   4  -4  -5    3.16    2.46
   4   4  -4   77.97    7.67
   4   4  -4   90.51    6.69
   4   4  -4   88.11    7.46
  -4   4   4   84.10    6.76
  -4  -4   4   88.43    7.90
   4  -4  -4   69.08    6.02
  -4  -4   4   87.40    5.38
   4  -4  -4   94.04    7.15
  -4  -4   4   74.18    7.15
   4  -4  -4   67.88    6.52
   4  -4  -4   90.89    6.35
  -4  -4   4   80.75    5.96
   4  -4  -4   83.94    6.66
  -4  -4   4   80.02    6.49
   4  -4  -4   87.89    6.96
   4  -4  -4   89.29    7.42
   4   4  -3   24.01    5.00
  -4   4   3   11.11    2.96
   4   4  -3   18.61    3.36
  -4   4   3   17.58    3.86
   4   4  -3   15.26    3.52
  -4  -4   3   17.10    3.33
  -4  -4   3   13.48    3.27
   4  -4  -3   19.48    3.78
   4  -4  -3   15.19    3.04
   4  -4  -3   22.61    4.03
   4  -4  -3   18.97    3.86
  -4  -4   3   18.02    3.63
  -4  -4   3   20.92    5.11
   4  -4  -3   17.99    3.57
   4  -4  -3   17.30    3.02
  -4  -4   3   20.30    3.45
   4   4  -2   25.66    5.21
  -4   4   2   18.91    3.96
   4   4  -2   30.63    3.35
  -4   4   2   27.33    3.12
   4   4  -2   26.20    4.32
  -4   4   2   26.94    4.73
  -4  -4   2   24.05    3.98
  -4  -4   2   31.78    5.73
  -4  -4   2   28.82    3.36
   4  -4  -2   23.78    2.85
   4  -4  -2   26.48    3.90
   4  -4  -2   23.72    4.12
   4  -4  -2   25.64    2.93
   4  -4  -2   26.47    4.22
  -4  -4   2   30.70    3.76
  -4  -4   2   33.12    5.05
  -4   4   1    9.26    1.89
  -4   4   1   11.20    3.26
   4   4  -1    6.34    2.36
  -4   4   1    5.81    2.04
   4   4  -1   11.14    2.45
   4   4  -1    6.55    2.53
  -4   4   1    7.15    1.95
   4   4  -1    7.61    2.31
   4  -4  -1    7.60    1.58
   4  -4  -1    7.20    2.54
  -4  -4   1    5.20    2.00
  -4  -4   1    7.61    2.79
  -4  -4   1    7.68    1.97
  -4  -4   1   10.90    3.47
   4  -4  -1    6.17    1.81
   4  -4  -1    9.89    2.59
  -4   4   0   45.97    5.26
  -4   4   0   41.97    2.69
   4   4   0   42.01    5.09
  -4   4   0   42.43    4.95
   4   4   0   55.03    5.70
  -4   4   0   40.87    3.77
   4   4   0   36.46    3.77
   4   4   0   50.22    4.60
  -4  -4   0   50.94    5.56
  -4  -4   0   46.52    4.44
   4  -4   0   48.92    5.12
  -4  -4   0   44.46    5.18
   4  -4   0   40.40    2.69
   4  -4   0   49.83    5.03
   4  -4   0   47.04    4.07
  -4  -4   0   41.42    3.80
   4   4   1  128.01    7.72
   4   4   1  125.96    9.00
  -4   4  -1  126.74    7.55
   4   4   1  122.27    9.35
   4   4   1  135.08    7.95
  -4   4  -1  119.05    8.64
  -4   4  -1  124.68    8.64
  -4   4  -1  119.60    5.03
   4  -4   1  129.97    8.72
  -4  -4  -1  137.65    7.98
  -4  -4  -1  123.27    8.78
   4  -4   1  139.08    8.91
  -4  -4  -1  144.60   10.10
  -4  -4  -1  126.03    8.40
   4  -4   1  139.31    7.91
   4  -4   1  123.29    5.30
  -4  -4  -1  131.27    7.50
   4   4   2  116.34    9.68
  -4   4  -2  134.30    5.84
  -4   4  -2  130.84    9.00
   4   4   2  119.54    8.63
  -4   4  -2  120.57    9.04
   4   4   2  131.03    8.23
  -4   4  -2  135.21    8.51
  -4  -4  -2  135.07    8.19
   4  -4   2  137.61    8.90
  -4  -4  -2  131.36    9.07
   4  -4   2  142.89   10.65
   4  -4   2  121.23    6.00
  -4  -4  -2  119.81    9.54
   4  -4   2  121.33    8.02
  -4  -4  -2  146.49    9.18
  -4  -4  -2  142.29    8.44
   4  -4   2  127.14    9.18
   4   4   3   69.10    6.07
   4   4   3   60.86    9.46
  -4   4  -3   68.46    4.63
  -4   4  -3   65.85    6.20
  -4   4  -3   64.88    6.84
   4   4   3   61.27    6.07
  -4  -4  -3   65.57    7.36
  -4  -4  -3   71.27    6.09
  -4  -4  -3   72.08    6.44
  -4  -4  -3   71.42    6.35
   4  -4   3   63.63    4.73
   4  -4   3   62.53    6.63
   4  -4   3   75.53    7.66
   4  -4   3   66.97    6.28
   4  -4   3   55.84    5.65
  -4  -4  -3   71.05    6.95
   4   4   4   11.65    4.60
  -4   4  -4   13.23    3.65
   4   4   4    5.05    2.62
   4   4   4    8.03    3.23
  -4   4  -4   12.35    3.67
  -4   4  -4   12.36    2.63
   4   4   4   13.71    2.91
   4  -4   4    5.36    3.29
  -4  -4  -4   12.46    4.07
   4  -4   4   14.13    3.06
  -4  -4  -4   17.75    5.07
  -4  -4  -4    7.32    2.83
  -4  -4  -4   13.41    2.91
   4  -4   4   10.30    2.63
   4  -4   4   13.84    3.41
   4  -4   4    5.99    2.85
  -4  -4  -4    8.36    3.42
   4   4   5   13.08    4.26
   4   4   5    6.92    3.69
   4   4   5    9.73    3.89
  -4   4  -5    6.03    2.83
  -4   4  -5   10.04    2.98
   4   4   5    9.18    2.62
  -4   4  -5    3.30    2.65
   4  -4   5   12.19    4.02
   4  -4   5   10.82    3.82
   4  -4   5    4.16    2.61
  -4  -4  -5    6.07    2.74
  -4  -4  -5    5.95    3.30
  -4  -4  -5    9.78    2.41
   4  -4   5    9.10    2.62
  -4  -4  -5    7.12    3.70
   4  -4   5    6.68    2.49
   4   4   6   26.21    6.11
  -4   4  -6   23.61    5.27
  -4   4  -6   36.77    7.28
  -4   4  -6   29.91    5.70
  -4  -4  -6   27.58    6.34
  -4  -4  -6   23.19    3.39
  -4  -4  -6   25.73    6.11
   4  -4   6   22.33    5.29
   4  -4   6   22.01    4.78
  -4  -4  -6   13.52    5.24
   4  -4   6   22.63    5.06
   4  -4   6   18.22    5.98
  -4   4  -7   36.23    6.89
  -4   4  -7   29.71    6.37
  -4   4  -7   17.32    4.88
  -4  -4  -7   27.60    7.20
  -4  -4  -7   28.62    6.77
  -4  -4  -7   37.78    7.96
  -4   4  -8    5.87    3.91
  -4   4  -8   -0.31    3.39
  -4   4  -8   -1.77    3.62
  -4  -4  -8    1.33    2.45
  -4  -4  -8   -4.06    2.91
  -4  -4  -8   -0.13    3.96
  -4   4  -9    2.51    4.69
  -4   4  -9    0.47    3.58
  -4  -4  -9    0.90    2.24
  -4  -4  -9   -4.54    3.88
  -4  -4  -9    2.09    3.40
   4   5 -10    3.66    3.89
   4   5 -10   -3.95    2.81
   4  -5 -10   13.45    5.17
   4  -5 -10    6.64    4.45
   4  -5  -9   15.11    5.55
   4  -5  -9   20.63    6.24
   4   5  -8    0.13    2.97
   4   5  -8    0.01    2.26
  -4  -5   8   -0.43    2.99
   4  -5  -8    2.36    2.38
   4  -5  -8    6.05    3.93
   4   5  -7   -4.02    1.96
   4   5  -7   -2.16    1.85
   4  -5  -7   -0.49    2.07
   4  -5  -7   -0.09    4.20
   4  -5  -7   -5.56    2.41
   4  -5  -7   -0.33    2.37
  -4  -5   7   -1.94    2.51
   4  -5  -7   -2.27    2.08
   4   5  -6   -2.74    2.13
   4   5  -6    1.88    2.50
   4   5  -6    0.23    2.49
  -4  -5   6   -1.14    1.82
   4  -5  -6    2.53    2.62
   4  -5  -6    5.02    2.90
  -4  -5   6    0.74    2.09
  -4  -5   6    0.83    2.88
   4  -5  -6    4.02    2.70
   4  -5  -6    1.94    1.79
   4  -5  -6    1.94    2.27
   4  -5  -6   -0.96    2.16
  -4  -5   6    2.69    2.89
   4  -5  -6   -0.34    1.67
   4  -5  -6    0.61    1.47
   4   5  -5   73.08    7.00
   4   5  -5   87.73    8.91
   4   5  -5   73.32    7.65
  -4  -5   5   89.83    7.10
  -4  -5   5   88.47    5.92
  -4  -5   5   83.76    8.38
   4  -5  -5   79.56    7.92
   4  -5  -5   87.28    8.40
   4  -5  -5   69.84    6.56
  -4  -5   5   65.36    6.69
   4  -5  -5   87.79    7.98
  -4  -5   5   76.40    7.79
   4  -5  -5   74.24    7.84
   4  -5  -5   80.12    7.51
   4  -5  -5   78.97    6.78
   4  -5  -5   74.61    7.24
   4   5  -4    2.86    2.14
   4   5  -4    0.71    1.27
   4   5  -4    1.20    2.12
  -4  -5   4    2.44    2.01
  -4  -5   4    2.28    1.30
  -4  -5   4   -0.44    1.74
   4  -5  -4    2.33    2.08
  -4  -5   4    1.32    1.80
   4  -5  -4    1.52    1.79
   4  -5  -4    0.39    1.39
   4  -5  -4    3.51    2.32
   4  -5  -4    0.67    1.67
  -4  -5   4    3.19    2.52
   4  -5  -4    2.82    2.50
   4  -5  -4    0.46    1.57
   4  -5  -4    2.52    1.70
   4   5  -3   55.94    5.92
  -4   5   3   46.48    5.74
  -4   5   3   54.64    5.90
   4   5  -3   48.43    7.75
   4   5  -3   48.06    4.93
  -4   5   3   53.23    5.04
   4  -5  -3   54.07    5.60
  -4  -5   3   61.83    5.34
  -4  -5   3   50.46    7.72
   4  -5  -3   55.87    8.39
  -4  -5   3   59.06    5.59
   4  -5  -3   49.17    4.69
   4  -5  -3   48.39    4.67
   4  -5  -3   57.13    5.69
   4  -5  -3   52.91    5.53
  -4  -5   3   52.77    5.81
  -4  -5   3   52.66    5.91
  -4   5   2    4.79    2.50
  -4   5   2    4.92    2.01
  -4   5   2    4.96    1.83
   4   5  -2    5.32    2.13
  -4   5   2    7.54    2.98
   4   5  -2    0.37    1.72
   4   5  -2    6.93    2.50
  -4  -5   2    4.24    2.12
   4  -5  -2    3.17    1.71
  -4  -5   2   10.12    3.55
   4  -5  -2    7.34    2.86
  -4  -5   2    3.36    1.66
  -4  -5   2    5.52    2.10
  -4  -5   2    6.88    2.10
   4  -5  -2    8.09    2.44
   4  -5  -2    3.39    1.59
   4  -5  -2    4.62    2.71
  -4   5   1   19.64    3.00
   4   5  -1   17.95    4.56
  -4   5   1   25.18    3.86
  -4   5   1   20.54    4.39
   4   5  -1   21.26    4.07
   4   5  -1   18.84    4.50
  -4   5   1   17.74    3.94
   4   5  -1   19.47    3.58
  -4  -5   1   18.91    3.48
  -4  -5   1   21.39    4.19
  -4  -5   1   26.60    5.37
   4  -5  -1   13.47    3.51
   4  -5  -1   15.75    4.41
   4  -5  -1   18.11    2.71
  -4  -5   1   24.51    5.27
   4  -5  -1   23.48    3.73
   4  -5  -1   19.79    4.21
  -4   5   0    0.01    1.52
   4   5   0   -0.07    1.49
   4   5   0   -0.49    1.14
   4   5   0    0.40    1.52
  -4   5   0   -0.47    0.82
   4   5   0    0.84    0.98
  -4   5   0    2.42    1.09
  -4   5   0   -0.18    1.37
   4  -5   0   -2.24    1.07
  -4  -5   0    0.57    0.97
  -4  -5   0   -1.20    1.23
   4  -5   0   -1.50    1.03
  -4  -5   0    0.74    1.84
   4  -5   0   -0.07    1.90
  -4  -5   0   -2.72    1.05
   4  -5   0   -1.33    0.87
   4   5   1    2.99    1.77
   4   5   1    6.51    2.49
  -4   5  -1    7.31    3.04
  -4   5  -1    5.02    1.32
  -4   5  -1    6.70    2.36
   4   5   1   11.97    3.96
   4   5   1    3.72    2.17
   4  -5   1    5.19    2.50
  -4  -5  -1    8.11    3.25
   4  -5   1    5.49    1.79
   4  -5   1    3.84    1.92
  -4  -5  -1    4.63    1.83
  -4  -5  -1    3.71    2.14
   4  -5   1   10.49    3.76
   4  -5   1    9.22    1.79
  -4  -5  -1    6.11    2.17
  -4   5  -2   -0.46    1.31
  -4   5  -2   -0.14    0.69
   4   5   2    0.83    1.66
  -4   5  -2    2.29    1.07
   4   5   2   -1.16    1.28
   4   5   2    1.50    1.70
   4  -5   2    0.11    1.43
   4  -5   2    0.71    0.88
  -4  -5  -2    1.43    2.00
  -4  -5  -2   -0.16    1.52
  -4  -5  -2   -2.02    1.04
   4  -5   2    1.84    1.73
   4  -5   2    1.80    1.84
  -4  -5  -2   -1.29    1.57
   4  -5   2    1.26    1.69
  -4  -5  -2    1.11    1.66
  -4   5  -3  100.15    8.94
   4   5   3   87.88    7.51
   4   5   3   88.50    9.42
  -4   5  -3  104.75    8.23
  -4   5  -3   92.05    5.67
   4   5   3  106.31    8.04
  -4  -5  -3   97.63    8.71
   4  -5   3   85.69    7.59
  -4  -5  -3  101.29    7.97
   4  -5   3  102.99    8.14
  -4  -5  -3   85.26    7.33
   4  -5   3   88.54    5.95
   4  -5   3  105.19   10.02
   4  -5   3   74.90    7.63
  -4  -5  -3  101.88    8.17
  -4  -5  -3  103.61    9.55
   4   5   4    5.61    3.56
  -4   5  -4    4.07    2.41
  -4   5  -4   10.61    3.58
  -4   5  -4    6.38    2.37
   4   5   4   12.17    3.79
  -4  -5  -4    8.92    3.63
  -4  -5  -4    5.65    2.35
   4  -5   4    5.16    2.93
  -4  -5  -4    5.05    2.96
   4  -5   4    1.30    2.12
   4  -5   4    3.12    2.52
   4  -5   4    9.18    3.48
  -4  -5  -4   10.40    3.26
  -4  -5  -4    6.60    3.81
   4  -5   4    7.61    2.44
   4   5   5   87.14    6.77
   4   5   5   69.04    7.58
  -4   5  -5   62.35    7.43
  -4   5  -5   88.27    8.75
   4   5   5   48.79    8.84
  -4   5  -5   66.96    6.18
  -4  -5  -5   86.24    9.86
   4  -5   5   59.83    7.21
  -4  -5  -5   80.61    8.93
  -4  -5  -5   70.45    6.20
   4  -5   5   66.82    6.09
   4  -5   5   51.88    7.95
   4  -5   5   86.68    9.23
  -4   5  -6    4.45    3.01
   4   5   6   10.21    3.64
  -4   5  -6    3.22    4.53
  -4   5  -6    5.43    2.48
   4  -5   6    7.57    5.11
  -4  -5  -6    6.15    3.30
  -4  -5  -6    4.05    4.30
   4  -5   6   -1.23    3.07
  -4  -5  -6   -0.35    2.26
  -4   5  -7   34.84    7.68
  -4   5  -7   22.99    5.51
  -4   5  -7   26.66    5.67
  -4  -5  -7   48.14    9.18
  -4  -5  -7   32.05    7.20
  -4  -5  -7   20.87    5.99
  -4   5  -8    4.24    3.85
  -4   5  -8    1.05    2.91
  -4   5  -8    2.00    4.64
  -4  -5  -8    7.83    4.77
  -4  -5  -8   21.48    6.44
  -4  -5  -8   -3.54    3.08
  -4   5  -9   -1.83    3.27
  -4  -5  -9   -5.18    4.43
  -4  -5  -9    4.01    3.05
  -4  -5  -9    5.09    4.62
   4   6 -10    9.95    4.75
   4   6 -10    3.21    5.51
   4  -6 -10    5.88    4.68
   4  -6 -10    2.59    5.94
   4   6  -9    6.66    4.33
   4   6  -9    5.61    4.08
   4  -6  -9    2.43    3.97
   4  -6  -9   -3.11    3.43
   4   6  -8   -1.54    3.17
   4   6  -8   -0.93    2.93
   4  -6  -8   -1.90    2.84
   4  -6  -8   -4.37    3.58
  -4  -6   8   -5.36    4.20
   4   6  -7    1.77    2.58
   4   6  -7    4.07    3.67
  -4  -6   7   -3.63    3.13
   4  -6  -7    3.49    3.40
   4  -6  -7    4.56    4.42
   4  -6  -7   -2.73    2.34
   4  -6  -7    3.66    3.47
   4   6  -6   33.91    7.09
   4   6  -6   34.13    6.66
   4   6  -6   26.10    5.64
   4  -6  -6   22.22    4.21
   4  -6  -6   28.07    5.60
  -4  -6   6   34.78    6.32
  -4  -6   6   28.13    6.69
  -4  -6   6   17.57    4.63
   4  -6  -6   29.85    6.75
   4  -6  -6   17.59    5.46
   4  -6  -6   33.17    6.98
   4  -6  -6   22.74    4.90
   4  -6  -6   22.35    5.81
   4   6  -5   14.55    5.00
   4   6  -5   21.23    4.54
   4   6  -5   21.26    5.08
  -4  -6   5   27.22    5.42
   4  -6  -5   20.89    5.38
   4  -6  -5   25.92    4.79
  -4  -6   5   20.79    4.33
   4  -6  -5   17.16    4.17
   4  -6  -5   22.41    4.93
  -4  -6   5   17.48    3.86
  -4  -6   5   20.39    5.54
   4  -6  -5   34.83    6.22
   4  -6  -5   22.33    4.85
   4  -6  -5   23.21    5.64
   4  -6  -5   31.47    6.29
  -4  -6   5   15.94    3.87
   4   6  -4   16.66    4.59
   4   6  -4   10.47    3.29
   4   6  -4   15.52    4.28
   4  -6  -4   12.24    3.58
   4  -6  -4   15.54    4.06
  -4  -6   4   17.73    4.99
  -4  -6   4   13.86    4.08
   4  -6  -4   22.95    5.96
  -4  -6   4   17.18    4.16
  -4  -6   4    9.93    3.74
   4  -6  -4   13.13    3.47
   4  -6  -4   14.48    4.57
   4  -6  -4   12.05    3.14
   4  -6  -4   13.47    4.11
  -4  -6   4   17.19    3.43
   4  -6  -4   21.89    4.78
   4   6  -3   33.52    5.10
  -4   6   3   41.03    4.93
  -4   6   3   50.41    5.40
   4   6  -3   37.52    7.03
  -4   6   3   48.55    7.34
   4   6  -3   41.17    6.25
  -4  -6   3   49.00    8.49
  -4  -6   3   35.82    5.74
  -4  -6   3   47.11    5.36
   4  -6  -3   37.06    6.18
  -4  -6   3   43.63    6.96
   4  -6  -3   46.34    7.88
   4  -6  -3   39.02    4.60
   4  -6  -3   46.17    5.09
   4  -6  -3   42.67    7.31
   4  -6  -3   39.89    6.38
  -4  -6   3   51.89    5.55
   4   6  -2  137.19    8.74
   4   6  -2  122.24   10.66
  -4   6   2  120.65    8.15
   4   6  -2  128.17    9.03
  -4   6   2  134.70    8.06
  -4   6   2  130.83    9.93
  -4  -6   2  128.52   10.92
   4  -6  -2  140.85   11.73
   4  -6  -2  132.15    9.83
  -4  -6   2  123.66    8.61
   4  -6  -2  134.41    8.49
  -4  -6   2  128.80    9.33
  -4  -6   2  137.20   10.66
  -4  -6   2  119.38    9.01
   4  -6  -2  141.40   10.31
   4  -6  -2  122.65    7.52
   4   6  -1   17.89    3.80
  -4   6   1   19.33    3.90
  -4   6   1   10.85    4.02
   4   6  -1   14.47    4.10
  -4   6   1   13.09    2.73
   4   6  -1   20.56    4.30
  -4  -6   1   13.59    3.55
   4  -6  -1   13.31    3.64
  -4  -6   1   13.25    3.84
  -4  -6   1   13.56    3.87
   4  -6  -1   15.69    4.32
   4  -6  -1   10.17    2.84
   4  -6  -1   14.11    4.43
   4  -6  -1   14.39    2.64
  -4  -6   1   10.34    3.89
  -4  -6   1   13.69    3.68
  -4   6   0   22.17    2.69
   4   6   0   21.03    4.40
   4   6   0   20.86    4.04
   4   6   0   24.72    5.55
  -4   6   0   14.71    4.15
  -4   6   0   14.62    3.22
   4   6   0   14.23    4.33
  -4  -6   0   20.52    5.27
   4  -6   0   15.21    3.94
  -4  -6   0   20.69    4.05
  -4  -6   0   19.53    3.86
   4  -6   0   13.64    3.69
   4  -6   0   17.66    2.83
   4  -6   0   15.01    4.42
   4  -6   0   15.64    3.55
  -4  -6   0   18.98    4.97
   4   6   1   79.67    7.06
   4   6   1   86.32    7.31
   4   6   1   74.36    8.36
  -4   6  -1   91.23    7.11
  -4   6  -1   88.58    5.18
   4   6   1   87.10    8.67
  -4   6  -1  104.11    8.93
   4  -6   1   80.14    6.83
  -4  -6  -1   82.23    8.84
  -4  -6  -1   80.51    6.65
   4  -6   1   86.21    9.33
   4  -6   1   78.69    5.22
   4  -6   1   85.50    8.18
  -4  -6  -1   85.72    7.16
  -4  -6  -1  104.14    9.19
   4  -6   1   83.33    7.95
  -4   6  -2    7.40    3.25
  -4   6  -2    6.45    1.82
   4   6   2    3.31    2.94
   4   6   2    4.92    3.21
  -4   6  -2    7.12    3.09
   4   6   2    3.08    1.93
   4  -6   2    3.38    1.59
  -4  -6  -2   -0.40    2.06
   4  -6   2    8.00    4.45
   4  -6   2    6.90    2.73
   4  -6   2    5.45    2.95
  -4  -6  -2    6.79    2.82
  -4  -6  -2    5.50    2.55
   4  -6   2    6.45    3.23
  -4  -6  -2    5.12    2.53
  -4  -6  -2    4.15    2.60
   4   6   3    0.90    1.81
  -4   6  -3   -1.62    1.80
  -4   6  -3    0.89    1.93
  -4   6  -3   -0.10    1.13
   4   6   3    0.60    2.34
   4  -6   3   -1.67    1.58
   4  -6   3    0.73    1.21
   4  -6   3    1.52    1.82
   4  -6   3   -0.71    2.02
  -4  -6  -3   -0.06    1.63
  -4  -6  -3   -1.62    1.95
  -4  -6  -3    0.54    1.61
   4  -6   3    1.54    2.25
  -4  -6  -3    1.42    2.09
  -4   6  -4   12.74    4.04
   4   6   4    9.01    3.79
   4   6   4   14.32    4.35
  -4   6  -4   12.30    2.93
   4   6   4   10.47    4.72
   4  -6   4   15.02    3.20
  -4  -6  -4    9.21    3.75
  -4  -6  -4   15.45    5.47
   4  -6   4    6.45    4.14
   4  -6   4   11.34    4.19
   4  -6   4    6.83    3.33
   4  -6   4    7.92    3.75
  -4  -6  -4   12.67    4.02
  -4  -6  -4    9.43    3.17
  -4  -6  -4   12.69    3.55
   4   6   5   15.17    4.33
  -4   6  -5   12.14    3.71
  -4   6  -5   11.92    2.94
  -4   6  -5   13.78    4.34
   4  -6   5    6.21    3.22
   4  -6   5    7.71    2.98
   4  -6   5    9.39    4.04
  -4  -6  -5    7.01    4.64
  -4  -6  -5   12.36    3.76
  -4  -6  -5   16.30    5.13
  -4   6  -6   74.31    8.71
   4   6   6   74.92    9.01
  -4   6  -6   83.63    9.41
  -4   6  -6   65.75    7.10
  -4  -6  -6   70.42   10.71
  -4  -6  -6   93.63   11.14
   4  -6   6   83.80    9.55
  -4   6  -7    1.16    3.60
  -4   6  -7   -2.20    3.09
  -4   6  -7   -0.02    2.62
  -4  -6  -7    2.45    3.02
  -4  -6  -7    2.46    3.36
  -4  -6  -7   -0.28    3.75
  -4   6  -8   -1.11    3.23
  -4   6  -8    2.09    3.04
  -4  -6  -8    3.61    4.82
  -4  -6  -8    1.10    3.52
  -4  -6  -8    1.94    3.56
  -4   6  -9    5.18    5.01
  -4  -6  -9    2.01    3.32
  -4  -6  -9    3.23    4.30
  -4  -6  -9    1.15    4.02
   4   7  -9    2.61    3.16
   4   7  -9   -0.42    3.60
   4  -7  -9   13.93    4.94
   4  -7  -9    4.86    3.69
   4   7  -8   -0.88    3.11
   4   7  -8    6.30    4.72
   4  -7  -8    1.89    3.28
   4  -7  -8   -3.27    3.00
  -4  -7   8    3.18    4.70
   4   7  -7   14.04    5.22
   4   7  -7   17.14    4.73
  -4  -7   7    8.82    4.94
   4  -7  -7   36.43    8.17
   4  -7  -7   12.83    4.86
   4  -7  -7   14.13    5.42
   4   7  -6    3.14    2.56
   4   7  -6    2.74    2.72
   4  -7  -6    2.00    2.80
  -4  -7   6    6.86    4.26
  -4  -7   6    7.97    4.94
   4  -7  -6    7.23    4.15
   4  -7  -6    7.99    3.59
   4  -7  -6    3.87    3.96
   4  -7  -6   -4.39    2.40
   4   7  -5   14.54    4.57
   4   7  -5   13.15    4.14
   4   7  -5   20.53    5.87
  -4  -7   5    8.59    3.53
   4  -7  -5   18.09    4.52
   4  -7  -5    9.27    4.60
  -4  -7   5   12.88    3.57
   4  -7  -5    4.20    3.08
   4  -7  -5    9.30    3.81
   4  -7  -5   10.89    3.78
   4  -7  -5    5.33    3.63
  -4  -7   5   13.13    4.35
   4  -7  -5   16.87    5.74
   4  -7  -5   11.76    4.32
  -4  -7   5   14.70    5.32
  -4   7   4    8.86    3.48
   4   7  -4    8.04    3.24
   4   7  -4   10.66    3.75
   4   7  -4    4.16    3.93
  -4  -7   4    3.12    3.20
  -4  -7   4    3.37    2.29
   4  -7  -4   13.27    4.52
   4  -7  -4    7.50    4.79
   4  -7  -4    7.59    3.20
   4  -7  -4   16.55    4.51
   4  -7  -4    9.73    4.09
   4  -7  -4    7.62    3.40
   4  -7  -4   10.68    3.93
  -4  -7   4    6.86    3.97
   4  -7  -4    9.10    3.20
  -4  -7   4    7.76    3.63
  -4  -7   4   12.26    3.60
  -4   7   3   21.02    4.67
   4   7  -3   22.80    4.70
   4   7  -3   17.40    5.24
  -4   7   3   18.86    4.15
   4   7  -3   13.89    3.49
   4  -7  -3   10.15    3.85
   4  -7  -3   19.74    4.17
   4  -7  -3   19.83    4.49
  -4  -7   3    9.65    4.80
  -4  -7   3   16.42    4.28
   4  -7  -3   14.17    3.81
  -4  -7   3   18.01    4.75
   4  -7  -3   18.20    5.46
  -4  -7   3   21.05    4.57
  -4  -7   3   22.97    6.03
   4  -7  -3   12.22    3.51
   4   7  -2   33.28    5.33
  -4   7   2   26.83    5.01
   4   7  -2   21.63    6.09
  -4   7   2   22.45    4.16
   4   7  -2   33.44    6.13
  -4   7   2   29.92    5.98
  -4  -7   2   15.56    4.07
   4  -7  -2   26.18    4.15
   4  -7  -2   23.21    5.11
  -4  -7   2   31.86    7.21
  -4  -7   2   32.73    6.64
   4  -7  -2   22.70    4.13
   4  -7  -2   21.72    6.02
   4  -7  -2   19.55    4.04
  -4  -7   2   24.73    5.03
  -4  -7   2   23.00    5.08
   4   7  -1    4.38    2.95
   4   7  -1   15.10    3.71
  -4   7   1    8.17    2.52
  -4   7   1    8.81    3.07
   4   7  -1    9.84    2.88
  -4   7   1    9.08    3.47
  -4  -7   1   10.80    4.08
  -4  -7   1   17.08    4.84
  -4  -7   1    8.80    3.13
   4  -7  -1    9.95    4.09
   4  -7  -1    7.79    2.99
  -4  -7   1   12.81    4.29
  -4  -7   1    7.92    3.35
   4  -7  -1   10.40    2.89
   4  -7  -1    9.19    3.62
   4  -7  -1    9.62    2.35
  -4   7   0   98.15    9.30
  -4   7   0   92.67    7.48
   4   7   0   95.35    9.53
  -4   7   0   83.28    5.82
   4   7   0  102.13    8.38
   4   7   0  100.18   10.09
   4   7   0   84.50    7.32
  -4  -7   0   97.99    9.90
   4  -7   0   89.25    8.43
   4  -7   0  116.44    9.98
   4  -7   0  100.82   10.54
  -4  -7   0   90.70    7.59
  -4  -7   0   94.12    9.76
   4  -7   0   86.12    6.04
   4  -7   0   98.83    8.05
  -4  -7   0   87.65    7.79
  -4  -7   0   93.01    8.89
   4   7   1    1.68    3.44
  -4   7  -1    5.18    2.42
   4   7   1   11.16    3.21
   4   7   1    7.67    3.17
   4   7   1    1.27    2.97
  -4   7  -1    0.68    2.10
  -4   7  -1    4.93    1.96
   4  -7   1    4.28    2.35
  -4  -7  -1    6.57    2.60
  -4  -7  -1    3.85    2.35
   4  -7   1    5.29    2.08
  -4  -7  -1    4.36    3.55
  -4  -7  -1    4.54    2.45
   4  -7   1    5.70    3.50
   4  -7   1    8.84    4.85
  -4   7  -2   -0.12    1.44
   4   7   2   -0.74    2.29
  -4   7  -2    2.11    1.77
   4   7   2    2.99    3.48
   4   7   2    1.47    1.69
  -4   7  -2    4.32    2.94
  -4  -7  -2   -0.49    1.55
   4  -7   2    3.15    3.06
  -4  -7  -2   -2.16    1.12
  -4  -7  -2    2.00    2.50
   4  -7   2    1.60    2.55
   4  -7   2   -0.38    2.52
   4  -7   2    0.46    1.38
  -4  -7  -2   -1.51    1.74
   4  -7   2   -1.75    1.65
  -4  -7  -2    0.03    2.66
   4   7   3   -2.50    2.48
  -4   7  -3    1.44    2.61
  -4   7  -3    3.32    2.59
  -4   7  -3   -0.11    1.44
   4   7   3   -0.02    1.62
   4   7   3    8.36    6.33
   4  -7   3    0.07    2.72
   4  -7   3   -1.75    1.49
  -4  -7  -3    4.32    3.24
  -4  -7  -3    0.92    2.29
  -4  -7  -3   -0.58    3.14
   4  -7   3    0.73    1.36
  -4  -7  -3   -2.75    1.67
   4  -7   3   -2.02    2.86
   4  -7   3    3.17    2.89
  -4   7  -4    8.23    2.61
   4   7   4   11.38    4.02
   4   7   4    2.35    4.00
  -4   7  -4    2.80    2.82
  -4   7  -4    5.81    3.02
   4  -7   4    2.88    2.89
  -4  -7  -4    8.06    3.41
   4  -7   4    4.40    3.27
  -4  -7  -4    3.63    2.95
  -4  -7  -4    1.63    2.65
   4  -7   4    5.17    3.44
  -4   7  -5   -1.30    2.64
   4   7   5   -2.08    1.73
  -4   7  -5    2.62    2.36
  -4   7  -5   -0.80    2.00
  -4  -7  -5   -0.18    2.44
   4  -7   5    3.14    4.48
  -4  -7  -5   -2.02    2.21
  -4  -7  -5   -1.16    2.30
   4  -7   5   -3.55    3.64
  -4   7  -6   15.93    5.45
  -4   7  -6   19.64    5.19
   4   7   6   22.68    5.93
  -4   7  -6   22.70    4.90
  -4  -7  -6   20.95    6.45
  -4  -7  -6   22.21    7.20
   4  -7   6   23.45    6.89
  -4   7  -7   22.70    6.16
  -4   7  -7   21.12    5.79
   4   7   7   30.09    6.42
  -4  -7  -7   17.38    6.10
  -4  -7  -7   27.44    6.98
  -4   7  -8    2.15    2.92
  -4   7  -8    2.89    4.66
  -4  -7  -8   -0.69    4.16
  -4  -7  -8   -0.19    3.33
  -4  -7  -8   -3.93    4.19
   4   8  -9   17.61    6.01
   4   8  -9    4.63    5.30
   4  -8  -9   16.96    7.32
   4  -8  -9   13.87    6.23
   4   8  -8    0.42    3.93
   4   8  -8    3.53    3.54
   4  -8  -8   -0.36    3.37
  -4  -8   8    7.65    5.00
   4  -8  -8   -2.40    3.30
   4   8  -7    5.93    2.99
   4   8  -7   -0.98    1.96
   4  -8  -7    2.15    3.64
   4  -8  -7   -3.45    2.89
  -4  -8   7   -5.85    4.88
   4  -8  -7   -3.87    3.01
   4   8  -6    4.28    3.28
   4   8  -6    3.08    3.26
  -4  -8   6    2.07    3.22
   4  -8  -6   -0.71    3.89
   4  -8  -6    0.70    2.54
  -4  -8   6   -4.19    2.84
   4  -8  -6    2.45    2.82
   4  -8  -6   -2.07    3.58
   4   8  -5    5.51    3.12
   4   8  -5    9.47    3.63
   4  -8  -5    1.97    3.72
   4  -8  -5    8.20    4.33
  -4  -8   5   16.14    6.08
  -4  -8   5   10.85    5.61
   4  -8  -5   18.53    6.25
   4  -8  -5    7.85    3.43
   4  -8  -5   13.02    4.50
   4   8  -4   -1.06    1.95
  -4   8   4   -0.80    2.00
   4   8  -4    1.38    1.81
  -4  -8   4   -3.13    2.77
   4  -8  -4   -1.55    2.09
   4  -8  -4   -0.78    2.68
   4  -8  -4    3.49    3.36
   4  -8  -4    2.51    3.10
   4  -8  -4   -0.23    1.91
   4  -8  -4   -5.34    3.74
  -4  -8   4   -2.70    2.79
  -4  -8   4   -0.58    2.70
  -4   8   3   61.68    6.89
   4   8  -3   54.95    6.57
  -4   8   3   52.94    6.00
   4   8  -3   56.99    6.62
   4  -8  -3   40.24    7.63
  -4  -8   3   44.12    7.04
   4  -8  -3   39.70    7.31
   4  -8  -3   57.82   10.20
   4  -8  -3   43.82    7.48
  -4  -8   3   65.20   10.71
  -4  -8   3   62.27   10.11
  -4  -8   3   62.24    8.96
   4  -8  -3   49.23    5.64
   4  -8  -3   58.42    6.47
  -4   8   2  296.56   18.10
   4   8  -2  299.28   16.35
  -4   8   2  295.04   14.57
  -4   8   2  313.84   15.81
   4   8  -2  293.10   15.62
   4  -8  -2  341.01   21.37
   4  -8  -2  315.34   16.13
   4  -8  -2  303.53   18.03
  -4  -8   2  323.37   17.93
   4  -8  -2  303.01   14.42
   4  -8  -2  305.33   17.92
  -4  -8   2  322.43   19.39
  -4  -8   2  299.67   19.64
  -4   8   1    0.59    1.47
   4   8  -1    2.83    2.33
   4   8  -1   -0.03    2.41
   4   8  -1   -1.00    1.80
  -4   8   1    2.91    1.93
  -4   8   1    0.09    2.05
   4  -8  -1    0.54    3.03
  -4  -8   1    1.33    2.43
   4  -8  -1    1.26    3.13
  -4  -8   1   -1.03    2.36
   4  -8  -1    1.65    2.17
   4  -8  -1   -1.62    1.49
  -4  -8   1    7.75    2.96
   4  -8  -1   -2.14    1.76
  -4  -8   1    1.71    2.14
  -4  -8   1    1.79    2.41
  -4   8   0  100.22    8.31
   4   8   0  105.17    8.92
  -4   8   0  105.14   10.36
   4   8   0   95.47    8.40
   4   8   0   78.09    9.16
  -4   8   0  104.84    7.15
  -4  -8   0   95.08    9.82
   4  -8   0   91.40    9.21
   4  -8   0   84.97    8.05
   4  -8   0   83.80    8.54
  -4  -8   0  109.78   11.18
   4  -8   0   93.99    6.70
   4  -8   0  123.63   12.42
  -4  -8   0  111.58   11.43
  -4  -8   0   94.71    8.40
  -4  -8   0   74.58    7.77
   4   8   1    7.47    4.45
   4   8   1   22.80    6.24
  -4   8  -1   18.34    5.17
   4   8   1   15.30    4.65
  -4   8  -1   13.75    3.67
  -4   8  -1   18.93    3.49
   4   8   1   21.98    4.94
   4  -8   1   15.07    4.90
   4  -8   1   13.77    3.68
   4  -8   1   17.07    3.13
   4  -8   1   27.98    9.23
   4  -8   1    7.78    4.46
  -4  -8  -1   15.59    4.61
  -4  -8  -1   16.12    5.42
  -4  -8  -1   13.88    4.72
  -4  -8  -1   19.96    6.41
  -4   8  -2   23.66    6.43
  -4   8  -2   14.06    3.92
   4   8   2   13.08    4.44
   4   8   2   11.15    4.76
   4   8   2   12.50    4.26
  -4   8  -2   17.41    3.56
   4  -8   2   11.11    2.82
   4  -8   2   12.10    5.14
  -4  -8  -2   19.50    5.28
  -4  -8  -2   14.29    5.50
  -4  -8  -2   12.25    4.96
  -4   8  -3   12.16    3.95
   4   8   3   10.54    4.11
   4   8   3    7.91    4.27
  -4   8  -3    7.67    2.84
  -4   8  -3    6.06    3.59
  -4  -8  -3   17.72    5.53
  -4  -8  -3   10.25    4.22
   4  -8   3    5.72    4.50
  -4  -8  -3    9.85    4.54
   4   8   4   16.25    5.13
  -4   8  -4   12.75    3.91
  -4   8  -4    4.92    3.03
   4   8   4    0.83    3.92
  -4   8  -4    4.67    3.18
  -4  -8  -4    8.70    4.42
   4  -8   4   12.91    5.38
  -4  -8  -4   10.20    4.53
  -4  -8  -4   10.51    4.41
  -4   8  -5    0.83    2.74
  -4   8  -5   -0.41    2.68
   4   8   5   -1.68    2.11
  -4   8  -5   -0.92    2.49
  -4  -8  -5    1.02    3.06
  -4  -8  -5   -0.20    2.45
   4  -8   5    1.50    4.20
  -4  -8  -5   -2.59    2.20
  -4   8  -6    1.47    3.69
   4   8   6    5.54    3.52
  -4   8  -6   -1.05    3.06
  -4  -8  -6    1.74    2.47
  -4  -8  -6    1.63    4.38
   4  -8   6   -3.19    5.46
  -4   8  -7   -2.15    3.55
   4   8   7   11.48    4.61
  -4   8  -7    1.41    3.62
  -4  -8  -7    0.38    4.09
  -4  -8  -7    5.93    5.21
  -4  -8  -7    7.10    4.41
  -4   8  -8   -0.13    3.55
  -4   8  -8   -0.81    4.62
  -4  -8  -8   -2.83    5.86
  -4  -8  -8    8.46    3.90
  -4  -8  -8    0.60    4.79
   4   9  -8   -2.49    3.49
   4   9  -8    4.46    4.45
   4  -9  -8    2.61    4.46
   4  -9  -8    3.23    3.88
   4   9  -7    3.22    3.73
   4   9  -7    1.59    3.91
   4  -9  -7   -4.50    3.18
   4  -9  -7    1.09    3.77
  -4  -9   7   -6.63    5.57
   4  -9  -7   11.49    4.13
   4   9  -6    2.44    3.54
  -4  -9   6    8.10    3.65
   4  -9  -6    4.71    4.04
   4  -9  -6    9.22    4.44
   4  -9  -6    7.75    5.40
   4  -9  -6    2.96    3.85
   4   9  -5    6.55    3.83
   4  -9  -5    6.09    5.26
  -4  -9   5   10.64    5.35
   4  -9  -5    4.91    3.91
  -4  -9   5   -0.07    3.87
   4  -9  -5    4.86    4.05
   4  -9  -5   -1.17    2.79
   4   9  -4   32.83    6.70
   4   9  -4   40.76    7.07
  -4   9   4   44.65    7.62
   4  -9  -4   46.12    9.53
  -4  -9   4   52.40   10.37
  -4  -9   4   41.70    8.38
  -4  -9   4   53.68    9.99
   4  -9  -4   50.95    9.80
   4  -9  -4   49.75    9.13
   4   9  -3   25.85    6.33
  -4   9   3   21.10    5.00
   4   9  -3   17.18    5.23
  -4   9   3   23.70    5.78
   4  -9  -3   17.12    4.72
   4  -9  -3   21.81    6.94
   4  -9  -3   20.34    6.74
  -4  -9   3   16.05    6.33
  -4  -9   3   20.79    5.80
  -4  -9   3   23.23    6.56
  -4   9   2  102.18    8.14
  -4   9   2   84.78    9.99
   4   9  -2  106.13    9.45
  -4   9   2  112.22    9.49
   4   9  -2  106.03    9.21
   4  -9  -2  107.68   12.42
   4  -9  -2   85.77    7.50
  -4  -9   2  101.18   11.50
   4  -9  -2  107.01   12.09
  -4  -9   2   93.38   11.41
  -4   9   1  115.85    8.31
  -4   9   1  138.17   10.38
   4   9  -1  102.73    9.33
  -4   9   1  103.14   11.14
   4   9  -1  107.58    9.28
  -4  -9   1  135.89   13.41
   4  -9  -1  130.52   13.62
   4  -9  -1   98.48    7.76
  -4  -9   1  115.92   12.25
  -4   9   0   34.60    5.14
  -4   9   0   23.61    6.14
   4   9   0   32.34    6.24
   4   9   0   34.07    6.68
  -4   9   0   44.55    7.11
  -4  -9   0   37.17    8.74
  -4  -9   0   29.27    7.76
   4  -9   0   26.28    7.35
   4  -9   0   24.57    4.19
  -4   9  -1    0.47    2.88
   4   9   1    4.59    3.43
  -4   9  -1    1.36    2.33
   4   9   1    0.17    2.47
  -4   9  -1    1.04    2.13
   4  -9   1    0.95    3.44
  -4  -9  -1    5.18    4.79
  -4  -9  -1   -4.58    1.80
  -4   9  -2   11.86    3.98
   4   9   2   30.56    6.55
  -4   9  -2   15.76    5.18
  -4   9  -2   13.40    3.31
   4   9   2   13.38    4.65
   4  -9   2    8.67    5.20
  -4  -9  -2   19.07    5.93
  -4  -9  -2   17.71    6.63
  -4  -9  -2   12.61    5.65
  -4   9  -3   -1.55    2.47
   4   9   3   -3.18    2.08
  -4   9  -3    1.26    3.14
  -4   9  -3    2.15    2.66
  -4  -9  -3   -2.42    2.65
  -4  -9  -3    0.60    2.86
   4  -9   3   -0.09    3.23
  -4  -9  -3   -6.38    3.33
  -4   9  -4   -2.05    2.45
   4   9   4    3.88    2.83
  -4   9  -4   -2.35    2.58
  -4   9  -4   -0.67    2.66
  -4  -9  -4    6.73    3.78
  -4  -9  -4    8.47    4.92
  -4  -9  -4    2.43    2.90
   4  -9   4    3.95    5.14
  -4   9  -5    2.49    3.95
  -4   9  -5   -0.62    3.02
   4   9   5    5.71    4.12
  -4  -9  -5    1.19    3.44
  -4  -9  -5    6.33    3.81
   4  -9   5    1.21    5.50
  -4  -9  -5    2.44    3.12
   4   9   6   -3.57    3.04
  -4   9  -6   -2.39    3.73
  -4   9  -6   -3.09    2.82
   4  -9   6    6.49    6.41
  -4  -9  -6   15.96    5.64
  -4  -9  -6    2.21    3.13
  -4   9  -7   -4.96    3.57
   4   9   7   16.06    4.91
  -4   9  -7   -3.93    3.66
  -4  -9  -7    3.12    4.63
  -4  -9  -7   -5.70    3.60
   4  10  -7    7.57    4.33
   4  10  -7   -1.50    4.11
   4 -10  -7    2.18    3.77
   4 -10  -7    0.60    5.34
  -4 -10   7    0.11    6.16
   4 -10  -7    2.35    4.06
   4  10  -6   -0.74    3.75
   4  10  -6    2.78    2.84
   4 -10  -6    3.85    3.45
   4 -10  -6   -3.53    4.73
   4 -10  -6    1.39    4.54
  -4 -10   6   -0.62    4.57
   4 -10  -6   -0.37    4.25
   4  10  -5   -1.54    2.78
   4  10  -5    1.64    3.90
  -4  10   5   -4.07    3.11
  -4 -10   5   -0.79    5.83
   4 -10  -5    8.51    4.81
   4 -10  -5   -6.89    4.01
   4 -10  -5    2.74    3.46
  -4 -10   5    5.14    5.15
   4 -10  -5   -5.81    4.19
  -4  10   4   17.99    5.01
   4  10  -4   15.34    5.19
  -4  10   4   10.47    4.65
   4  10  -4   11.54    4.49
  -4 -10   4   18.82    7.28
   4 -10  -4    8.10    3.92
  -4 -10   4   25.10    7.01
   4 -10  -4   17.82    6.06
   4 -10  -4   20.28    7.37
  -4  10   3   41.86    8.11
   4  10  -3   27.77    6.12
  -4  10   3   41.95    7.43
   4  10  -3   44.73    7.89
   4 -10  -3   33.88    8.49
  -4 -10   3   39.98    9.34
  -4 -10   3   62.98   11.02
   4 -10  -3   34.50    8.64
  -4  10   2   66.29    7.32
   4  10  -2   61.15    9.46
   4  10  -2   65.12    7.81
  -4  10   2   73.11    8.12
   4 -10  -2   63.32   11.77
   4 -10  -2   42.36    8.89
  -4 -10   2   70.32   12.01
  -4 -10   2   59.70   10.69
  -4  10   1   19.71    4.90
   4  10  -1   22.70    5.91
  -4  10   1   12.11    4.00
   4  10  -1   27.51    5.78
   4 -10  -1   16.98    6.95
  -4 -10   1    8.54    5.40
  -4 -10   1   18.62    6.50
  -4  10   0   -5.26    1.85
   4  10   0   -1.72    2.51
   4  10   0    4.55    2.78
  -4  10   0    0.76    2.14
  -4  10   0   -3.15    2.39
  -4 -10   0   -2.86    2.75
   4 -10   0   -1.20    2.87
  -4 -10   0    0.33    3.38
   4  10   1    1.00    3.05
  -4  10  -1    4.10    2.88
  -4  10  -1    3.36    2.58
  -4  10  -1    8.33    3.97
   4  10   1    3.91    2.60
  -4 -10  -1   11.87    5.47
  -4 -10  -1    3.56    4.52
   4 -10   1    2.93    4.39
   4  10   2    3.73    3.42
  -4  10  -2    3.44    3.39
  -4  10  -2   -4.49    2.47
   4  10   2    1.65    3.28
  -4  10  -2    0.85    2.99
  -4 -10  -2    0.88    3.54
   4 -10   2    5.23    3.91
  -4 -10  -2    2.42    2.72
  -4 -10  -2   -0.70    3.39
  -4  10  -3    1.21    3.41
   4  10   3   -1.16    3.06
  -4  10  -3   -4.40    2.55
  -4 -10  -3   -3.08    3.61
  -4 -10  -3   -0.90    2.97
   4 -10   3   -2.90    4.26
  -4 -10  -3   -3.15    3.01
  -4  10  -4   21.49    5.19
   4  10   4   25.57    5.89
  -4  10  -4   29.39    7.65
  -4 -10  -4   15.89    6.32
   4 -10   4   25.73    8.43
  -4 -10  -4   24.42    6.53
  -4 -10  -4   37.12    9.28
  -4  10  -5    2.00    3.82
  -4  10  -5   -2.90    3.94
   4  10   5    2.95    3.70
  -4 -10  -5    0.35    5.56
   4 -10   5    4.56    6.01
  -4 -10  -5    8.50    6.39
  -4 -10  -5    4.47    3.42
  -4  10  -6    0.63    3.71
  -4  10  -6    1.43    3.60
   4  10   6   10.86    5.49
   4 -10   6    4.85    8.06
  -4 -10  -6    3.16    5.30
  -4 -10  -6   10.07    5.05
   4  11  -6    5.85    4.52
   4  11  -6    2.05    5.21
   4 -11  -6    2.75    5.46
  -4 -11   6    0.41    6.19
   4 -11  -6    5.48    5.77
   4 -11  -6    4.44    4.46
  -4  11   5    8.78    4.76
   4  11  -5    3.39    4.00
   4  11  -5   -1.54    2.57
   4 -11  -5   -7.31    2.44
   4 -11  -5   -1.35    3.25
   4 -11  -5    5.08    5.44
  -4 -11   5   -0.29    3.74
   4 -11  -5   -1.45    5.41
  -4 -11   5   10.37    6.84
   4  11  -4    0.63    2.82
  -4  11   4    0.16    3.75
  -4  11   4    4.23    4.01
   4  11  -4   14.39    5.57
  -4 -11   4    3.55    5.55
   4 -11  -4    1.93    5.26
   4 -11  -4   -3.42    5.30
  -4 -11   4   10.37    6.37
   4 -11  -4    2.00    4.23
  -4  11   3   55.17    9.39
   4  11  -3   43.85    7.97
  -4  11   3   42.37    8.16
   4  11  -3   61.93    9.59
   4 -11  -3   51.62   10.71
  -4 -11   3   32.86    9.15
   4 -11  -3   52.32   10.77
  -4 -11   3   44.22    9.59
   4  11  -2    4.73    3.52
  -4  11   2    0.78    3.14
   4  11  -2    0.29    3.42
  -4  11   2    1.58    3.29
  -4 -11   2   -5.40    4.53
  -4 -11   2   -0.78    3.43
   4 -11  -2    5.15    5.75
   4 -11  -2    1.24    5.06
   4  11  -1   -0.02    3.41
   4  11  -1    1.21    3.43
  -4  11   1   -1.03    3.00
  -4  11   1    4.45    3.97
   4 -11  -1    4.62    4.88
   4 -11  -1    6.35    5.14
  -4 -11   1    1.39    4.52
  -4 -11   1   -0.38    4.90
  -4  11   0   -2.65    2.93
   4  11   0    1.10    3.40
  -4  11   0    6.00    3.22
   4  11   0    4.02    3.22
  -4  11   0    1.33    2.66
  -4 -11   0    1.21    3.31
  -4 -11   0   10.75    6.55
   4 -11   0    7.11    5.46
  -4  11  -1    0.03    3.29
   4  11   1   -1.08    3.40
  -4  11  -1   -2.59    4.53
  -4  11  -1    3.44    3.72
   4  11   1   -4.14    3.06
  -4 -11  -1    9.33    6.24
   4 -11   1    3.67    5.32
  -4 -11  -1   -2.03    4.46
  -4  11  -2    6.57    3.70
   4  11   2    8.03    4.83
   4  11   2    4.98    3.88
  -4  11  -2    6.27    3.66
   4 -11   2    3.24    3.56
  -4 -11  -2    1.06    2.95
  -4 -11  -2    3.42    3.13
  -4 -11  -2   -0.42    4.41
  -4  11  -3   -2.55    2.94
   4  11   3    4.16    3.77
  -4  11  -3    1.43    4.09
  -4 -11  -3   -2.49    3.95
   4 -11   3   -1.14    6.02
  -4 -11  -3    7.14    4.95
  -4 -11  -3    1.94    4.68
  -4  11  -4    0.36    3.51
   4  11   4    5.47    4.68
  -4  11  -4    1.68    3.32
   4 -11   4    6.70    5.75
  -4 -11  -4   -1.53    3.64
  -4 -11  -4   -8.26    3.82
  -4  11  -5   -1.14    4.09
   4  11   5   -6.94    3.38
  -4  11  -5    2.73    3.21
   4 -11   5   -7.63    5.76
  -4 -11  -5    3.93    4.13
  -4 -11  -5   -0.18    5.21
  -4  12   5   -6.53    5.80
   4  12  -5    3.92    4.68
   4 -12  -5    5.61    5.38
   4 -12  -5    4.50    6.64
   4 -12  -5    7.04    6.05
   4 -12  -5    5.19    5.00
  -4 -12   5    6.55    7.93
  -4  12   4   19.89    7.11
   4  12  -4   19.94    6.80
   4  12  -4   23.08    7.03
   4 -12  -4   19.84    6.96
   4 -12  -4   24.05    7.49
  -4 -12   4   16.07    8.75
  -4 -12   4   24.87    9.54
   4  12  -3    3.71    3.46
  -4  12   3   13.80    6.53
   4  12  -3    6.38    4.15
  -4  12   3    0.65    4.55
   4 -12  -3    2.21    5.36
  -4 -12   3   24.69    8.75
  -4 -12   3    7.49    6.74
   4 -12  -3   18.35    8.55
  -4  12   2    8.59    4.70
   4  12  -2   17.72    5.32
  -4  12   2   11.05    5.47
   4  12  -2   10.42    5.15
   4 -12  -2    6.08    4.41
  -4 -12   2    4.39    6.32
  -4 -12   2   -1.89    4.18
   4 -12  -2   10.48    5.25
  -4  12   1    5.20    3.82
   4  12  -1   -5.08    2.38
  -4 -12   1   -6.91    3.39
   4 -12  -1   -0.92    4.32
   4 -12  -1   -5.29    4.56
  -4 -12   1  -12.11    5.33
   4  12   0    5.30    4.38
  -4  12   0    6.79    3.41
  -4  12   0   -2.46    2.80
   4  12   0    1.06    3.39
  -4 -12   0    2.05    4.20
  -4 -12   0    6.14    5.49
   4 -12   0    0.13    3.36
   4 -12   0    4.41    5.78
  -4  12  -1    7.43    4.91
   4  12   1    6.76    5.11
  -4  12  -1    2.45    4.32
   4  12   1    8.00    4.76
  -4 -12  -1   11.69    6.18
  -4 -12  -1    0.75    4.33
   4 -12   1    5.11    6.44
   4  12   2    7.36    3.77
  -4  12  -2   -2.47    3.81
  -4  12  -2    2.92    3.89
   4  12   2   10.21    5.29
  -4 -12  -2   -0.02    3.29
  -4 -12  -2  -10.48    3.91
  -4 -12  -2   -1.81    3.75
   4 -12   2    9.46    4.23
  -4  12  -3    7.17    4.42
  -4  12  -3   -0.49    5.10
   4  12   3    4.99    5.47
  -4 -12  -3   13.18    4.76
   4 -12   3   -0.91    6.17
  -4 -12  -3    3.02    4.24
  -4 -12  -3   -0.44    4.95
   4  12   4   15.01    6.13
  -4  12  -4   17.14    6.02
  -4 -12  -4   11.92    6.46
   4 -12   4    1.44    7.65
  -4 -12  -4   16.91    7.25
  -4 -12  -4   21.48    7.42
   4  13  -3   -1.97    4.90
   4  13  -3    8.74    5.56
  -4  13   3    6.83    5.85
  -4 -13   3   -9.25    6.51
  -4 -13   3    7.82    6.94
   4 -13  -3   -4.17    5.82
   4 -13  -3   -6.77    6.02
  -4  13   2    0.93    3.95
   4  13  -2    0.07    4.87
   4  13  -2   -2.23    3.55
  -4 -13   2   -9.32    6.54
  -4 -13   2   13.95    6.45
   4 -13  -2   -9.85    5.45
   4 -13  -2   -9.00    4.30
   4  13  -1    4.45    3.07
  -4  13   1   -6.11    3.16
   4  13  -1   -1.18    3.50
   4 -13  -1   -5.72    4.26
  -4 -13   1   -6.46    4.30
  -4 -13   1   -5.70    6.66
   4 -13  -1   -9.91    4.02
   4  13   0    7.10    5.19
   4  13   0   -2.65    3.80
  -4  13   0    4.07    4.83
  -4 -13   0    3.89    6.26
   4 -13   0    4.12    6.87
  -4 -13   0   14.31    7.46
   4  13   1    3.60    4.59
   4  13   1   -2.40    3.78
  -4  13  -1    3.54    4.84
   4 -13   1   -6.55    6.17
  -4 -13  -1    1.68    5.02
  -4 -13  -1    7.08    5.16
   4 -13   1    1.84    6.10
   4  13   2    3.22    5.21
  -4  13  -2    4.05    4.36
   4  13   2    1.43    5.60
  -4 -13  -2    6.69    6.97
  -4 -13  -2    0.95    5.47
   4 -13   2    4.47    7.24
  -4 -13  -2   -0.64    4.09
   5   0 -11   -3.23    3.16
   5   0 -11    0.10    3.69
   5   0 -10   19.97    6.20
   5   0 -10   16.85    5.68
   5   0  -9    1.55    2.75
   5   0  -9    1.65    2.56
   5   0  -8   18.90    5.02
  -5   0   8    4.16    4.13
   5   0  -8   15.07    5.26
   5   0  -7   -1.94    1.66
  -5   0   7   -2.84    1.43
   5   0  -7   -0.71    1.87
   5   0  -7   -0.98    1.35
  -5   0   7    0.39    2.17
  -5   0   6   65.98    5.70
  -5   0   6   56.08    5.36
   5   0  -6   47.73    5.07
   5   0  -6   56.76    5.64
   5   0  -6   63.09    7.26
  -5   0   6   48.20    7.56
  -5   0   5   -0.50    1.31
   5   0  -5    2.13    1.29
  -5   0   5   -0.17    0.71
   5   0  -5    2.27    1.95
  -5   0   5    1.45    1.65
   5   0  -5   -0.26    1.09
   5   0  -4   29.52    4.62
   5   0  -4   28.11    2.97
  -5   0   4   27.34    4.13
  -5   0   4   27.05    2.87
  -5   0   4   30.16    4.91
   5   0  -4   33.09    5.37
   5   0  -3    0.12    0.55
   5   0  -3   -0.54    0.96
  -5   0   3    0.98    1.16
   5   0  -3    0.24    0.98
  -5   0   3   -0.79    0.49
  -5   0   3   -0.43    0.45
  -5   0   3    0.29    1.00
   5   0  -3   -0.17    0.50
  -5   0   2 1286.67   37.21
   5   0  -2 1319.82   39.07
  -5   0   2 1232.80   32.51
   5   0  -2 1272.28   32.37
  -5   0   2 1362.03   39.07
   5   0  -2 1298.96   35.98
   5   0  -2 1337.37   37.26
  -5   0   2 1321.89   35.82
   5   0  -1    0.99    1.13
   5   0  -1    0.18    0.62
  -5   0   1   -0.48    0.74
  -5   0   1    0.89    1.17
  -5   0   1   -0.19    0.47
   5   0  -1    0.45    0.65
   5   0   0    2.53    1.41
  -5   0   0    4.12    1.07
  -5   0   0    5.17    1.90
   5   0   0    5.22    1.26
   5   0   0    5.50    1.22
   5   0   0    6.58    2.05
  -5   0   0    3.68    1.04
  -5   0   0    7.15    2.34
   5   0   1    0.91    1.10
   5   0   1    0.25    0.65
   5   0   1    0.22    0.51
  -5   0  -1    2.70    1.45
   5   0   1   -0.06    0.91
  -5   0  -1    0.70    0.79
  -5   0  -1    0.66    0.58
  -5   0  -1   -0.28    0.93
   5   0   2  160.59    8.81
  -5   0  -2  167.40    7.20
   5   0   2  169.66    8.88
  -5   0  -2  183.35   10.48
  -5   0  -2  170.53    8.88
  -5   0  -2  171.08    8.81
   5   0   2  171.39    7.57
   5   0   2  162.25   10.18
  -5   0  -3   -1.38    1.72
  -5   0  -3    0.82    0.79
   5   0   3    0.47    1.63
   5   0   3   -1.55    1.01
  -5   0  -3    1.77    1.56
  -5   0  -3    0.26    0.94
   5   0   3   -0.51    1.09
  -5   0  -4   11.01    2.53
   5   0   4    7.00    3.31
  -5   0  -4   11.61    3.60
   5   0   4    4.91    1.72
   5   0   4    8.92    2.82
  -5   0  -4   11.31    2.75
  -5   0  -4    7.14    2.60
  -5   0  -4    5.18    1.83
  -5   0  -5    1.56    1.20
  -5   0  -5   -1.70    1.26
  -5   0  -5    0.66    1.02
  -5   0  -5   -3.20    1.44
  -5   0  -5    3.78    2.64
   5   0   5    0.19    1.77
   5   0   5   -0.36    1.16
   5   0   5   -0.62    2.45
  -5   0  -6    0.09    2.21
  -5   0  -6    4.15    2.88
  -5   0  -6   -0.20    1.77
   5   0   6   -5.72    2.30
  -5   0  -6    0.78    1.73
  -5   0  -6   -0.19    1.19
  -5   0  -7   -2.35    2.28
  -5   0  -7   -4.26    2.15
  -5   0  -7   -2.58    2.85
  -5   0  -7   -1.29    2.92
  -5   0  -8   15.83    5.81
  -5   0  -8   20.14    6.66
  -5   0  -8   20.32    5.46
  -5   0  -9   -2.76    2.18
  -5   0  -9    2.65    3.38
  -5   0  -9   -3.76    3.17
  -5   0 -10    0.74    2.67
  -5   0 -10   -6.46    6.12
   5   1 -11    1.94    3.51
   5   1 -11    1.44    3.32
   5  -1 -11   -3.29    3.62
   5  -1 -11    2.69    4.93
   5   1 -10    4.21    3.57
   5   1 -10    0.78    3.82
   5  -1 -10    1.99    3.62
   5  -1 -10    0.75    2.56
   5   1  -9   19.83    6.37
   5   1  -9   21.88    5.37
   5  -1  -9   20.98    6.06
   5  -1  -9   30.50    6.93
   5   1  -8   23.64    5.32
   5   1  -8   18.80    5.51
  -5   1   8   14.74    5.20
   5  -1  -8    8.62    4.10
  -5  -1   8   13.67    5.20
   5  -1  -8   13.33    4.26
  -5   1   7   31.11    3.81
   5   1  -7   23.28    4.85
   5   1  -7   18.14    3.78
  -5   1   7   19.73    4.30
   5   1  -7   17.37    4.79
   5  -1  -7   19.09    3.59
  -5  -1   7   14.47    4.05
   5  -1  -7   24.05    5.03
   5  -1  -7   21.57    5.73
  -5  -1   7   26.58    4.37
   5   1  -6   53.91    6.55
   5   1  -6   39.29    4.63
   5   1  -6   36.58    5.48
  -5   1   6   32.14    4.96
  -5   1   6   36.05    6.19
  -5   1   6   47.18    4.71
   5  -1  -6   24.66    5.56
  -5  -1   6   32.41    6.23
   5  -1  -6   44.83    4.56
  -5  -1   6   41.32    4.68
   5  -1  -6   38.87    5.58
  -5  -1   6   35.65    5.39
   5   1  -5   11.26    2.77
  -5   1   5   12.34    2.39
   5   1  -5    9.69    2.89
  -5   1   5    7.19    2.30
   5   1  -5    9.35    3.18
  -5   1   5   15.87    3.67
   5  -1  -5    9.12    2.69
  -5  -1   5    9.21    3.28
  -5  -1   5    9.49    1.73
   5  -1  -5   11.21    2.83
   5  -1  -5    8.45    1.44
   5  -1  -5   10.02    1.36
  -5  -1   5   13.85    3.46
  -5   1   4  104.39    6.15
  -5   1   4  112.12    7.18
   5   1  -4  101.81    5.94
   5   1  -4  101.26    7.72
  -5   1   4  114.89    8.03
   5   1  -4  109.46    7.63
  -5  -1   4  101.99    6.10
   5  -1  -4   98.00    5.04
  -5  -1   4   98.29    7.16
   5  -1  -4  103.50    6.05
   5  -1  -4  111.56    7.17
   5  -1  -4  105.10    7.66
   5  -1  -4  103.27    4.74
  -5  -1   4   93.99    7.50
  -5   1   3  320.76   13.77
  -5   1   3  329.13   11.27
   5   1  -3  309.19   14.41
   5   1  -3  316.96   13.95
   5   1  -3  339.77   11.11
  -5   1   3  330.50   11.48
   5   1  -3  326.58   10.71
  -5   1   3  315.31   13.61
   5  -1  -3  338.77   11.25
  -5  -1   3  335.00   10.40
  -5  -1   3  316.64   14.01
  -5  -1   3  335.33   14.33
   5  -1  -3  330.14   11.31
   5  -1  -3  332.49   13.81
   5  -1  -3  346.33   14.31
  -5  -1   3  327.84   11.22
  -5   1   2   51.27    4.02
  -5   1   2   57.44    4.96
   5   1  -2   53.32    3.88
  -5   1   2   54.46    4.06
   5   1  -2   50.05    2.49
   5   1  -2   50.91    4.91
   5   1  -2   58.45    4.58
  -5  -1   2   53.63    3.80
  -5  -1   2   52.11    4.42
   5  -1  -2   49.25    3.94
   5  -1  -2   49.04    3.75
   5  -1  -2   55.42    4.86
  -5  -1   2   53.19    2.73
   5  -1  -2   49.18    2.26
  -5  -1   2   48.94    4.79
   5  -1  -2   53.56    2.54
  -5   1   1   52.80    4.35
  -5   1   1   53.04    3.31
  -5   1   1   49.89    4.69
  -5   1   1   51.96    2.23
   5   1  -1   55.83    4.44
   5   1  -1   56.34    5.23
   5   1  -1   55.39    3.96
   5  -1  -1   51.08    4.70
  -5  -1   1   53.90    3.97
  -5  -1   1   51.56    4.31
  -5  -1   1   46.88    4.64
  -5  -1   1   52.88    2.72
   5  -1  -1   48.38    4.09
   5  -1  -1   55.22    2.36
  -5  -1   1   51.92    2.46
   5  -1  -1   51.39    3.20
  -5   1   0  297.58   12.82
   5   1   0  299.28   10.70
   5   1   0  269.13   12.86
  -5   1   0  293.97    8.85
   5   1   0  307.00   13.18
  -5   1   0  299.75    9.83
  -5   1   0  282.92   12.39
   5  -1   0  285.11   12.48
   5  -1   0  311.26   12.96
  -5  -1   0  293.36   12.87
  -5  -1   0  291.14    9.76
   5  -1   0  294.17    8.63
   5  -1   0  287.80    9.86
  -5  -1   0  308.95   13.00
  -5  -1   0  297.22   10.76
  -5  -1   0  293.57   10.29
  -5   1  -1    5.75    0.99
   5   1   1    3.98    1.83
   5   1   1    4.28    1.49
  -5   1  -1    4.00    1.65
   5   1   1    5.06    1.51
  -5   1  -1    9.01    2.78
  -5   1  -1    5.65    1.64
   5   1   1    0.62    1.53
  -5  -1  -1    6.19    2.39
   5  -1   1    7.17    1.14
  -5  -1  -1    6.13    2.26
   5  -1   1    6.40    1.79
   5  -1   1    5.25    1.79
  -5  -1  -1    4.37    1.57
   5  -1   1    5.51    2.09
  -5  -1  -1    4.94    1.47
   5   1   2  311.68   13.73
  -5   1  -2  317.46   13.60
   5   1   2  322.35   15.57
  -5   1  -2  327.89   10.81
  -5   1  -2  323.93   13.46
   5   1   2  323.82   12.59
  -5   1  -2  342.46   15.47
   5   1   2  335.87   14.15
  -5   1  -2  347.29   11.57
  -5  -1  -2  341.80   12.49
  -5  -1  -2  343.00   13.73
   5  -1   2  332.57   13.69
  -5  -1  -2  315.35   15.27
   5  -1   2  330.16   15.33
  -5  -1  -2  326.68   13.90
   5  -1   2  339.81   13.92
   5   1   3   32.63    3.80
   5   1   3   30.30    5.53
  -5   1  -3   38.05    4.04
  -5   1  -3   32.32    4.92
  -5   1  -3   38.59    3.68
   5   1   3   46.13    4.32
  -5   1  -3   50.59    6.95
   5   1   3   31.50    4.82
  -5   1  -3   31.64    3.08
   5  -1   3   35.06    3.95
  -5  -1  -3   42.57    4.84
   5  -1   3   30.58    5.32
  -5  -1  -3   39.58    3.79
   5  -1   3   41.86    4.71
  -5  -1  -3   37.99    6.01
  -5  -1  -3   34.68    3.71
  -5   1  -4   38.61    4.28
   5   1   4   31.72    5.46
  -5   1  -4   37.30    5.75
  -5   1  -4   29.00    5.19
  -5   1  -4   41.65    3.97
   5   1   4   46.56    4.00
   5   1   4   34.66    5.88
  -5   1  -4   40.57    4.18
  -5  -1  -4   43.57    6.37
   5  -1   4   49.32    4.51
  -5  -1  -4   46.00    3.99
   5  -1   4   36.30    6.02
  -5  -1  -4   48.08    7.35
   5  -1   4   40.20    6.24
  -5  -1  -4   42.53    5.02
  -5  -1  -4   40.18    4.21
  -5   1  -5   36.74    4.18
  -5   1  -5   36.64    6.21
   5   1   5   28.12    3.44
   5   1   5   26.25    5.51
  -5   1  -5   37.93    6.01
   5   1   5   30.47    6.16
  -5   1  -5   38.56    6.48
  -5   1  -5   39.81    4.11
  -5  -1  -5   25.54    4.26
   5  -1   5   33.82    6.02
   5  -1   5   42.04    3.81
  -5  -1  -5   40.97    6.24
   5  -1   5   31.81    6.30
  -5  -1  -5   31.55    6.29
  -5  -1  -5   39.74    6.90
  -5  -1  -5   40.50    3.51
  -5   1  -6    1.66    2.41
  -5   1  -6    3.96    2.87
  -5   1  -6    2.27    2.24
   5   1   6   -1.54    3.40
  -5   1  -6    1.02    1.90
  -5  -1  -6    0.33    0.74
   5  -1   6   -0.10    2.22
  -5  -1  -6    3.32    2.34
   5  -1   6    1.12    2.76
  -5  -1  -6    2.50    2.66
  -5  -1  -6   -2.38    2.19
  -5   1  -7    1.48    2.32
  -5   1  -7   -3.52    2.09
  -5   1  -7    2.05    3.09
  -5  -1  -7   -4.07    2.91
  -5  -1  -7    1.53    2.86
  -5   1  -8   -4.25    2.82
  -5   1  -8   -3.99    2.88
  -5   1  -8    3.54    3.62
  -5  -1  -8    1.56    3.11
  -5  -1  -8    0.67    3.39
  -5  -1  -8   -1.13    2.89
  -5   1  -9   -3.38    4.78
  -5   1  -9    3.03    3.56
  -5   1  -9    4.54    4.48
  -5  -1  -9    1.07    2.82
  -5  -1  -9   -0.29    3.09
  -5  -1  -9   -1.65    3.81
  -5   1 -10    9.61    3.98
  -5   1 -10   -7.70    5.09
  -5  -1 -10    2.67    2.98
  -5  -1 -10    0.32    4.81
   5   2 -11   -1.66    3.89
   5   2 -11   -5.37    3.58
   5  -2 -11   -8.50    3.20
   5  -2 -11    8.53    3.46
   5   2 -10   19.60    6.68
   5   2 -10   12.02    4.89
   5  -2 -10   15.02    6.30
   5  -2 -10   11.48    5.16
   5   2  -9    4.05    3.79
   5   2  -9    5.69    3.42
   5  -2  -9    8.26    4.12
   5  -2  -9    3.42    4.57
  -5   2   8   -0.80    3.73
   5   2  -8   -1.93    2.13
   5   2  -8    2.82    2.83
   5  -2  -8   -0.73    1.95
  -5  -2   8   -5.19    2.31
  -5  -2   8   -7.09    2.84
   5  -2  -8    0.53    2.42
   5   2  -7    3.96    2.58
   5   2  -7    3.10    2.17
  -5   2   7    2.48    3.26
  -5   2   7    1.19    1.57
   5   2  -7    4.67    2.89
   5  -2  -7    2.97    1.25
  -5  -2   7    0.17    2.63
  -5  -2   7    7.32    3.24
   5  -2  -7    7.30    3.31
   5  -2  -7    0.39    2.41
   5   2  -6    7.51    2.00
   5   2  -6    1.20    2.10
  -5   2   6    2.91    2.32
  -5   2   6    0.68    1.95
  -5   2   6    8.33    2.77
   5   2  -6   12.22    3.06
   5  -2  -6    5.76    1.53
   5  -2  -6    6.62    3.29
   5  -2  -6    4.83    1.86
  -5  -2   6    2.88    2.39
   5  -2  -6    2.33    2.28
  -5  -2   6    8.64    2.75
  -5  -2   6    3.09    2.27
   5  -2  -6    5.83    1.75
  -5   2   5   57.19    5.41
   5   2  -5   61.28    5.25
   5   2  -5   66.87    6.72
   5   2  -5   70.79    6.60
  -5   2   5   52.11    5.12
  -5   2   5   59.82    6.48
   5  -2  -5   50.19    4.96
   5  -2  -5   56.60    5.35
   5  -2  -5   60.04    4.64
  -5  -2   5   68.49    5.40
  -5  -2   5   73.68    7.20
   5  -2  -5   55.86    3.99
  -5  -2   5   62.09    5.84
   5  -2  -5   50.36    5.79
   5   2  -4   73.69    5.06
   5   2  -4   62.13    6.06
  -5   2   4   66.37    5.78
   5   2  -4   65.84    6.26
  -5   2   4   64.16    5.94
   5  -2  -4   61.45    6.01
  -5  -2   4   66.46    6.21
   5  -2  -4   67.62    4.66
  -5  -2   4   63.83    6.19
   5  -2  -4   68.96    4.59
  -5  -2   4   61.78    2.86
   5  -2  -4   60.71    5.41
  -5  -2   4   60.72    2.90
   5  -2  -4   59.15    4.85
  -5  -2   4   67.36    5.00
   5   2  -3   77.51    4.60
   5   2  -3   83.36    6.43
   5   2  -3   74.99    6.52
   5   2  -3   81.31    4.71
  -5   2   3   84.22    5.32
  -5   2   3   79.10    6.27
  -5   2   3   83.89    5.96
  -5  -2   3   75.06    6.26
  -5  -2   3   71.42    4.25
   5  -2  -3   72.40    4.65
  -5  -2   3   73.94    6.52
  -5  -2   3   73.48    4.61
   5  -2  -3   77.50    5.81
   5  -2  -3   70.78    4.09
   5  -2  -3   78.29    5.06
   5  -2  -3   83.59    6.25
   5   2  -2   91.16    6.29
   5   2  -2   97.64    4.60
  -5   2   2   98.29    5.64
  -5   2   2  107.43    7.19
  -5   2   2   90.70    5.97
   5   2  -2   95.28    5.88
   5   2  -2   89.80    7.17
   5  -2  -2   91.74    4.27
   5  -2  -2   89.80    4.66
  -5  -2   2   96.15    7.23
  -5  -2   2  102.82    5.88
  -5  -2   2   91.64    4.63
   5  -2  -2   97.72    5.66
   5  -2  -2   83.35    6.38
   5  -2  -2   96.66    6.00
  -5  -2   2   90.82    6.28
   5   2  -1  273.08   12.38
   5   2  -1  290.76    9.85
  -5   2   1  298.19   13.24
  -5   2   1  279.52    9.61
  -5   2   1  288.20    9.42
   5   2  -1  292.51   11.73
  -5   2   1  294.01   12.62
   5   2  -1  292.75   13.77
   5  -2  -1  285.33   12.29
  -5  -2   1  292.95   12.41
  -5  -2   1  300.67   12.06
   5  -2  -1  276.17    9.49
  -5  -2   1  288.93   13.56
   5  -2  -1  298.07   13.14
  -5  -2   1  287.56    9.74
   5  -2  -1  300.26    9.79
  -5   2   0    5.11    2.15
  -5   2   0    3.08    1.66
   5   2   0    4.81    1.63
   5   2   0    2.52    1.73
  -5   2   0    3.59    1.05
   5   2   0    3.46    1.98
   5  -2   0    2.55    1.30
  -5  -2   0    5.41    1.32
   5  -2   0    4.67    1.33
  -5  -2   0    2.88    1.33
  -5  -2   0    4.39    1.80
   5  -2   0    4.46    1.83
  -5  -2   0    3.43    1.72
  -5  -2   0    4.23    1.51
   5   2   1   13.01    3.08
   5   2   1   12.12    2.45
   5   2   1   21.28    4.22
   5   2   1    9.41    2.36
  -5   2  -1   12.90    2.43
  -5   2  -1   15.94    3.27
  -5   2  -1   15.21    3.69
  -5  -2  -1   13.50    2.65
   5  -2   1   14.70    3.14
  -5  -2  -1   11.66    2.45
  -5  -2  -1   14.86    2.96
   5  -2   1   10.95    2.35
   5  -2   1   13.10    3.08
  -5  -2  -1   12.00    2.89
  -5  -2  -1   18.18    3.97
  -5   2  -2  587.90   20.21
  -5   2  -2  558.27   22.11
  -5   2  -2  553.13   20.60
   5   2   2  568.96   19.52
  -5   2  -2  551.03   16.50
   5   2   2  582.22   21.03
   5   2   2  565.05   23.02
   5   2   2  561.67   21.00
  -5   2  -2  559.91   16.22
  -5  -2  -2  571.75   20.96
  -5  -2  -2  552.16   19.23
   5  -2   2  561.09   20.49
  -5  -2  -2  580.17   22.95
   5  -2   2  590.61   20.57
   5  -2   2  562.42   22.08
  -5  -2  -2  563.25   20.26
  -5   2  -3   78.41    4.93
  -5   2  -3   74.98    6.37
   5   2   3   78.11    6.14
   5   2   3   77.93    6.92
   5   2   3   74.91    7.59
  -5   2  -3   70.41    4.43
  -5   2  -3   84.21    7.54
   5   2   3   72.63    5.85
  -5   2  -3   74.84    6.09
  -5  -2  -3   97.24    8.25
  -5  -2  -3   79.52    6.73
  -5  -2  -3   81.08    5.94
   5  -2   3   74.08    7.18
   5  -2   3   75.16    5.94
  -5  -2  -3   71.70    5.65
   5  -2   3   82.19    6.76
  -5   2  -4   33.67    4.13
   5   2   4   32.78    4.00
  -5   2  -4   35.04    5.68
   5   2   4   30.63    5.28
   5   2   4   40.75    7.64
   5   2   4   40.52    5.97
  -5   2  -4   41.10    3.68
  -5   2  -4   34.32    5.77
  -5   2  -4   34.45    3.91
   5  -2   4   32.97    5.81
  -5  -2  -4   37.20    6.24
  -5  -2  -4   41.80    4.05
   5  -2   4   32.16    6.18
   5  -2   4   39.21    4.28
  -5  -2  -4   45.56    7.35
  -5  -2  -4   31.79    3.99
  -5   2  -5    0.94    1.43
   5   2   5   -2.33    2.62
   5   2   5    1.64    1.01
  -5   2  -5   -1.29    1.17
  -5   2  -5   -0.28    1.37
   5   2   5   -2.85    1.21
  -5   2  -5   -0.09    1.99
  -5   2  -5    4.44    2.28
   5  -2   5    0.64    2.15
   5  -2   5    3.81    1.89
  -5  -2  -5    0.11    1.66
   5  -2   5    1.89    1.62
  -5  -2  -5   -3.32    1.37
  -5  -2  -5    1.06    1.77
  -5  -2  -5   -1.56    2.00
  -5  -2  -5    0.68    1.32
  -5   2  -6   25.40    5.12
  -5   2  -6   20.68    3.93
  -5   2  -6   22.92    5.39
  -5   2  -6   24.81    5.47
   5   2   6   12.94    5.06
   5  -2   6   22.13    5.01
  -5  -2  -6   26.62    6.01
   5  -2   6   11.37    4.21
  -5  -2  -6   20.16    4.77
  -5  -2  -6   23.60    2.45
  -5  -2  -6   33.81    7.29
  -5  -2  -6   20.80    5.03
  -5   2  -7    4.35    3.38
  -5   2  -7    8.62    3.26
  -5   2  -7    0.51    2.89
  -5   2  -7    6.86    3.55
  -5  -2  -7    1.22    3.05
  -5  -2  -7    2.24    2.79
  -5  -2  -7    3.15    3.19
  -5   2  -8    4.40    3.69
  -5   2  -8   -2.47    3.41
  -5   2  -8    4.27    2.84
  -5  -2  -8    0.05    2.17
  -5  -2  -8   -1.28    2.40
  -5  -2  -8    4.94    3.59
  -5   2  -9   -1.15    3.02
  -5   2  -9   -2.44    3.49
  -5  -2  -9   -0.54    4.06
  -5  -2  -9    1.00    3.43
  -5  -2  -9   -1.01    2.98
   5   3 -10    0.37    3.92
   5   3 -10    3.91    3.80
   5  -3 -10   -3.32    3.06
   5  -3 -10   11.41    5.02
   5   3  -9   16.68    5.48
   5   3  -9   17.33    4.80
   5  -3  -9   15.20    5.47
   5  -3  -9   14.51    5.08
   5   3  -8    7.72    3.44
   5   3  -8   18.40    5.62
  -5   3   8    4.60    4.55
   5  -3  -8    0.14    2.98
   5  -3  -8    5.42    3.46
  -5  -3   8    8.73    2.90
   5   3  -7   -1.16    1.79
  -5   3   7   -2.57    2.08
   5   3  -7    0.55    2.35
   5   3  -7    1.80    2.11
  -5   3   7    6.26    2.92
   5  -3  -7    7.37    3.11
   5  -3  -7    0.84    2.49
  -5  -3   7    1.46    1.92
   5  -3  -7    1.42    1.91
  -5  -3   7    2.70    2.60
   5   3  -6   19.47    4.65
  -5   3   6   19.44    3.77
   5   3  -6   11.54    3.27
  -5   3   6   12.06    3.55
   5   3  -6    8.71    3.33
   5  -3  -6   15.08    4.04
   5  -3  -6    9.63    3.81
  -5  -3   6   17.35    3.93
   5  -3  -6   14.16    3.34
   5  -3  -6   18.59    3.25
  -5  -3   6   25.39    5.06
   5  -3  -6   17.77    2.70
   5  -3  -6    9.59    3.57
   5  -3  -6   15.63    3.59
  -5  -3   6   14.06    4.42
   5   3  -5  144.40   10.39
  -5   3   5  156.11    9.35
   5   3  -5  166.57    9.38
   5   3  -5  147.70   10.61
  -5  -3   5  158.01   10.51
   5  -3  -5  133.48    9.47
  -5  -3   5  125.74    9.88
  -5  -3   5  146.08    5.52
   5  -3  -5  139.76    8.36
  -5  -3   5  144.33    5.74
   5  -3  -5  142.91    8.79
   5  -3  -5  149.41    8.94
   5  -3  -5  155.14    8.31
  -5  -3   5  141.35    8.80
   5  -3  -5  138.33   10.29
   5  -3  -5  145.39    9.22
  -5   3   4  113.07    7.97
   5   3  -4  108.03    6.84
   5   3  -4   95.92    8.20
   5   3  -4  111.50    8.42
   5  -3  -4  115.41    8.36
  -5  -3   4  117.22    5.91
  -5  -3   4  117.28    7.20
  -5  -3   4  110.73    5.44
   5  -3  -4  109.79    7.70
   5  -3  -4  112.18    7.73
   5  -3  -4  124.98    7.29
  -5  -3   4  102.15    8.26
  -5  -3   4  112.89    8.60
   5  -3  -4  107.15    7.43
   5  -3  -4  111.26    7.27
   5  -3  -4  103.33    6.35
  -5   3   3   65.03    5.41
   5   3  -3   62.40    5.81
  -5   3   3   65.50    5.84
   5   3  -3   61.69    6.20
   5   3  -3   58.95    4.38
   5  -3  -3   61.47    4.34
  -5  -3   3   62.07    4.73
   5  -3  -3   61.44    5.27
   5  -3  -3   65.49    5.85
   5  -3  -3   69.06    5.03
   5  -3  -3   64.31    5.15
   5  -3  -3   65.23    5.19
  -5  -3   3   55.59    5.93
  -5  -3   3   62.79    4.67
  -5  -3   3   66.34    6.00
   5   3  -2   27.94    4.08
  -5   3   2   30.32    2.75
   5   3  -2   31.44    4.76
   5   3  -2   30.19    2.85
  -5   3   2   22.90    3.78
  -5   3   2   23.99    4.37
   5   3  -2   23.05    4.59
   5  -3  -2   29.86    3.16
  -5  -3   2   33.06    4.82
   5  -3  -2   24.27    3.98
   5  -3  -2   29.08    2.66
  -5  -3   2   35.99    5.77
   5  -3  -2   28.80    4.49
  -5  -3   2   26.30    2.83
  -5  -3   2   30.98    3.66
   5  -3  -2   30.27    2.97
  -5   3   1  130.08    8.32
   5   3  -1  130.16    9.09
  -5   3   1  134.10    8.75
   5   3  -1  142.13    7.92
   5   3  -1  136.27    6.54
  -5   3   1  135.70    6.35
  -5  -3   1  148.56    9.63
   5  -3  -1  136.69    5.56
   5  -3  -1  139.43    6.01
  -5  -3   1  144.94    8.61
   5  -3  -1  128.10    8.37
   5  -3  -1  132.09    6.36
   5  -3  -1  138.00    8.33
  -5  -3   1  132.43    7.82
  -5  -3   1  137.65    6.59
   5   3   0   59.03    4.32
  -5   3   0   45.45    3.71
  -5   3   0   45.15    4.89
  -5   3   0   48.27    5.07
   5   3   0   44.39    4.26
   5   3   0   46.29    5.19
   5   3   0   46.17    5.17
  -5  -3   0   50.75    5.35
   5  -3   0   46.22    1.80
   5  -3   0   37.02    4.41
  -5  -3   0   44.00    4.18
  -5  -3   0   51.99    3.83
   5  -3   0   51.21    3.92
   5  -3   0   57.44    5.41
  -5  -3   0   47.98    5.30
  -5  -3   0   44.87    4.17
   5  -3   0   42.95    1.67
   5   3   1    9.72    2.80
   5   3   1    2.66    1.60
  -5   3  -1    3.73    2.27
  -5   3  -1    8.18    2.15
  -5   3  -1    4.94    2.24
   5   3   1    4.81    1.88
  -5  -3  -1    4.64    2.26
  -5  -3  -1    2.17    1.37
  -5  -3  -1    9.15    2.93
  -5  -3  -1    8.51    2.14
   5  -3   1    1.21    1.49
   5  -3   1    2.66    1.62
   5  -3   1    5.77    1.97
  -5  -3  -1    8.35    2.27
  -5   3  -2   14.89    3.69
  -5   3  -2   24.62    4.51
   5   3   2   17.55    3.82
  -5   3  -2   19.12    1.62
  -5   3  -2   20.66    3.84
   5   3   2   16.92    4.09
   5   3   2   23.51    3.86
  -5  -3  -2   23.20    3.74
  -5  -3  -2   22.81    4.26
   5  -3   2   14.39    3.19
  -5  -3  -2   18.47    3.88
   5  -3   2   16.02    3.68
  -5  -3  -2   16.99    3.22
  -5  -3  -2   10.95    3.58
   5  -3   2   20.76    3.75
   5   3   3   44.16    4.51
   5   3   3   39.20    4.56
   5   3   3   37.12    6.55
  -5   3  -3   45.36    5.07
   5   3   3   31.87    5.35
  -5   3  -3   46.24    5.71
  -5   3  -3   44.59    3.35
  -5   3  -3   43.53    4.91
  -5  -3  -3   40.01    4.55
   5  -3   3   33.33    5.13
   5  -3   3   36.16    4.50
  -5  -3  -3   48.79    5.61
   5  -3   3   36.28    3.34
  -5  -3  -3   46.01    7.42
  -5  -3  -3   37.06    4.36
   5  -3   3   40.60    5.95
   5   3   4   89.64    9.58
   5   3   4  120.92    8.80
  -5   3  -4  119.00    8.98
   5   3   4  107.00    9.12
  -5   3  -4  113.25    6.97
   5   3   4  128.60    8.22
  -5   3  -4  110.49    8.17
  -5   3  -4  115.42    6.70
  -5   3  -4  125.01    9.68
   5  -3   4  117.93    7.97
   5  -3   4  117.47    7.23
  -5  -3  -4  135.39    7.93
  -5  -3  -4  110.28    8.09
  -5  -3  -4  119.84    9.71
   5  -3   4  117.42    9.80
  -5  -3  -4  115.11   10.33
   5  -3   4  111.01    9.05
  -5   3  -5   43.36    4.35
   5   3   5   52.24    6.31
  -5   3  -5   50.11    7.64
  -5   3  -5   40.38    4.81
   5   3   5   33.73    6.97
   5   3   5   49.79    4.70
   5   3   5   33.88    6.57
  -5   3  -5   44.36    6.98
  -5  -3  -5   34.83    3.74
  -5  -3  -5   44.49    5.46
   5  -3   5   40.89    6.59
  -5  -3  -5   36.39    6.89
   5  -3   5   47.60    4.51
  -5  -3  -5   53.21    9.01
   5  -3   5   31.99    5.97
   5   3   6   19.06    9.07
  -5   3  -6   14.47    4.80
  -5   3  -6   14.63    3.98
  -5   3  -6   20.80    5.08
  -5   3  -6   22.18    4.57
  -5  -3  -6   16.64    5.37
  -5  -3  -6   11.98    4.29
  -5  -3  -6   30.67    6.86
   5  -3   6   21.01    6.15
   5  -3   6   23.10    5.19
  -5  -3  -6   21.87    5.56
  -5  -3  -6   19.87    4.41
  -5   3  -7   -5.07    2.89
  -5   3  -7    2.69    3.31
  -5   3  -7    0.50    3.36
  -5  -3  -7   -3.37    2.12
  -5  -3  -7    1.94    2.92
  -5  -3  -7    0.29    2.61
  -5   3  -8    1.67    3.14
  -5   3  -8    4.83    4.14
  -5   3  -8   -1.44    3.86
  -5  -3  -8    0.72    4.15
  -5  -3  -8   -3.42    3.98
  -5  -3  -8    1.88    3.12
  -5   3  -9   -2.93    4.37
  -5   3  -9    4.22    4.23
  -5   3  -9    3.67    3.93
  -5  -3  -9    8.84    4.99
  -5  -3  -9   -3.42    3.51
  -5  -3  -9    5.95    5.97
   5   4 -10    0.04    3.23
   5   4 -10    6.08    4.44
   5  -4 -10    5.09    4.29
   5  -4 -10   -1.89    3.61
   5   4  -9   -3.16    2.35
   5   4  -9    3.05    3.11
   5  -4  -9   -3.41    3.12
   5  -4  -9   -0.41    2.47
   5   4  -8   26.66    5.64
   5   4  -8   27.94    6.39
   5  -4  -8   39.10    7.12
   5  -4  -8   35.88    7.86
  -5  -4   8   41.28    6.39
   5   4  -7   27.06    5.88
   5   4  -7   20.59    5.45
   5   4  -7   24.32    5.24
   5  -4  -7   17.53    5.54
  -5  -4   7   21.75    5.74
   5  -4  -7   26.44    5.00
   5  -4  -7   29.90    6.23
  -5  -4   7   31.06    6.51
   5  -4  -7   27.54    5.48
   5  -4  -7   23.99    4.79
   5   4  -6   42.18    6.25
   5   4  -6   35.40    6.98
   5   4  -6   28.31    6.09
  -5   4   6   39.29    5.80
   5  -4  -6   27.67    6.06
   5  -4  -6   42.80    6.31
  -5  -4   6   42.21    3.63
   5  -4  -6   40.14    6.42
  -5  -4   6   45.05    3.10
   5  -4  -6   38.01    4.60
   5  -4  -6   42.84    4.48
   5  -4  -6   41.59    6.69
  -5  -4   6   53.00    7.61
   5  -4  -6   42.78    5.97
  -5  -4   6   41.83    6.63
   5   4  -5   56.26    6.53
   5   4  -5   67.61    6.21
  -5   4   5   57.13    6.00
   5   4  -5   70.21    7.54
   5  -4  -5   63.99    5.72
   5  -4  -5   60.83    5.65
  -5  -4   5   62.99    4.74
   5  -4  -5   64.54    6.35
   5  -4  -5   71.20    7.34
   5  -4  -5   60.25    6.43
   5  -4  -5   54.68    6.03
  -5  -4   5   71.13    4.23
  -5  -4   5   59.99    7.04
   5  -4  -5   55.18    5.70
  -5  -4   5   47.66    5.56
  -5  -4   5   53.59    6.30
   5   4  -4   18.91    3.44
   5   4  -4   10.81    3.32
   5   4  -4   14.12    3.93
  -5   4   4   11.95    3.54
   5  -4  -4    8.49    2.77
  -5  -4   4   11.20    2.99
  -5  -4   4   14.56    3.13
   5  -4  -4   20.56    4.01
  -5  -4   4   13.46    4.00
   5  -4  -4   19.18    4.25
   5  -4  -4   17.10    3.88
   5  -4  -4   18.74    3.28
  -5  -4   4   13.22    2.78
   5  -4  -4   12.30    3.23
   5  -4  -4   14.99    3.55
  -5   4   3  124.87    8.35
   5   4  -3  125.00    8.70
  -5   4   3  134.58    9.13
   5   4  -3  113.90    6.93
   5   4  -3  121.47    9.68
   5  -4  -3  117.70    7.61
   5  -4  -3  135.63    7.87
   5  -4  -3  127.92    8.16
   5  -4  -3  122.52    6.93
  -5  -4   3  103.08    8.16
  -5  -4   3  118.62    7.72
  -5  -4   3  133.28    9.83
   5  -4  -3  110.39    7.84
  -5  -4   3  118.90    7.34
  -5  -4   3  116.95    7.13
   5  -4  -3  109.79    8.14
   5   4  -2  217.95   13.14
   5   4  -2  227.77   11.89
   5   4  -2  226.26   11.54
  -5   4   2  213.36    9.51
  -5   4   2  215.90   11.76
  -5   4   2  202.41   11.94
   5   4  -2  220.17    9.83
   5  -4  -2  211.42    9.28
   5  -4  -2  230.02   10.22
   5  -4  -2  192.25    9.19
   5  -4  -2  220.29   11.94
  -5  -4   2  207.69   12.60
  -5  -4   2  221.32   11.72
  -5  -4   2  228.34   10.18
  -5  -4   2  229.07   11.76
   5  -4  -2  220.80   11.64
   5   4  -1  135.87    9.89
   5   4  -1  144.34    8.55
  -5   4   1  136.34    7.11
  -5   4   1  140.16    9.47
  -5   4   1  142.15    9.31
   5   4  -1  136.13    9.41
   5   4  -1  139.89    7.34
   5  -4  -1  127.57    7.05
  -5  -4   1  131.18    9.66
  -5  -4   1  137.08    7.34
  -5  -4   1  131.71    8.35
   5  -4  -1  142.67    6.57
  -5  -4   1  135.11    9.25
   5  -4  -1  140.42    5.94
   5  -4  -1  130.12    8.81
   5  -4  -1  132.64    8.97
   5   4   0  275.80   11.65
  -5   4   0  244.31   13.36
   5   4   0  269.24   14.57
   5   4   0  260.42   12.16
  -5   4   0  251.46   10.89
  -5   4   0  251.75    8.20
   5   4   0  254.09   14.02
  -5   4   0  256.50   13.63
   5  -4   0  268.22   11.34
  -5  -4   0  266.13   14.09
   5  -4   0  247.96    8.11
  -5  -4   0  257.48   12.15
   5  -4   0  255.79   13.23
  -5  -4   0  254.44   13.82
   5  -4   0  255.85   13.34
  -5  -4   0  262.35   11.13
  -5   4  -1    5.14    2.34
  -5   4  -1    5.60    0.89
  -5   4  -1    1.36    1.97
   5   4   1    7.83    3.09
   5   4   1    6.30    2.32
   5   4   1    3.99    1.63
  -5   4  -1    7.95    2.33
  -5  -4  -1    5.52    2.75
   5  -4   1    3.30    1.78
  -5  -4  -1    6.17    2.81
  -5  -4  -1    4.96    1.83
  -5  -4  -1    1.46    1.20
   5  -4   1    5.52    1.98
   5  -4   1    3.77    1.74
  -5  -4  -1    3.50    1.79
   5  -4   1    4.37    0.96
  -5   4  -2   45.74    4.83
   5   4   2   38.54    4.55
   5   4   2   50.87    8.01
  -5   4  -2   43.44    2.72
  -5   4  -2   34.53    5.57
  -5   4  -2   47.96    5.60
   5   4   2   30.47    5.20
  -5  -4  -2   50.34    5.09
  -5  -4  -2   44.18    5.36
  -5  -4  -2   36.82    5.77
   5  -4   2   33.47    5.66
   5  -4   2   36.97    5.66
  -5  -4  -2   50.52    8.09
  -5  -4  -2   43.54    4.68
   5  -4   2   49.44    3.13
   5  -4   2   43.24    4.66
  -5   4  -3   54.02    5.74
   5   4   3   57.07    5.26
  -5   4  -3   54.37    6.00
  -5   4  -3   53.00    3.91
   5   4   3   43.39    7.85
   5   4   3   50.16    5.47
  -5   4  -3   53.06    6.53
  -5  -4  -3   59.11    5.93
  -5  -4  -3   61.54    6.16
   5  -4   3   56.21    6.58
   5  -4   3   57.38    6.04
   5  -4   3   50.07    7.95
  -5  -4  -3   68.99    7.57
  -5  -4  -3   62.72    6.64
   5  -4   3   62.21    6.28
  -5  -4  -3   48.25    5.32
   5  -4   3   49.54    3.96
   5   4   4   16.48    4.96
   5   4   4   15.53    4.47
  -5   4  -4   18.77    4.45
   5   4   4   27.17    5.22
  -5   4  -4   27.45    5.58
  -5   4  -4   18.20    3.19
   5   4   4   19.02    3.51
   5  -4   4   15.07    4.29
  -5  -4  -4   18.24    5.49
  -5  -4  -4   25.66    5.63
   5  -4   4   14.78    4.52
   5  -4   4   24.03    3.62
  -5  -4  -4   25.82    4.83
   5  -4   4   15.10    3.97
  -5  -4  -4   19.24    4.27
   5  -4   4   21.08    5.07
  -5  -4  -4   15.80    4.29
   5   4   5   -2.94    2.66
   5   4   5   -1.70    3.07
  -5   4  -5    4.78    3.24
   5   4   5    3.23    2.23
  -5   4  -5    5.24    2.09
  -5   4  -5    2.11    2.60
   5   4   5    7.10    1.88
  -5  -4  -5   -0.80    1.86
   5  -4   5   -1.22    2.88
   5  -4   5    2.90    2.33
   5  -4   5    4.17    3.87
  -5  -4  -5    1.97    1.79
  -5  -4  -5    1.46    1.87
   5  -4   5   -0.88    2.20
   5  -4   5    3.17    1.82
  -5  -4  -5    0.78    2.33
  -5   4  -6   47.79    7.85
  -5   4  -6   32.97    5.76
  -5   4  -6   23.66    5.82
  -5  -4  -6   27.74    6.50
  -5  -4  -6   33.65    7.47
  -5  -4  -6   38.57    7.97
   5  -4   6   42.04    7.42
  -5   4  -7    4.29    3.52
  -5   4  -7    7.62    3.88
  -5   4  -7    6.30    3.75
  -5  -4  -7    1.34    2.76
  -5  -4  -7    2.45    3.90
  -5  -4  -7    2.85    3.45
  -5   4  -8    1.47    3.01
  -5   4  -8    7.08    4.18
  -5  -4  -8   -2.57    3.23
  -5  -4  -8   -6.07    3.47
  -5  -4  -8    1.05    2.56
  -5   4  -9  -15.01    6.23
  -5   4  -9    6.76    4.01
  -5  -4  -9    3.01    3.04
  -5  -4  -9   -8.88    4.10
  -5  -4  -9    0.35    4.29
   5   5 -10   -0.99    3.89
   5   5 -10    8.14    3.82
   5  -5 -10   -2.34    3.27
   5  -5 -10   -8.80    2.99
   5   5  -9    9.32    4.97
   5   5  -9    7.16    4.58
   5  -5  -9   11.47    3.73
   5  -5  -9    6.95    3.50
   5   5  -8   -0.37    2.39
   5   5  -8   -2.13    2.66
   5  -5  -8    0.22    3.06
   5  -5  -8    0.13    2.45
  -5  -5   8   -5.13    3.57
   5   5  -7   -2.16    1.98
   5   5  -7   -0.22    2.53
   5  -5  -7   -2.15    2.58
  -5  -5   7   -1.46    3.91
   5  -5  -7   -3.03    1.99
  -5  -5   7   -4.06    2.54
   5  -5  -7   -2.15    1.99
   5  -5  -7   -4.89    2.34
   5   5  -6   13.39    3.55
   5   5  -6   21.68    5.97
   5   5  -6   21.41    5.17
  -5  -5   6   14.15    4.78
  -5  -5   6    9.00    3.42
   5  -5  -6   11.21    3.38
  -5  -5   6   17.48    3.36
   5  -5  -6   19.07    5.02
   5  -5  -6   16.77    4.64
   5  -5  -6   14.40    4.31
   5  -5  -6   15.31    4.29
   5  -5  -6   13.48    3.76
   5  -5  -6   12.86    4.59
   5  -5  -6   13.58    4.02
  -5   5   5    6.27    3.00
   5   5  -5    2.26    2.70
   5   5  -5    6.18    3.11
   5   5  -5    4.17    2.27
   5  -5  -5    8.29    2.95
  -5  -5   5    2.97    1.82
   5  -5  -5    5.56    2.98
   5  -5  -5    5.50    3.48
   5  -5  -5    5.94    2.57
   5  -5  -5    6.17    2.49
  -5  -5   5    6.51    2.54
  -5  -5   5    3.86    3.22
   5  -5  -5    1.95    2.08
  -5  -5   5    1.90    2.58
   5  -5  -5    9.24    3.58
  -5  -5   5    0.99    2.15
   5   5  -4  151.95    9.37
   5   5  -4  149.21   10.43
   5   5  -4  130.25   11.14
  -5   5   4  156.77   10.51
  -5  -5   4  141.64   11.20
  -5  -5   4  146.57    8.68
   5  -5  -4  137.99    9.24
   5  -5  -4  151.39   10.00
   5  -5  -4  134.90    9.73
   5  -5  -4  137.76    9.52
  -5  -5   4  143.62    9.32
  -5  -5   4  114.71    9.61
   5  -5  -4  148.69   10.19
   5  -5  -4  143.55    8.71
   5  -5  -4  156.30   11.15
  -5  -5   4  130.71    9.00
   5   5  -3  150.75    8.81
  -5   5   3  149.89   10.31
   5   5  -3  139.86   11.20
  -5   5   3  147.37    8.58
  -5   5   3  157.20   10.50
   5   5  -3  146.58    9.85
  -5  -5   3  158.69    9.22
   5  -5  -3  152.93   10.37
  -5  -5   3  148.14   10.01
   5  -5  -3  145.94    8.62
   5  -5  -3  153.66    8.59
   5  -5  -3  145.17    9.32
  -5  -5   3  149.99    8.87
  -5  -5   3  180.15   12.43
  -5  -5   3  144.76   10.13
   5  -5  -3  163.22   10.38
   5   5  -2  322.50   16.00
   5   5  -2  324.57   17.72
   5   5  -2  313.79   13.48
  -5   5   2  340.70   16.58
  -5   5   2  343.01   16.38
  -5   5   2  323.14   13.31
   5   5  -2  317.99   15.02
   5  -5  -2  305.11   13.16
  -5  -5   2  300.67   16.89
   5  -5  -2  298.13   15.39
  -5  -5   2  323.73   13.92
  -5  -5   2  284.52   14.78
   5  -5  -2  322.66   15.96
   5  -5  -2  350.42   13.99
  -5  -5   2  310.62   15.80
   5  -5  -2  322.02   12.58
  -5   5   1  290.60   15.97
   5   5  -1  361.43   14.43
   5   5  -1  351.22   17.55
  -5   5   1  363.90   17.38
   5   5  -1  364.35   15.96
  -5   5   1  347.94   14.08
  -5   5   1  341.29   12.41
   5   5  -1  339.08   18.11
  -5  -5   1  358.32   17.54
   5  -5  -1  346.59   12.16
  -5  -5   1  359.49   16.02
   5  -5  -1  358.46   16.98
  -5  -5   1  317.22   17.46
  -5  -5   1  363.31   14.53
   5  -5  -1  335.24   14.08
   5  -5  -1  358.21   16.96
   5   5   0  169.18   12.11
   5   5   0  195.73   12.77
   5   5   0  194.11   10.79
  -5   5   0  206.78   12.38
   5   5   0  182.83    9.86
  -5   5   0  177.82    7.24
  -5   5   0  197.24    9.83
  -5   5   0  171.06   11.61
  -5  -5   0  182.31   12.33
   5  -5   0  171.89   11.22
   5  -5   0  191.00   11.62
   5  -5   0  180.61    7.22
  -5  -5   0  184.84   12.39
  -5  -5   0  188.71    9.77
  -5  -5   0  190.76   10.68
   5  -5   0  188.41    9.88
  -5   5  -1  111.26    7.60
  -5   5  -1  106.55    8.93
  -5   5  -1  104.61    4.63
   5   5   1   91.37    8.99
   5   5   1   92.23    8.59
  -5   5  -1   99.84    8.75
   5   5   1  122.24    8.32
  -5  -5  -1   96.73    7.51
   5  -5   1  107.36    8.62
   5  -5   1  102.93    4.92
  -5  -5  -1  112.06    8.57
   5  -5   1  100.49    7.34
   5  -5   1  103.38    8.50
  -5  -5  -1  111.69    7.48
  -5  -5  -1   80.30    7.96
  -5  -5  -1  112.81    9.74
   5   5   2    1.04    1.92
   5   5   2   -0.62    1.22
  -5   5  -2   -2.20    1.38
   5   5   2   -0.47    1.98
  -5   5  -2    0.53    0.93
  -5   5  -2    0.16    1.31
  -5  -5  -2    0.97    2.00
  -5  -5  -2    2.60    1.92
  -5  -5  -2   -0.32    1.38
   5  -5   2   -1.01    1.65
  -5  -5  -2   -0.59    1.14
   5  -5   2   -0.19    0.75
   5  -5   2   -1.70    1.77
   5  -5   2    0.36    1.88
  -5  -5  -2   -0.63    2.05
   5  -5   2    0.61    2.34
  -5   5  -3   52.55    3.81
   5   5   3   47.86    5.75
  -5   5  -3   47.95    5.67
  -5   5  -3   45.70    7.20
   5   5   3   56.74    6.08
   5   5   3   51.31    8.66
  -5  -5  -3   62.26    6.92
   5  -5   3   47.69    3.96
  -5  -5  -3   52.18    5.83
  -5  -5  -3   64.45    6.72
  -5  -5  -3   53.14    5.83
   5  -5   3   47.30    7.07
   5  -5   3   40.40    6.47
  -5  -5  -3   66.36    8.04
   5  -5   3   69.26    8.38
   5   5   4   11.02    3.81
   5   5   4   14.03    3.18
  -5   5  -4   16.27    2.82
  -5   5  -4   12.85    4.19
  -5   5  -4   17.26    4.40
   5   5   4   16.41    5.14
  -5  -5  -4   15.27    3.77
  -5  -5  -4   14.32    4.19
   5  -5   4   23.61    5.84
   5  -5   4   12.71    3.96
  -5  -5  -4   16.73    5.20
   5  -5   4   11.47    3.70
   5  -5   4   10.86    3.84
  -5  -5  -4   14.59    4.64
  -5  -5  -4   15.53    4.46
  -5   5  -5   -0.04    1.94
   5   5   5    1.41    2.07
  -5   5  -5    1.09    1.38
  -5   5  -5    3.31    2.66
   5  -5   5   -3.14    2.30
  -5  -5  -5    5.99    3.51
   5  -5   5    3.91    3.56
   5  -5   5   -0.57    2.20
  -5  -5  -5    5.65    3.20
  -5  -5  -5   -0.11    1.83
  -5   5  -6    6.02    3.20
   5   5   6   10.38    4.55
  -5   5  -6   13.81    4.16
  -5   5  -6   16.30    5.81
   5  -5   6    8.65    4.50
  -5  -5  -6    3.22    3.16
  -5  -5  -6    2.52    2.59
  -5   5  -7   -2.57    2.63
  -5   5  -7    8.95    5.01
  -5   5  -7   12.27    3.82
  -5  -5  -7    1.72    4.00
  -5  -5  -7    3.28    3.66
  -5  -5  -7    9.43    4.62
  -5   5  -8   -2.77    2.11
  -5   5  -8   -4.46    3.97
  -5  -5  -8   -1.63    4.92
  -5  -5  -8   -1.60    3.20
  -5  -5  -8   -4.23    3.85
  -5   5  -9    1.82    3.53
  -5  -5  -9    0.99    2.81
  -5  -5  -9    1.63    4.93
  -5  -5  -9    0.27    4.63
   5   6 -10   -0.83    4.20
   5   6 -10   -3.46    3.90
   5  -6 -10    1.22    4.58
   5  -6 -10   -3.23    3.78
   5   6  -9    3.59    4.21
   5   6  -9   -6.61    3.76
   5  -6  -9    1.58    3.91
   5  -6  -9   -0.59    3.97
   5   6  -8    2.10    3.52
   5   6  -8   -2.06    3.02
   5  -6  -8    3.85    2.91
   5  -6  -8    5.71    4.59
  -5  -6   8   -0.17    4.25
   5   6  -7    9.53    4.56
   5   6  -7    7.19    3.96
   5  -6  -7   15.74    6.04
   5  -6  -7    9.03    3.96
   5  -6  -7   17.20    5.57
  -5  -6   7   12.61    5.05
   5  -6  -7   22.12    5.78
   5   6  -6   10.91    3.89
   5   6  -6   14.96    4.21
   5   6  -6   15.45    5.09
   5  -6  -6   13.39    4.39
  -5  -6   6   12.67    3.27
   5  -6  -6    8.53    3.45
   5  -6  -6   13.49    4.79
   5  -6  -6   14.59    3.85
   5  -6  -6   17.28    4.64
   5  -6  -6   18.81    5.16
  -5  -6   6   13.44    4.03
  -5  -6   6   16.07    5.40
   5  -6  -6    9.76    4.31
   5   6  -5  159.61   11.77
   5   6  -5  149.38   10.36
   5   6  -5  130.58   12.26
   5  -6  -5  150.13   10.56
  -5  -6   5  156.14   12.76
   5  -6  -5  129.59    9.44
  -5  -6   5  145.66   10.36
   5  -6  -5  140.43   10.34
  -5  -6   5  138.22    8.85
   5  -6  -5  149.72   12.35
   5  -6  -5  139.72   11.13
   5  -6  -5  146.89   11.00
   5  -6  -5  147.73   10.80
   5  -6  -5  134.03   11.65
   5   6  -4   29.97    5.18
   5   6  -4   21.70    5.15
   5   6  -4   19.67    5.37
  -5  -6   4   26.74    5.46
   5  -6  -4   16.63    4.16
  -5  -6   4   20.32    4.98
  -5  -6   4   34.01    4.05
   5  -6  -4   20.73    5.54
   5  -6  -4   31.26    5.85
  -5  -6   4   25.55    6.18
   5  -6  -4   21.87    5.06
   5  -6  -4   24.94    5.95
   5  -6  -4   22.39    5.25
   5  -6  -4   25.23    4.72
   5  -6  -4   27.27    4.71
  -5  -6   4   18.70    3.97
   5   6  -3    7.14    2.68
   5   6  -3    2.43    2.01
  -5   6   3    8.08    2.67
  -5   6   3    1.39    2.22
   5   6  -3    9.42    4.02
   5  -6  -3    4.92    2.73
  -5  -6   3    6.03    2.05
  -5  -6   3    5.24    3.41
   5  -6  -3    2.90    4.18
  -5  -6   3    8.28    3.32
  -5  -6   3    3.20    2.02
   5  -6  -3    3.71    2.14
  -5  -6   3    1.64    2.02
   5  -6  -3    8.45    2.42
   5  -6  -3    5.82    2.71
   5   6  -2    3.41    1.54
  -5   6   2    5.96    2.82
  -5   6   2    3.24    1.50
  -5   6   2    8.57    2.62
  -5   6   2    4.55    2.50
   5   6  -2    3.10    2.24
   5   6  -2    3.79    2.12
  -5  -6   2    3.63    2.92
  -5  -6   2    2.06    2.35
   5  -6  -2    2.31    1.77
   5  -6  -2    6.26    1.93
   5  -6  -2    6.48    2.38
   5  -6  -2    1.76    2.51
   5  -6  -2    2.17    2.41
  -5  -6   2    7.08    2.66
  -5  -6   2    0.41    1.37
  -5  -6   2    8.94    3.20
   5   6  -1  563.28   20.67
  -5   6   1  524.23   23.55
  -5   6   1  535.85   18.21
   5   6  -1  539.64   21.77
  -5   6   1  562.06   20.43
   5   6  -1  554.07   24.63
   5   6  -1  513.50   24.75
   5  -6  -1  610.34   27.70
   5  -6  -1  496.03   22.78
  -5  -6   1  579.64   24.87
  -5  -6   1  556.70   25.35
   5  -6  -1  459.48   22.15
   5  -6  -1  518.34   20.28
  -5  -6   1  530.72   20.52
  -5  -6   1  511.02   21.71
   5  -6  -1  543.87   17.99
   5   6   0   53.23    8.92
   5   6   0   45.37    6.49
  -5   6   0   35.78    3.24
  -5   6   0   32.41    5.76
   5   6   0   37.97    6.90
   5   6   0   40.86    5.91
  -5   6   0   31.52    4.95
   5  -6   0   38.30    8.41
   5  -6   0   32.28    3.09
  -5  -6   0   41.69    4.79
   5  -6   0   29.75    5.70
  -5  -6   0   55.25    9.28
   5  -6   0   30.57    5.04
  -5  -6   0   36.91    7.15
   5  -6   0   24.16    5.03
  -5  -6   0   34.05    5.63
  -5   6  -1   -1.94    1.12
   5   6   1   -1.02    1.26
   5   6   1    2.80    1.66
  -5   6  -1    0.74    0.83
   5   6   1   -0.43    1.97
  -5   6  -1   -2.04    1.09
   5   6   1    2.35    1.54
   5  -6   1    1.53    1.88
   5  -6   1   -0.10    2.23
   5  -6   1    1.71    1.15
  -5  -6  -1    0.79    1.53
   5  -6   1   -0.76    1.68
  -5  -6  -1   -1.43    1.38
  -5  -6  -1    2.57    2.95
  -5  -6  -1   -1.67    1.32
   5  -6   1   -1.06    1.69
   5   6   2   47.30    8.58
   5   6   2   34.34    6.04
  -5   6  -2   45.70    6.64
   5   6   2   32.36    7.10
  -5   6  -2   31.43    3.03
  -5   6  -2   35.87    6.69
  -5  -6  -2   34.64    6.45
  -5  -6  -2   28.63    5.33
  -5  -6  -2   62.21   10.07
   5  -6   2   35.35    3.20
   5  -6   2   27.64    5.68
  -5  -6  -2   33.09    5.43
  -5  -6  -2   43.19    7.10
   5  -6   2   31.61    5.42
   5  -6   2   40.67    7.86
   5  -6   2   30.25    5.94
   5   6   3   -3.37    2.37
   5   6   3   -3.92    2.05
  -5   6  -3   -1.44    1.90
  -5   6  -3   -0.22    1.07
  -5   6  -3   -0.45    2.13
   5   6   3    0.22    1.90
  -5  -6  -3    1.42    2.26
   5  -6   3    3.06    2.31
  -5  -6  -3   -0.63    1.64
   5  -6   3   -3.00    2.19
  -5  -6  -3    0.28    1.97
   5  -6   3   -0.98    0.80
   5  -6   3   -2.01    3.13
  -5  -6  -3   -0.61    2.18
   5  -6   3   -1.56    1.77
  -5  -6  -3   -1.78    2.03
  -5   6  -4   18.59    4.60
   5   6   4   17.69    4.34
   5   6   4   26.41    5.77
  -5   6  -4   28.13    4.23
  -5   6  -4   20.36    5.42
  -5  -6  -4   22.26    5.64
   5  -6   4   11.60    4.37
  -5  -6  -4   21.18    4.86
  -5  -6  -4   23.85    6.46
   5  -6   4   14.91    4.10
   5  -6   4   19.08    3.77
   5  -6   4   16.76    4.96
  -5   6  -5   87.27    8.91
   5   6   5   86.09    8.92
  -5   6  -5   74.71    6.74
  -5   6  -5   73.62    9.05
   5  -6   5   70.74    8.45
  -5  -6  -5   68.26   10.50
   5  -6   5   71.34   10.89
  -5  -6  -5   98.69   11.37
  -5  -6  -5   83.38    7.90
  -5   6  -6   43.63    7.99
  -5   6  -6   59.58    6.29
   5   6   6   68.49   10.03
  -5   6  -6   38.79    6.96
   5  -6   6   59.53   10.41
  -5  -6  -6   61.90   10.64
  -5  -6  -6   44.72    8.48
  -5   6  -7   14.02    4.70
  -5   6  -7    7.90    4.49
  -5  -6  -7   12.56    4.99
  -5  -6  -7   16.29    6.98
  -5  -6  -7    9.52    5.13
  -5   6  -8   -1.48    3.22
  -5   6  -8   -0.75    3.77
  -5  -6  -8    6.17    4.98
  -5  -6  -8    1.71    4.20
  -5  -6  -8    3.41    3.68
   5   7  -9    3.46    4.33
   5   7  -9    6.31    4.38
   5  -7  -9    3.93    4.18
   5  -7  -9   -4.44    4.01
   5   7  -8    2.46    4.29
   5   7  -8    0.30    3.62
   5  -7  -8    2.16    3.33
  -5  -7   8   -8.88    4.20
   5  -7  -8    3.04    3.96
   5   7  -7   -0.71    2.92
   5   7  -7   -5.18    1.73
   5  -7  -7   -1.69    2.94
  -5  -7   7    0.80    4.15
   5  -7  -7   -0.66    3.83
   5  -7  -7    4.39    3.71
   5   7  -6   -4.10    1.84
   5   7  -6    1.64    2.45
  -5  -7   6    4.30    4.00
  -5  -7   6   -0.78    2.16
   5  -7  -6   -2.31    1.56
   5  -7  -6   -1.76    2.49
   5  -7  -6    0.14    2.27
   5   7  -5   -1.95    2.50
   5   7  -5   -1.18    1.69
   5  -7  -5   -0.51    2.41
  -5  -7   5   -0.41    2.46
   5  -7  -5    2.86    2.88
  -5  -7   5   -0.50    3.38
   5  -7  -5    3.42    2.83
   5  -7  -5   -2.49    2.55
   5  -7  -5   -0.33    2.40
  -5  -7   5   -0.42    2.45
   5  -7  -5    0.20    2.71
   5  -7  -5   -1.87    2.32
   5  -7  -5    1.88    2.93
   5   7  -4   39.14    6.25
   5   7  -4   27.05    6.37
   5   7  -4   32.87    6.32
   5  -7  -4   44.05    5.48
  -5  -7   4   36.85    7.18
   5  -7  -4   29.68    6.26
  -5  -7   4   28.19    5.32
   5  -7  -4   43.27    7.22
   5  -7  -4   36.91    6.79
   5  -7  -4   32.07    6.14
  -5  -7   4   26.74    6.83
   5  -7  -4   29.81    7.12
   5  -7  -4   45.87    8.73
   5  -7  -4   28.61    5.27
  -5  -7   4   27.06    5.36
   5   7  -3    9.75    3.89
  -5   7   3    8.87    2.91
  -5   7   3    8.60    2.71
   5   7  -3    2.88    2.28
   5   7  -3   14.94    5.39
  -5   7   3    7.64    3.49
  -5  -7   3   14.14    5.27
   5  -7  -3   18.26    4.64
   5  -7  -3    6.58    3.19
   5  -7  -3   15.31    3.52
  -5  -7   3   11.67    3.72
  -5  -7   3    7.32    3.01
   5  -7  -3    5.71    3.05
   5  -7  -3    4.13    3.53
   5  -7  -3    9.86    3.16
  -5  -7   3   14.16    4.05
  -5  -7   3    6.59    3.32
   5   7  -2   57.70    5.79
   5   7  -2   48.90    7.30
  -5   7   2   42.76    4.60
  -5   7   2   51.91    5.73
  -5   7   2   50.22    7.89
   5   7  -2   47.83    7.96
   5  -7  -2   48.33    4.63
  -5  -7   2   51.96    6.20
   5  -7  -2   31.96    6.13
   5  -7  -2   50.78    5.66
  -5  -7   2   45.01    7.14
  -5  -7   2   46.94    8.83
  -5  -7   2   52.82    8.81
   5  -7  -2   40.60    6.63
   5  -7  -2   48.57    9.16
  -5  -7   2   49.25    6.01
  -5   7   1   60.62    8.99
   5   7  -1   42.82    7.94
   5   7  -1   46.34    5.69
  -5   7   1   37.02    5.41
   5   7  -1   39.31    5.90
  -5   7   1   42.35    4.39
  -5  -7   1   49.93    8.84
   5  -7  -1   29.25    6.31
   5  -7  -1   33.03    5.99
   5  -7  -1   34.52    5.69
  -5  -7   1   35.21    6.42
   5  -7  -1   31.66    6.36
  -5  -7   1   37.92    5.89
   5  -7  -1   36.48    3.88
  -5  -7   1   36.49    7.73
  -5  -7   1   30.01    5.53
  -5   7   0   -1.03    1.20
   5   7   0    0.67    1.38
  -5   7   0    2.11    2.25
   5   7   0    0.19    1.42
   5   7   0    3.53    2.86
   5   7   0   -3.79    1.92
  -5   7   0   -1.01    1.81
  -5  -7   0   -0.62    1.70
   5  -7   0   -0.07    1.84
  -5  -7   0   -1.04    1.83
  -5  -7   0   -3.19    1.58
   5  -7   0   -4.65    1.58
   5  -7   0    1.45    1.86
   5  -7   0    0.41    1.20
   5  -7   0   -0.36    0.97
  -5  -7   0    3.83    3.14
   5   7   1    2.74    1.86
   5   7   1    2.31    1.69
   5   7   1   -1.53    2.01
  -5   7  -1    4.09    1.54
  -5   7  -1   -0.82    1.33
  -5   7  -1    0.60    1.95
   5   7   1   -3.38    2.03
   5  -7   1   -0.33    1.82
   5  -7   1    0.76    1.76
  -5  -7  -1    4.34    2.62
  -5  -7  -1   -0.12    2.03
   5  -7   1   -0.09    0.77
  -5  -7  -1    2.92    2.66
   5  -7   1   -0.16    1.59
   5  -7   1   -2.82    2.09
  -5  -7  -1    0.41    1.93
   5   7   2    4.45    2.84
   5   7   2   10.86    4.60
   5   7   2    1.71    3.22
  -5   7  -2    3.83    2.51
  -5   7  -2    2.51    1.84
   5  -7   2    2.55    1.39
  -5  -7  -2    9.23    4.35
  -5  -7  -2    5.49    2.53
   5  -7   2    4.21    2.60
   5  -7   2   -0.84    2.60
  -5  -7  -2    0.35    2.18
   5  -7   2    1.54    2.74
  -5  -7  -2    5.15    3.14
   5  -7   2    8.11    4.27
  -5  -7  -2    2.64    2.04
  -5   7  -3    2.69    1.93
   5   7   3    1.71    2.25
  -5   7  -3    1.57    2.12
   5   7   3   -2.32    2.27
  -5  -7  -3    1.93    2.76
  -5  -7  -3    2.55    2.72
   5  -7   3   -2.08    2.40
  -5  -7  -3    3.06    3.01
   5  -7   3    2.85    3.22
  -5   7  -4    7.72    3.94
   5   7   4   -1.29    4.46
  -5   7  -4    5.12    2.68
   5   7   4    9.88    4.42
  -5   7  -4    6.23    2.93
  -5  -7  -4   23.41    6.43
   5  -7   4    8.96    5.03
  -5  -7  -4   12.63    4.50
   5  -7   4    6.38    3.67
  -5  -7  -4    8.91    3.81
  -5   7  -5   19.64    6.04
   5   7   5   16.83    5.54
  -5   7  -5    7.03    3.53
  -5   7  -5   16.32    4.26
  -5  -7  -5   20.23    6.91
   5  -7   5   12.65    5.01
  -5  -7  -5   14.24    4.72
  -5  -7  -5   14.21    5.07
  -5   7  -6   60.94    9.94
   5   7   6  108.09   10.66
  -5   7  -6   94.92   10.12
  -5  -7  -6   72.33   11.84
   5  -7   6  111.90   12.55
  -5  -7  -6   69.41   11.27
   5   7   7   -0.84    2.88
  -5   7  -7   -1.58    3.65
  -5   7  -7   -1.39    3.08
  -5  -7  -7   -1.22    2.75
  -5  -7  -7    0.20    3.13
  -5  -7  -7   -2.90    4.28
  -5   7  -8   -0.22    3.41
  -5   7  -8   -1.59    4.12
  -5  -7  -8   -0.30    4.85
  -5  -7  -8   -1.13    3.85
  -5  -7  -8   -0.95    4.90
   5   8  -9   -5.50    3.79
   5   8  -9   -7.10    3.20
   5  -8  -9   -5.22    3.83
   5  -8  -9   -4.67    3.61
   5   8  -8   -4.02    3.87
   5   8  -8    6.79    3.61
   5  -8  -8    1.96    4.29
  -5  -8   8    6.05    5.20
   5  -8  -8   -2.67    3.65
   5   8  -7   -5.13    2.93
   5   8  -7    1.24    2.37
  -5  -8   7    1.96    4.03
   5  -8  -7   -2.59    2.17
   5  -8  -7   -1.43    2.99
   5  -8  -7    2.43    4.02
   5   8  -6   10.45    4.57
   5   8  -6   16.48    4.92
   5  -8  -6    8.96    4.13
   5  -8  -6   19.09    6.41
  -5  -8   6   17.73    6.32
   5  -8  -6   18.63    6.03
   5  -8  -6   20.61    6.31
   5   8  -5    6.84    3.13
   5   8  -5    0.74    3.13
   5  -8  -5    9.10    3.98
   5  -8  -5   12.34    4.40
  -5  -8   5    2.78    3.92
   5  -8  -5    5.37    3.82
  -5  -8   5   14.49    5.84
   5  -8  -5    5.52    5.74
   5  -8  -5    4.97    4.38
   5   8  -4   65.64    7.43
   5   8  -4   62.89    7.89
   5  -8  -4   86.12   10.21
  -5  -8   4   87.74    9.24
   5  -8  -4   79.70    7.48
   5  -8  -4   73.29    8.48
  -5  -8   4   72.52   11.63
   5  -8  -4   66.11    7.02
  -5  -8   4   72.00   11.07
   5  -8  -4   88.69    9.12
   5  -8  -4   60.99   10.46
   5   8  -3    4.61    3.01
  -5   8   3    5.79    2.58
  -5   8   3    2.78    2.80
   5   8  -3    1.30    1.97
  -5   8   3    1.09    2.49
   5  -8  -3    3.07    3.53
  -5  -8   3   -2.36    2.89
   5  -8  -3    2.15    2.55
   5  -8  -3    7.12    3.82
  -5  -8   3    4.56    2.46
  -5  -8   3    5.85    3.23
  -5  -8   3    2.54    3.41
   5  -8  -3   -1.88    1.89
  -5   8   2   16.03    3.78
   5   8  -2   14.11    4.21
   5   8  -2    8.46    2.85
  -5   8   2   11.79    4.40
  -5   8   2   13.50    3.87
  -5  -8   2   15.19    4.73
  -5  -8   2    7.84    3.76
   5  -8  -2   13.03    5.32
   5  -8  -2   12.39    3.62
  -5  -8   2   16.28    5.11
   5  -8  -2   13.26    3.33
  -5  -8   2    7.38    3.46
   5  -8  -2    9.69    5.68
   5   8  -1   -0.39    1.65
  -5   8   1    4.95    2.42
  -5   8   1   -0.77    1.71
  -5   8   1   -2.24    2.33
   5   8  -1    0.67    2.06
   5  -8  -1    0.04    1.24
   5  -8  -1    1.85    1.93
  -5  -8   1    5.70    3.10
  -5  -8   1    0.43    3.14
  -5  -8   1   -0.23    2.49
  -5  -8   1    0.14    2.03
   5  -8  -1   -2.38    2.34
   5   8   0    3.60    2.19
  -5   8   0    3.38    2.02
  -5   8   0    6.51    2.90
   5   8   0    0.05    1.65
  -5   8   0    3.71    3.10
   5  -8   0    3.00    2.36
  -5  -8   0   -0.28    2.75
   5  -8   0    0.52    1.97
  -5  -8   0    3.33    3.44
   5  -8   0    2.34    1.78
  -5  -8   0   -1.09    3.23
  -5  -8   0    3.60    3.09
  -5   8  -1    1.88    2.09
   5   8   1    1.42    1.94
   5   8   1    6.30    2.93
  -5   8  -1    0.59    1.64
  -5   8  -1    3.57    2.84
   5   8   1    4.08    3.52
  -5  -8  -1    1.89    3.35
   5  -8   1    2.39    2.92
  -5  -8  -1    2.75    3.08
   5  -8   1    3.13    3.69
   5  -8   1    0.69    1.62
  -5  -8  -1    2.85    2.34
  -5   8  -2    6.93    2.49
   5   8   2    5.43    3.02
  -5   8  -2    1.71    2.51
  -5   8  -2    1.01    2.48
   5   8   2    5.72    2.76
   5  -8   2    6.74    3.88
  -5  -8  -2    5.73    3.92
  -5  -8  -2    3.88    2.92
  -5  -8  -2    8.47    3.81
  -5   8  -3   12.53    4.85
   5   8   3   14.02    4.27
  -5   8  -3    8.69    2.65
   5   8   3   13.67    4.70
  -5   8  -3   13.60    4.44
  -5  -8  -3   10.32    4.28
  -5  -8  -3   10.29    3.86
   5  -8   3    8.84    5.11
  -5  -8  -3    1.83    3.42
  -5   8  -4   -2.59    2.84
  -5   8  -4    7.83    4.34
   5   8   4   -2.07    1.96
  -5  -8  -4    0.47    3.14
   5  -8   4   -1.94    3.07
  -5  -8  -4   -3.60    1.98
  -5  -8  -4   -2.23    2.32
  -5   8  -5    3.35    3.75
  -5   8  -5    2.51    3.99
   5   8   5   -1.09    3.02
   5  -8   5   -2.89    4.31
  -5  -8  -5   -1.17    2.82
  -5  -8  -5    1.11    2.42
  -5  -8  -5    0.20    2.82
   5   8   6    4.18    3.60
  -5   8  -6    4.22    4.33
  -5   8  -6    1.53    2.58
   5  -8   6   -0.05    5.43
  -5  -8  -6    0.15    3.99
  -5  -8  -6    7.12    5.38
   5   8   7   15.20    6.08
  -5   8  -7   10.35    4.57
  -5  -8  -7    9.17    4.90
  -5  -8  -7    3.49    5.22
   5   9  -8    3.46    4.70
   5   9  -8   -3.45    3.95
  -5  -9   8    4.59    6.92
   5  -9  -8    3.23    4.19
   5   9  -7   -4.85    3.14
   5   9  -7    0.23    2.59
   5  -9  -7    1.68    3.04
   5  -9  -7   -6.50    3.87
  -5  -9   7   -3.18    6.08
   5  -9  -7   -1.11    4.13
   5   9  -6    2.14    3.22
   5  -9  -6   -4.88    2.78
   5  -9  -6    2.72    4.94
  -5  -9   6   -3.10    3.44
   5  -9  -6    2.19    3.46
   5   9  -5   24.95    5.79
   5   9  -5   26.53    6.74
  -5  -9   5   36.06    8.46
   5  -9  -5   19.17    6.49
   5  -9  -5   13.59    5.76
  -5  -9   5   19.31    6.74
   5  -9  -5   35.15    7.90
   5  -9  -5   18.85    7.21
  -5   9   4   81.93    8.75
  -5   9   4   81.83    8.72
   5   9  -4   84.76    8.72
   5   9  -4   73.51    8.64
   5  -9  -4   77.67    9.35
  -5  -9   4   88.45   12.61
  -5  -9   4   60.52   11.20
   5  -9  -4   85.72    9.41
   5  -9  -4   62.44   11.79
   5  -9  -4   70.21   11.61
  -5   9   3   -2.23    2.55
  -5   9   3    4.39    2.50
   5   9  -3    4.29    3.11
   5   9  -3    0.25    2.24
  -5  -9   3    2.19    4.06
   5  -9  -3   -0.59    3.86
  -5  -9   3    1.16    3.61
  -5  -9   3    3.35    3.35
   5  -9  -3   -3.17    2.11
   5  -9  -3    2.58    3.41
   5   9  -2   -0.92    1.90
   5   9  -2    0.77    2.26
  -5   9   2    2.58    2.19
  -5   9   2    0.22    2.96
  -5   9   2   -2.45    1.83
  -5  -9   2    0.52    2.64
   5  -9  -2    0.72    4.15
  -5  -9   2    2.28    3.46
  -5   9   1    0.42    2.62
   5   9  -1   -0.04    2.18
  -5   9   1    0.24    2.64
  -5   9   1    2.85    2.62
   5   9  -1   -2.39    1.77
  -5  -9   1    2.08    3.71
  -5  -9   1   -0.46    2.24
   5  -9  -1    1.66    3.55
   5   9   0   38.89    7.15
  -5   9   0   47.24    7.61
   5   9   0   56.34    8.58
  -5   9   0   36.83    7.86
  -5   9   0   42.03    5.00
  -5  -9   0   53.04   10.17
   5  -9   0   41.21    9.50
  -5  -9   0   24.18    7.26
  -5   9  -1    0.04    2.17
  -5   9  -1    6.25    3.24
   5   9   1   -1.11    2.02
  -5   9  -1   -1.07    2.03
   5   9   1   -0.73    2.46
  -5  -9  -1    2.16    2.52
   5  -9   1    4.39    3.37
  -5  -9  -1   -0.84    2.98
   5   9   2    2.18    2.22
  -5   9  -2    2.98    2.27
  -5   9  -2   -0.02    2.81
  -5   9  -2    2.08    2.10
  -5  -9  -2    3.73    2.94
  -5  -9  -2    2.90    3.32
  -5  -9  -2    2.52    4.61
   5  -9   2    3.24    3.52
  -5   9  -3    5.90    3.81
   5   9   3   11.29    4.81
  -5   9  -3    5.86    4.15
  -5  -9  -3   20.06    7.35
  -5  -9  -3   18.08    5.99
  -5  -9  -3    7.38    3.83
   5  -9   3   -1.28    4.84
  -5   9  -4   -4.44    2.88
  -5   9  -4    3.15    3.03
   5   9   4    2.89    3.63
  -5  -9  -4    4.81    4.26
  -5  -9  -4    0.74    2.45
  -5  -9  -4    4.83    4.84
   5  -9   4   10.77    5.35
   5   9   5   14.08    5.62
  -5   9  -5   26.56    7.00
  -5   9  -5   18.33    5.57
  -5  -9  -5   37.87    8.66
  -5  -9  -5   23.14    6.58
   5  -9   5   31.47    8.55
  -5  -9  -5   25.59    6.86
  -5   9  -6   -1.34    3.40
   5   9   6    4.75    3.76
  -5   9  -6   -1.95    3.88
  -5  -9  -6    4.95    4.83
   5  -9   6    1.82    6.68
  -5  -9  -6    4.34    4.86
  -5   9  -7   -4.97    2.94
   5   9   7    0.87    3.51
  -5   9  -7   -9.51    3.55
  -5  -9  -7    1.83    5.41
  -5  -9  -7   -1.09    3.74
   5  10  -7    3.15    4.00
   5  10  -7   -2.47    3.68
   5 -10  -7    7.16    4.92
   5 -10  -7   -4.67    4.35
  -5 -10   7   -3.87    5.57
   5 -10  -7    6.52    5.31
   5  10  -6   -1.07    2.85
   5  10  -6   -3.92    3.22
   5 -10  -6    7.20    4.95
   5 -10  -6    4.66    5.32
   5 -10  -6   -5.15    3.30
  -5 -10   6    5.80    5.40
   5 -10  -6   -2.11    4.63
   5  10  -5   19.03    5.75
   5  10  -5   15.66    4.73
   5 -10  -5   26.15    7.36
  -5 -10   5    4.90    5.76
  -5 -10   5   13.70    7.57
   5 -10  -5   19.91    6.11
   5 -10  -5    5.98    5.53
   5 -10  -5    7.97    4.73
   5  10  -4   11.96    4.19
  -5  10   4    7.12    4.40
   5  10  -4    8.29    3.95
  -5  10   4   17.69    5.40
   5 -10  -4   14.21    6.27
   5 -10  -4   16.54    6.29
   5 -10  -4    8.86    4.28
  -5 -10   4   10.27    6.39
  -5 -10   4   17.63    7.22
   5 -10  -4    4.58    4.51
   5  10  -3    9.20    4.26
  -5  10   3    9.68    4.33
   5  10  -3   15.33    4.92
  -5  10   3   10.17    4.01
   5 -10  -3   14.47    5.76
   5 -10  -3   11.25    4.94
  -5 -10   3   18.90    6.57
  -5 -10   3   12.92    5.53
  -5  10   2    6.90    3.68
  -5  10   2    3.57    3.55
   5  10  -2    2.53    2.97
  -5  10   2   -0.33    3.02
   5  10  -2    7.19    3.71
   5 -10  -2    4.57    3.29
  -5 -10   2   -3.53    4.17
  -5 -10   2   10.04    4.59
   5 -10  -2   11.35    6.08
   5  10  -1   37.33    7.29
   5  10  -1   30.62    7.11
  -5  10   1   40.69    6.48
  -5  10   1   40.99    7.23
  -5  10   1   23.35    6.56
  -5 -10   1   32.20    8.25
  -5 -10   1   31.65    8.38
   5 -10  -1   24.43    8.21
  -5  10   0    1.52    2.15
  -5  10   0    1.87    3.33
   5  10   0   -0.15    2.39
  -5  10   0    2.89    2.91
  -5 -10   0    1.89    3.89
  -5 -10   0    0.11    3.51
   5 -10   0   -2.41    3.11
   5  10   1   -1.67    2.83
  -5  10  -1    2.12    3.22
   5  10   1    2.36    3.68
  -5 -10  -1   -4.08    2.44
   5 -10   1    4.21    4.43
  -5 -10  -1    1.48    2.82
   5  10   2    1.29    2.75
  -5  10  -2    4.07    3.89
  -5  10  -2    6.58    3.83
  -5 -10  -2   -0.33    2.86
   5 -10   2   -1.34    5.12
  -5 -10  -2    3.95    2.95
  -5 -10  -2   -2.20    3.07
   5  10   3    1.99    3.13
  -5  10  -3   -2.97    2.83
  -5  10  -3   -6.04    1.93
  -5 -10  -3   -4.33    3.65
   5 -10   3   -5.45    4.93
  -5 -10  -3   -2.04    3.15
  -5 -10  -3   -1.28    3.79
  -5  10  -4   -0.99    3.28
   5  10   4    0.10    4.32
  -5 -10  -4    7.95    4.49
  -5 -10  -4    1.35    3.38
   5 -10   4   -6.21    4.93
  -5 -10  -4    4.64    3.37
  -5  10  -5    5.98    4.56
   5  10   5    4.71    4.85
  -5  10  -5   -0.69    3.17
  -5 -10  -5    3.77    5.66
   5 -10   5    5.37    7.16
  -5 -10  -5    1.25    3.02
   5  10   6    1.72    4.25
  -5  10  -6    0.20    4.38
  -5  10  -6   -7.18    3.77
  -5 -10  -6    8.23    5.84
   5 -10   6   10.67    8.05
  -5 -10  -6    3.74    4.86
   5  11  -6    1.06    4.04
   5  11  -6    2.69    4.50
   5 -11  -6    6.41    7.81
[truncated: 337,607 more chars]
