# Supplementary material for: Crystal structure and Hirshfeld surface analysis of (E)-2-cyano-N′-(3,4,5-tri­meth­oxy­benzyl­idene)acetohydrazide
Source: Acta Crystallogr E Crystallogr Commun. 2025 May 9;81(Pt 6):473–5. doi: 10.1107/S2056989025003913 (PMC12142423; doi:10.1107/S2056989025003913)
Supplement: Supplementary file 2 [file e-81-00473-Isup2.hkl]

data_I                                                                          
_shelx_title ' TA34C_290523_0m_aP 21/c       R = 0.05'                          
_shelx_refln_list_code          4                                               
_shelx_F_calc_maximum      192.88                                               
_exptl_crystal_F_000       584.00                                               
_reflns_d_resolution_high  0.7994                                               
                                                                                
loop_                                                                           
 _space_group_symop_operation_xyz                                               
 'x, y, z'                                                                      
 '-x, y+1/2, -z+1/2'                                                            
 '-x, -y, -z'                                                                   
 'x, -y-1/2, z-1/2'                                                             
                                                                                
_cell_length_a    13.9944                                                       
_cell_length_b    11.0371                                                       
_cell_length_c     9.0560                                                       
_cell_angle_alpha  90.000                                                       
_cell_angle_beta   99.936                                                       
_cell_angle_gamma  90.000                                                       
                                                                                
_shelx_F_squared_multiplier     1.000                                           
                                                                                
loop_                                                                           
 _refln_index_h                                                                 
 _refln_index_k                                                                 
 _refln_index_l                                                                 
 _refln_F_squared_calc                                                          
 _refln_F_squared_meas                                                          
 _refln_F_squared_sigma                                                         
 _refln_observed_status                                                         
   2   0   0      10971.24       9759.29       175.32 o                         
   3   0   0        127.91        123.28         2.97 o                         
   4   0   0        398.20        348.32         6.09 o                         
   5   0   0         11.38         17.05         1.72 o                         
   6   0   0        102.53        117.31         3.95 o                         
   7   0   0       1473.37       1451.67        20.78 o                         
   8   0   0         11.89         15.91         2.06 o                         
   9   0   0        818.97        794.69        13.65 o                         
  10   0   0        110.34        109.60         4.88 o                         
  11   0   0         14.06         10.98         2.77 o                         
  12   0   0       1992.49       2093.29        42.52 o                         
  13   0   0         22.20          2.62        13.11 o                         
  14   0   0         11.96          6.87         8.35 o                         
  15   0   0         16.46         17.78        11.00 o                         
  16   0   0         24.24         21.16        13.72 o                         
  17   0   0          1.29         -7.35        17.11 o                         
   1   1   0       1818.66       1615.01        11.83 o                         
   2   1   0        118.46        107.00         2.11 o                         
   3   1   0         49.42         46.32         1.28 o                         
   4   1   0        884.39        815.49         7.70 o                         
   5   1   0       1131.69       1053.62         9.81 o                         
   6   1   0        588.81        614.05         7.12 o                         
   7   1   0         41.41         57.67         2.38 o                         
   8   1   0        109.76        122.57         3.31 o                         
   9   1   0        263.86        283.13         5.25 o                         
  10   1   0          4.23          2.25         1.17 o                         
  11   1   0         71.23         72.75         3.24 o                         
  12   1   0         19.83         14.00         4.05 o                         
  13   1   0         34.67         31.68         6.23 o                         
  14   1   0          1.37          2.08         5.61 o                         
  15   1   0         35.52         32.98        11.25 o                         
  16   1   0         22.86         12.94         9.80 o                         
  17   1   0          9.76         -8.64         8.70 o                         
   0   2   0        559.62        532.10         7.87 o                         
   1   2   0          0.84          1.43         0.52 o                         
   2   2   0       3382.67       3139.72        22.43 o                         
   3   2   0        102.73        116.81         2.57 o                         
   4   2   0       1390.83       1300.63        12.93 o                         
   5   2   0         12.15         14.03         1.44 o                         
   6   2   0         44.63         41.43         2.47 o                         
   7   2   0          5.59          8.94         1.37 o                         
   8   2   0         41.38         37.05         2.12 o                         
   9   2   0         95.96         92.78         5.00 o                         
  10   2   0         23.97         22.42         1.88 o                         
  11   2   0          6.79          5.41         2.21 o                         
  12   2   0        179.90        186.57        16.46 o                         
  13   2   0        258.21        295.80        14.96 o                         
  14   2   0          0.40         -2.15         6.45 o                         
  15   2   0         86.93        118.18        17.38 o                         
  16   2   0          1.09         -5.92         5.92 o                         
  17   2   0         33.05         19.86         9.58 o                         
   1   3   0      28651.86      25660.57       375.03 o                         
   2   3   0         14.26         18.46         1.38 o                         
   3   3   0         53.84         62.95         2.27 o                         
   4   3   0         62.93         54.21         2.09 o                         
   5   3   0        176.58        166.88         3.37 o                         
   6   3   0          5.55          8.44         1.39 o                         
   7   3   0          4.54          7.65         1.38 o                         
   8   3   0         77.86         76.05         3.72 o                         
   9   3   0         19.42         20.72         2.37 o                         
  10   3   0         15.28         16.61         2.32 o                         
  11   3   0        435.10        441.73        11.39 o                         
  12   3   0          0.45         -2.82         2.82 o                         
  13   3   0        553.53        624.00        21.98 o                         
  14   3   0          0.53         -4.61         4.61 o                         
  15   3   0          0.63          4.44         7.82 o                         
  16   3   0          3.30          9.65         7.82 o                         
   0   4   0       3713.82       3413.82        52.55 o                         
   1   4   0       1721.77       1692.48        15.49 o                         
   2   4   0       2100.67       2122.10        18.41 o                         
   3   4   0        273.90        249.87         4.63 o                         
   4   4   0        134.37        158.30         3.74 o                         
   5   4   0        927.17        920.80        10.43 o                         
   6   4   0        172.35        176.34         3.50 o                         
   7   4   0        156.40        148.63         5.07 o                         
   8   4   0         13.23         12.62         2.08 o                         
   9   4   0         48.40         48.44         3.69 o                         
  10   4   0         78.93         75.69         4.59 o                         
  11   4   0         61.41         54.11         6.23 o                         
  12   4   0          5.35          6.60         4.67 o                         
  13   4   0        214.66        246.57        24.57 o                         
  14   4   0         15.96         21.84         5.73 o                         
  15   4   0         26.55         32.70         8.90 o                         
  16   4   0          1.07          1.66         8.42 o                         
   1   5   0         69.73         66.97         3.21 o                         
   2   5   0          0.22         -0.50         1.11 o                         
   3   5   0        239.59        242.18         5.14 o                         
   4   5   0          0.28         -1.02         1.02 o                         
   5   5   0        635.85        663.41         9.16 o                         
   6   5   0          0.36         -0.93         0.93 o                         
   7   5   0         65.69         71.55         4.07 o                         
   8   5   0         76.27         77.93         4.38 o                         
   9   5   0         20.03         18.84         2.81 o                         
  10   5   0          0.48         -1.99         1.99 o                         
  11   5   0         57.29         61.11         7.25 o                         
  12   5   0          4.57         -4.37         4.37 o                         
  13   5   0          9.60          7.45         5.41 o                         
  14   5   0          6.49          8.70         6.75 o                         
  15   5   0         23.46         36.36        11.65 o                         
  16   5   0         26.69         10.55         9.69 o                         
   0   6   0         60.04         67.71         5.04 o                         
   1   6   0        610.28        601.29         9.48 o                         
   2   6   0         86.84         86.02         3.95 o                         
   3   6   0         68.63         59.56         3.29 o                         
   4   6   0         65.20         66.14         3.43 o                         
   5   6   0        125.00        129.66         5.72 o                         
   6   6   0         24.73         26.96         2.28 o                         
   7   6   0         31.85         32.06         2.43 o                         
   8   6   0         10.74          4.52         2.38 o                         
   9   6   0          0.91         -2.35         2.35 o                         
  10   6   0         20.72         20.14         4.29 o                         
  11   6   0         40.48         38.15         5.88 o                         
  12   6   0         78.55         90.00        15.25 o                         
  13   6   0         22.40         28.78         7.24 o                         
  14   6   0         79.39         71.04         9.63 o                         
  15   6   0         12.91          7.42         7.01 o                         
   1   7   0         40.39         35.92         2.87 o                         
   2   7   0        269.87        299.57         6.76 o                         
   3   7   0        378.46        396.41         7.87 o                         
   4   7   0        341.15        333.84         7.07 o                         
   5   7   0          0.01         -1.62         1.62 o                         
   6   7   0          5.59          1.45         1.74 o                         
   7   7   0          0.28          5.20         2.24 o                         
   8   7   0        167.46        193.03        10.29 o                         
   9   7   0          5.91         -0.04         3.17 o                         
  10   7   0         14.48          4.38         4.12 o                         
  11   7   0          0.35          1.62         4.68 o                         
  12   7   0          1.72         -3.42         5.32 o                         
  13   7   0         10.02         19.83         7.54 o                         
  14   7   0         90.75         96.63        11.56 o                         
   0   8   0         39.65         25.57         3.86 o                         
   1   8   0          0.14         -1.38         1.38 o                         
   2   8   0          4.58         -0.57         1.52 o                         
   3   8   0         41.34         43.86         3.51 o                         
   4   8   0        339.80        344.94         9.30 o                         
   5   8   0         12.01          8.10         2.40 o                         
   6   8   0        101.64        116.28         7.04 o                         
   7   8   0         10.64         10.21         3.37 o                         
   8   8   0          4.69          7.09         3.31 o                         
   9   8   0          4.99         -1.58         4.14 o                         
  10   8   0          3.29          6.19         5.17 o                         
  11   8   0          0.21         -2.66         7.44 o                         
  12   8   0         31.67         48.41        15.33 o                         
  13   8   0          7.09          0.18        10.74 o                         
  14   8   0         20.50         17.86         8.74 o                         
   1   9   0         60.91         54.53         4.83 o                         
   2   9   0        310.40        303.72        10.27 o                         
   3   9   0          8.07         40.66         4.36 o                         
   4   9   0        111.05        114.00         7.34 o                         
   5   9   0        141.41        154.35        10.10 o                         
   6   9   0          0.03          2.89         3.25 o                         
   7   9   0          0.78         -1.66         3.85 o                         
   8   9   0         52.59         68.94         7.85 o                         
   9   9   0         13.13          9.93         5.36 o                         
  10   9   0         59.24         70.47         7.91 o                         
  11   9   0          0.07         -5.30         5.30 o                         
  12   9   0         15.87          5.76         8.50 o                         
  13   9   0          2.07         -6.64         6.64 o                         
   0  10   0         41.89         52.39         8.85 o                         
   1  10   0         41.54         49.17         5.35 o                         
   2  10   0          1.53         -1.70         2.89 o                         
   3  10   0         80.36         95.00         8.33 o                         
   4  10   0          1.08         -3.12         3.12 o                         
   5  10   0          0.37          2.90         3.88 o                         
   6  10   0         13.75         10.31         4.75 o                         
   7  10   0         16.12          8.25         5.20 o                         
   8  10   0         20.43         19.33         5.65 o                         
   9  10   0          2.12         -4.76         4.76 o                         
  10  10   0          0.10         -5.51         5.51 o                         
  11  10   0          1.32         -5.23         6.44 o                         
   1  11   0         19.00         19.04         5.11 o                         
   2  11   0         18.25         14.75         4.57 o                         
   3  11   0         11.47          7.38         3.92 o                         
   4  11   0          9.42          9.99         4.54 o                         
   5  11   0          4.17          4.45         5.38 o                         
   6  11   0          9.81          1.84         6.03 o                         
   7  11   0          3.22         -3.21         4.87 o                         
   8  11   0          6.37         11.88         7.45 o                         
   9  11   0          2.98         -1.72         7.47 o                         
  10  11   0          0.43         -1.29         6.73 o                         
   0  12   0         38.80         64.26        10.13 o                         
   1  12   0          2.59          3.31         5.01 o                         
   2  12   0         34.96         32.93         6.01 o                         
   3  12   0         44.26         49.63         7.99 o                         
   4  12   0          0.14          8.74         4.78 o                         
   5  12   0          3.63          7.12         5.13 o                         
   6  12   0          0.95          9.85         5.61 o                         
   7  12   0          2.90         12.53         8.31 o                         
   8  12   0         13.69         26.55         7.48 o                         
   1  13   0          1.57          0.73         5.12 o                         
   2  13   0          4.39         -1.72         5.33 o                         
   3  13   0         22.04         17.83         7.72 o                         
   4  13   0         22.19         15.10         7.73 o                         
   5  13   0          9.81         -1.06         6.77 o                         
 -17   1   1          0.09         -5.31         8.13 o                         
 -16   1   1          3.23         -3.07         6.75 o                         
 -15   1   1         16.66          4.88         6.07 o                         
 -14   1   1         22.06          9.53         5.92 o                         
 -13   1   1         11.01          3.61         4.42 o                         
 -12   1   1         69.94         76.12         6.19 o                         
 -11   1   1          9.07          6.47         1.68 o                         
 -10   1   1         42.22         39.66         2.98 o                         
  -9   1   1         99.16         96.86         3.18 o                         
  -8   1   1         25.50         35.81         1.67 o                         
  -7   1   1         75.14         55.44         1.90 o                         
  -6   1   1        767.55        817.22         8.22 o                         
  -5   1   1        176.62        188.43         3.04 o                         
  -4   1   1       1640.09       1463.22        11.82 o                         
  -3   1   1        475.63        472.48         4.93 o                         
  -2   1   1       2334.15       2103.84        15.10 o                         
  -1   1   1        347.17        308.33         3.41 o                         
   0   1   1       7815.70       7064.74        54.60 o                         
   1   1   1        302.19        288.72         3.52 o                         
   2   1   1        367.41        328.54         4.09 o                         
   3   1   1       3926.85       3532.99        25.15 o                         
   4   1   1       1637.89       1576.64        13.40 o                         
   5   1   1         16.16         19.33         1.42 o                         
   6   1   1        275.79        279.53         4.72 o                         
   7   1   1        234.50        235.51         4.53 o                         
   8   1   1         10.33         12.10         1.46 o                         
   9   1   1        194.65        182.79         4.58 o                         
  10   1   1        232.41        238.01         5.29 o                         
  11   1   1        716.54        784.16        12.77 o                         
  12   1   1       1238.87       1367.18        24.65 o                         
  13   1   1         74.37         86.65        11.45 o                         
  14   1   1         86.47        105.42        15.52 o                         
  15   1   1         10.49          1.71         6.58 o                         
  16   1   1          5.37          0.06         7.98 o                         
 -17   2   1          2.47         -8.33         8.33 o                         
 -16   2   1          7.78          6.49         7.44 o                         
 -15   2   1         23.19         22.98        11.35 o                         
 -14   2   1          0.14          2.06         5.83 o                         
 -13   2   1         53.12         66.10         9.29 o                         
 -12   2   1          0.70         -2.09         2.97 o                         
 -11   2   1          1.50          2.02         1.42 o                         
 -10   2   1         43.40         41.92         2.26 o                         
  -9   2   1         17.51         19.78         1.78 o                         
  -8   2   1          0.00          0.65         0.81 o                         
  -7   2   1        690.99        747.40         8.54 o                         
  -6   2   1       4224.89       4337.53        31.71 o                         
  -5   2   1       1048.74       1035.18        10.05 o                         
  -4   2   1         26.20         26.29         1.45 o                         
  -3   2   1       2664.22       2459.94        18.61 o                         
  -2   2   1       1870.24       1735.08        13.78 o                         
  -1   2   1       5096.25       4791.78        32.51 o                         
   0   2   1       2047.00       1857.89        14.53 o                         
   1   2   1        149.23        139.62         2.66 o                         
   2   2   1        190.02        169.18         3.11 o                         
   3   2   1       1537.29       1452.94        12.60 o                         
   4   2   1        714.40        674.79         7.35 o                         
   5   2   1         41.74         48.48         2.64 o                         
   6   2   1       1057.36       1037.32        12.05 o                         
   7   2   1         60.58         60.56         3.31 o                         
   8   2   1         89.98         96.48         4.16 o                         
   9   2   1         24.90         26.84         2.49 o                         
  10   2   1        213.10        220.62         8.39 o                         
  11   2   1        178.49        206.29         8.12 o                         
  12   2   1         27.97         22.61         4.49 o                         
  13   2   1         31.97         26.56         6.03 o                         
  14   2   1          1.06         -3.75         6.28 o                         
  15   2   1          5.26          9.26         8.27 o                         
  16   2   1          0.29         -6.60        10.72 o                         
 -17   3   1          0.00        -10.05        10.05 o                         
 -16   3   1          1.11         -6.51         7.02 o                         
 -15   3   1         10.93          8.64         6.61 o                         
 -14   3   1          2.33         -2.39         4.58 o                         
 -13   3   1        245.65        266.08        14.74 o                         
 -12   3   1          2.69         -3.19         3.19 o                         
 -11   3   1          0.43         -1.90         1.90 o                         
 -10   3   1        153.19        144.11         3.77 o                         
  -9   3   1         20.15         19.71         1.65 o                         
  -8   3   1        407.70        433.70         7.38 o                         
  -7   3   1        157.02        167.48         3.62 o                         
  -6   3   1        740.67        700.49         8.42 o                         
  -5   3   1        479.76        488.13         6.75 o                         
  -4   3   1       3467.32       3334.65        26.21 o                         
  -3   3   1       1864.01       1695.67        14.75 o                         
  -2   3   1       1875.94       1768.39        14.66 o                         
  -1   3   1      37204.55      34575.17       447.10 o                         
   0   3   1        775.53        658.41         7.56 o                         
   1   3   1          2.98          3.33         0.82 o                         
   2   3   1        149.10        148.53         3.28 o                         
   3   3   1        370.96        343.10         5.26 o                         
   4   3   1        182.81        178.91         3.91 o                         
   5   3   1         14.60         18.51         2.35 o                         
   6   3   1        241.47        243.87         5.70 o                         
   7   3   1         76.90         83.85         4.05 o                         
   8   3   1          9.08          8.68         1.82 o                         
   9   3   1          3.16          2.09         1.82 o                         
  10   3   1        172.98        149.59         6.82 o                         
  11   3   1        160.25        153.51         8.27 o                         
  12   3   1          0.88          3.92         4.32 o                         
  13   3   1         53.41         43.17         7.63 o                         
  14   3   1         51.53         39.32         8.99 o                         
  15   3   1         26.28         25.02         8.67 o                         
  16   3   1          0.84          0.09         8.32 o                         
 -16   4   1         11.60         -3.93         9.72 o                         
 -15   4   1          2.67         -2.91         7.05 o                         
 -14   4   1          8.75         -3.48         3.64 o                         
 -13   4   1          2.13          0.27         4.80 o                         
 -12   4   1         23.54         18.21         5.30 o                         
 -11   4   1          0.17         -2.45         2.45 o                         
 -10   4   1         79.79         78.15         4.91 o                         
  -9   4   1        272.29        285.29         8.13 o                         
  -8   4   1        130.18        134.42         3.70 o                         
  -7   4   1        216.62        215.43         5.32 o                         
  -6   4   1          0.17          0.50         1.00 o                         
  -5   4   1        453.96        489.92         7.18 o                         
  -4   4   1         27.62         28.31         1.97 o                         
  -3   4   1        242.11        234.13         4.54 o                         
  -2   4   1       1853.15       1787.29        16.25 o                         
  -1   4   1       1957.15       1921.49        16.55 o                         
   0   4   1       2758.28       2646.87        21.81 o                         
   1   4   1        314.02        294.67         5.99 o                         
   2   4   1          0.20          0.29         0.73 o                         
   3   4   1        259.69        242.51         4.78 o                         
   4   4   1        507.52        458.78         6.66 o                         
   5   4   1         17.96         16.69         1.45 o                         
   6   4   1         40.21         37.98         2.82 o                         
   7   4   1        285.79        294.32         6.97 o                         
   8   4   1        222.93        227.04         6.42 o                         
   9   4   1         12.95         10.28         2.33 o                         
  10   4   1        317.41        351.57        11.78 o                         
  11   4   1        199.17        195.40         9.39 o                         
  12   4   1        315.05        374.67        13.51 o                         
  13   4   1        249.45        290.59        17.48 o                         
  14   4   1          1.28         -4.85         4.85 o                         
  15   4   1          6.54         -4.70         9.43 o                         
  16   4   1         15.35         11.51        16.74 o                         
 -16   5   1         19.78         22.27         9.75 o                         
 -15   5   1          4.61         11.55         6.25 o                         
 -14   5   1         74.29         93.98        10.35 o                         
 -13   5   1         45.04         35.96         7.51 o                         
 -12   5   1          0.08          0.16         4.65 o                         
 -11   5   1         30.02         24.57         4.46 o                         
 -10   5   1         64.21         77.29         6.79 o                         
  -9   5   1         37.64         37.52         3.10 o                         
  -8   5   1         49.45         41.89         3.42 o                         
  -7   5   1        303.87        343.30         6.75 o                         
  -6   5   1        129.48        148.05         4.31 o                         
  -5   5   1       1207.70       1245.18        13.75 o                         
  -4   5   1         69.72         72.23         3.35 o                         
  -3   5   1       2907.48       2725.94        23.60 o                         
  -2   5   1        621.48        603.86         8.61 o                         
  -1   5   1         30.34         39.41         2.46 o                         
   0   5   1        142.34        155.88         4.26 o                         
   1   5   1          8.29          7.93         1.51 o                         
   2   5   1        102.56        105.97         3.89 o                         
   3   5   1        282.94        284.37         5.79 o                         
   4   5   1         17.76         21.54         1.89 o                         
   5   5   1        366.26        372.76         7.00 o                         
   6   5   1        436.46        464.81         7.29 o                         
   7   5   1        355.86        373.14         8.37 o                         
   8   5   1         25.45         25.73         3.00 o                         
   9   5   1          6.70          1.46         2.39 o                         
  10   5   1          0.48          1.87         3.76 o                         
  11   5   1        153.32        173.59        11.74 o                         
  12   5   1         52.41         49.87         8.58 o                         
  13   5   1         82.43         78.32        10.20 o                         
  14   5   1         22.26         26.61         8.42 o                         
  15   5   1          0.04         -7.24         7.93 o                         
 -15   6   1         37.98         33.92         8.62 o                         
 -14   6   1         89.25        114.90        14.12 o                         
 -13   6   1          0.19         -5.10         5.10 o                         
 -12   6   1         65.38         52.44         8.12 o                         
 -11   6   1         15.01          2.65         4.13 o                         
 -10   6   1         21.93         19.37         4.15 o                         
  -9   6   1         18.06         16.82         3.08 o                         
  -8   6   1          2.75          4.53         1.96 o                         
  -7   6   1         33.95         37.00         2.80 o                         
  -6   6   1        242.16        235.18         5.70 o                         
  -5   6   1       1944.97       1922.47        24.27 o                         
  -4   6   1         52.65         51.60         3.20 o                         
  -3   6   1       2269.88       2226.58        21.39 o                         
  -2   6   1       1727.74       1640.40        19.56 o                         
  -1   6   1         53.28         45.89         3.02 o                         
   0   6   1       2174.40       2095.69        22.65 o                         
   1   6   1          4.82          5.17         1.26 o                         
   2   6   1         51.43         54.16         3.12 o                         
   3   6   1         39.98         39.06         2.75 o                         
   4   6   1        323.45        306.72         6.50 o                         
   5   6   1          3.62         -0.09         1.32 o                         
   6   6   1         22.42         23.05         2.05 o                         
   7   6   1        130.77        128.51         4.71 o                         
   8   6   1          5.43         -1.29         2.53 o                         
   9   6   1        103.05        104.46         7.52 o                         
  10   6   1         77.33         75.47         6.49 o                         
  11   6   1         64.11         80.56         7.61 o                         
  12   6   1         91.80        115.24        12.88 o                         
  13   6   1          0.01         -5.32         5.32 o                         
  14   6   1         38.19         55.66         9.39 o                         
  15   6   1          9.39         23.31        15.27 o                         
 -15   7   1          5.24         11.00         7.56 o                         
 -14   7   1         27.93         37.81         7.74 o                         
 -13   7   1          0.07         -5.32         5.33 o                         
 -12   7   1         14.51         14.24         5.84 o                         
 -11   7   1         90.48         90.02        10.19 o                         
 -10   7   1         15.59         15.35         4.97 o                         
  -9   7   1         30.70         24.24         4.99 o                         
  -8   7   1        119.95        120.54         6.33 o                         
  -7   7   1         24.73         27.78         2.88 o                         
  -6   7   1         63.82         56.50         3.72 o                         
  -5   7   1        140.02        138.97         5.49 o                         
  -4   7   1         35.63         35.09         2.87 o                         
  -3   7   1        428.32        473.43         8.74 o                         
  -2   7   1        520.94        541.41         9.56 o                         
  -1   7   1       1274.43       1282.70        15.25 o                         
   0   7   1         42.89         42.07         3.07 o                         
   1   7   1        603.80        636.16        10.31 o                         
   2   7   1        106.97        109.09         4.96 o                         
   3   7   1         52.28         47.87         3.12 o                         
   4   7   1         21.71         17.50         2.43 o                         
   5   7   1          3.73          1.67         1.59 o                         
   6   7   1         45.00         36.49         2.85 o                         
   7   7   1         22.44         19.26         2.98 o                         
   8   7   1         53.74         49.68         4.83 o                         
   9   7   1         21.46         20.92         4.13 o                         
  10   7   1         46.07         51.66         7.38 o                         
  11   7   1         10.89          4.72         6.33 o                         
  12   7   1          6.75         12.26         6.31 o                         
  13   7   1         17.03          3.76         6.07 o                         
  14   7   1          7.54         -3.23         7.49 o                         
 -14   8   1          0.01          6.86         8.00 o                         
 -13   8   1          0.12          5.61         6.67 o                         
 -12   8   1          9.99          8.69         6.27 o                         
 -11   8   1          0.44          2.39         5.52 o                         
 -10   8   1         11.16          3.39         4.32 o                         
  -9   8   1         88.35         92.91         7.51 o                         
  -8   8   1         15.74          8.04         3.95 o                         
  -7   8   1         23.28         16.41         3.43 o                         
  -6   8   1          1.43          2.72         2.31 o                         
  -5   8   1          2.85          1.63         2.06 o                         
  -4   8   1          1.41          2.82         1.86 o                         
  -3   8   1         30.93         30.54         3.03 o                         
  -2   8   1         22.79         22.52         2.50 o                         
  -1   8   1         18.91         15.12         2.39 o                         
   0   8   1        176.15        183.19         6.30 o                         
   1   8   1          2.17          1.13         1.62 o                         
   2   8   1         19.81         16.19         2.44 o                         
   3   8   1         29.06         26.49         2.81 o                         
   4   8   1         64.74         58.54         4.03 o                         
   5   8   1          5.74          8.33         2.45 o                         
   6   8   1         17.24         12.38         3.23 o                         
   7   8   1          4.08          0.12         3.32 o                         
   8   8   1        108.30        121.74         9.88 o                         
   9   8   1          0.26         -4.22         4.22 o                         
  10   8   1         56.65         51.49         7.46 o                         
  11   8   1         17.03         20.76         5.69 o                         
  12   8   1         18.38          2.53         7.33 o                         
  13   8   1          1.03         -4.42        12.38 o                         
 -13   9   1         35.95         35.71         8.08 o                         
 -12   9   1          0.08          2.76         5.61 o                         
 -11   9   1          7.08         16.00         6.02 o                         
 -10   9   1         20.16         21.58         5.17 o                         
  -9   9   1         18.06         14.73         6.30 o                         
  -8   9   1         27.72         25.18         5.63 o                         
  -7   9   1          3.29          1.92         4.07 o                         
  -6   9   1         14.71         11.63         3.65 o                         
  -5   9   1          1.61          0.90         3.12 o                         
  -4   9   1        413.47        410.59        15.40 o                         
  -3   9   1         57.74         48.71         4.86 o                         
  -2   9   1         49.08         59.20         5.16 o                         
  -1   9   1         40.87         34.17         4.20 o                         
   0   9   1         93.96         99.01         6.79 o                         
   1   9   1         48.01         44.59         5.02 o                         
   2   9   1          8.65          3.70         2.54 o                         
   3   9   1          4.93          7.34         3.07 o                         
   4   9   1          6.02          1.74         3.25 o                         
   5   9   1         10.44          2.75         3.11 o                         
   6   9   1          4.64          2.61         3.78 o                         
   7   9   1          9.72          4.31         4.75 o                         
   8   9   1        106.41         97.11         9.70 o                         
   9   9   1         30.14         25.87         6.51 o                         
  10   9   1         21.65         25.79         6.74 o                         
  11   9   1         54.46         65.12         8.81 o                         
  12   9   1          0.17          1.31         9.55 o                         
 -12  10   1          8.82         -4.98         8.28 o                         
 -11  10   1          0.32         -7.14         7.14 o                         
 -10  10   1         37.93         38.40         6.02 o                         
  -9  10   1         25.78         30.10         6.25 o                         
  -8  10   1         29.23         25.88         5.38 o                         
  -7  10   1          1.94         -4.16         4.16 o                         
  -6  10   1         25.99         20.02         5.53 o                         
  -5  10   1        117.64        122.39         9.28 o                         
  -4  10   1         69.47         66.31         7.28 o                         
  -3  10   1         13.17         18.31         4.52 o                         
  -2  10   1          4.47          8.66         3.40 o                         
  -1  10   1         38.70         49.77         5.85 o                         
   0  10   1         30.23         30.90         4.89 o                         
   1  10   1          3.86          0.91         2.83 o                         
   2  10   1        218.91        216.09        14.95 o                         
   3  10   1         81.03         85.00         7.73 o                         
   4  10   1         22.69         15.77         4.20 o                         
   5  10   1          3.14          0.95         4.47 o                         
   6  10   1          4.08          3.28         4.19 o                         
   7  10   1         10.66         12.59         5.00 o                         
   8  10   1          2.03          2.83         5.40 o                         
   9  10   1         19.06         20.72         7.17 o                         
  10  10   1          2.72          3.96         5.83 o                         
  11  10   1         17.17         17.65         8.81 o                         
 -10  11   1          5.38          6.86         7.66 o                         
  -9  11   1          0.04          2.51         5.84 o                         
  -8  11   1         14.71          6.71         5.96 o                         
  -7  11   1          0.14         12.37         5.44 o                         
  -6  11   1          0.71         -4.27         4.50 o                         
  -5  11   1          9.49          2.76         4.99 o                         
  -4  11   1         12.86          6.34         4.98 o                         
  -3  11   1         29.24         23.60         5.31 o                         
  -2  11   1         62.94         68.40         7.60 o                         
  -1  11   1          3.81         -0.36         4.00 o                         
   0  11   1         37.27         43.40         6.26 o                         
   1  11   1          6.32         -3.21         3.55 o                         
   2  11   1         40.53         48.65         7.18 o                         
   3  11   1         31.27         28.97         5.70 o                         
   4  11   1          3.49          0.76         4.97 o                         
   5  11   1          2.15         -3.17         3.17 o                         
   6  11   1          1.74         -3.40         6.50 o                         
   7  11   1          1.73          3.16         4.57 o                         
   8  11   1          0.37          3.78         6.59 o                         
   9  11   1         10.92         10.19         5.73 o                         
  10  11   1         26.07         15.53         9.24 o                         
  -8  12   1          7.48          6.71         6.96 o                         
  -7  12   1          1.88         -2.19         7.86 o                         
  -6  12   1         17.18         13.54         6.96 o                         
  -5  12   1          8.96          0.13         5.45 o                         
  -4  12   1          0.91         -6.84         6.84 o                         
  -3  12   1         16.29         12.02         5.43 o                         
  -2  12   1          3.19         -0.29         4.97 o                         
  -1  12   1          2.26          7.92         3.91 o                         
   0  12   1          1.18          5.20         5.31 o                         
   1  12   1         45.33         45.58         6.50 o                         
   2  12   1          0.47         -3.40         4.12 o                         
   3  12   1          6.11          6.63         4.22 o                         
   4  12   1         17.44         20.45         6.75 o                         
   5  12   1         16.11         10.21         6.31 o                         
   6  12   1          0.16          5.86         5.25 o                         
   7  12   1          0.08         -5.63         5.63 o                         
   8  12   1          1.54          3.95        10.19 o                         
  -5  13   1          1.16         -4.40         6.26 o                         
  -4  13   1          0.18         -5.32         5.32 o                         
  -3  13   1          0.10         -5.67         5.67 o                         
  -2  13   1          5.35         17.68         5.93 o                         
  -1  13   1          0.07         -1.34         5.39 o                         
   0  13   1         13.87          5.55         5.41 o                         
   1  13   1         16.35          7.22         6.22 o                         
   2  13   1          7.79         -5.87         5.87 o                         
   3  13   1          9.74          2.45         6.86 o                         
   4  13   1          8.50          4.64         6.64 o                         
   5  13   1          0.01         -2.95         7.62 o                         
 -17   0   2         12.93         29.20        10.59 o                         
 -16   0   2         64.32         70.58        12.42 o                         
 -15   0   2          5.76         10.35         9.05 o                         
 -14   0   2        179.55        149.41        19.17 o                         
 -13   0   2         22.38          7.81         5.54 o                         
 -12   0   2         54.51         41.76        10.28 o                         
 -11   0   2         67.12         64.74         6.21 o                         
 -10   0   2        202.92        214.06         9.08 o                         
  -9   0   2        635.87        608.49        14.94 o                         
  -8   0   2       1310.71       1326.81        23.13 o                         
  -7   0   2       3031.84       3024.79        40.39 o                         
  -6   0   2        722.48        797.17        15.07 o                         
  -5   0   2       4598.83       4652.17        45.41 o                         
  -4   0   2        150.08        158.12         3.74 o                         
  -3   0   2       1225.30       1146.28        13.37 o                         
  -2   0   2      15186.98      13816.38       348.76 o                         
  -1   0   2       6009.86       5180.03        54.43 o                         
   0   0   2        462.10        452.02         8.49 o                         
   1   0   2       2117.01       1941.73        20.73 o                         
   2   0   2        701.73        643.22         9.59 o                         
   3   0   2         25.83         20.31         1.81 o                         
   4   0   2          2.74          1.72         1.08 o                         
   5   0   2        605.04        605.91        10.95 o                         
   6   0   2          5.71         11.43         1.83 o                         
   7   0   2         19.66         25.04         2.80 o                         
   8   0   2        338.08        365.56         9.32 o                         
   9   0   2        110.00        111.11         5.81 o                         
  10   0   2         29.36         33.59         4.09 o                         
  11   0   2        478.11        523.83        18.44 o                         
  12   0   2         26.91         16.32         7.22 o                         
  13   0   2         70.69         60.77        13.20 o                         
  14   0   2          4.34         -4.11         8.84 o                         
  15   0   2         10.98         29.35        11.90 o                         
  16   0   2         22.04         49.82        18.85 o                         
 -17   1   2          0.29          1.40         8.97 o                         
 -16   1   2         12.47         19.83         7.38 o                         
 -15   1   2          8.03          3.60         5.43 o                         
 -14   1   2          0.06         -2.43         4.77 o                         
 -13   1   2          0.26          5.23         4.10 o                         
 -12   1   2         22.27         12.63         3.07 o                         
 -11   1   2          6.14          0.70         2.66 o                         
 -10   1   2         55.57         52.39         3.63 o                         
  -9   1   2          5.41          7.35         1.96 o                         
  -8   1   2        758.72        822.32        12.67 o                         
  -7   1   2       1422.50       1444.01        16.75 o                         
  -6   1   2          2.13          0.92         1.11 o                         
  -5   1   2        187.73        186.32         3.13 o                         
  -4   1   2       3597.22       3445.27        24.64 o                         
  -3   1   2        316.17        321.19         4.14 o                         
  -2   1   2         16.84          8.53         0.81 o                         
  -1   1   2       4924.56       4674.77        31.53 o                         
   0   1   2        584.92        453.49         5.05 o                         
   1   1   2        329.85        333.10         4.66 o                         
   2   1   2          3.82          2.35         0.66 o                         
   3   1   2       1369.68       1289.35        11.88 o                         
   4   1   2       1106.85       1150.96        11.42 o                         
   5   1   2       1139.23       1183.66        12.07 o                         
   6   1   2          0.96          0.62         1.12 o                         
   7   1   2        420.25        428.01         6.92 o                         
   8   1   2        180.28        162.01         4.50 o                         
   9   1   2         17.59         18.09         1.97 o                         
  10   1   2          3.70          2.82         1.83 o                         
  11   1   2        689.33        741.36        16.44 o                         
  12   1   2        106.60         98.90         7.70 o                         
  13   1   2          0.74          2.77         7.90 o                         
  14   1   2          0.36         -1.99         7.08 o                         
  15   1   2          0.83         -8.53         8.53 o                         
  16   1   2          0.56         -8.38         8.38 o                         
 -17   2   2         20.39          5.70         9.35 o                         
 -16   2   2          0.50          1.33         8.31 o                         
 -15   2   2          9.64          8.26         6.41 o                         
 -14   2   2          4.97          8.19         4.98 o                         
 -13   2   2        116.19        103.87         9.07 o                         
 -12   2   2        112.94        110.60         7.16 o                         
 -11   2   2        186.21        182.37         8.92 o                         
 -10   2   2         25.27         26.19         2.00 o                         
  -9   2   2         28.65         26.88         2.34 o                         
  -8   2   2        223.56        267.69         4.55 o                         
  -7   2   2          0.64          4.67         1.21 o                         
  -6   2   2       1319.38       1337.93        13.14 o                         
  -5   2   2        314.36        337.71         5.04 o                         
  -4   2   2       1184.17       1152.24        10.86 o                         
  -3   2   2        417.65        418.48         5.46 o                         
  -2   2   2        172.64        164.43         3.17 o                         
  -1   2   2       1544.24       1372.61        11.62 o                         
   0   2   2        291.98        301.24         4.54 o                         
   1   2   2          8.03          2.74         0.73 o                         
   2   2   2       1212.83       1125.86        10.61 o                         
   3   2   2       1528.67       1475.23        13.59 o                         
   4   2   2        424.41        434.18         7.92 o                         
   5   2   2       1926.06       2025.08        18.00 o                         
   6   2   2        552.78        576.93         7.89 o                         
   7   2   2         92.01         91.97         3.72 o                         
   8   2   2        778.13        767.26        10.09 o                         
   9   2   2          2.50          1.78         1.21 o                         
  10   2   2       1163.47       1209.53        19.32 o                         
  11   2   2        495.49        554.92        12.94 o                         
  12   2   2        335.07        377.68        13.14 o                         
  13   2   2          8.81         16.64         6.51 o                         
  14   2   2          0.07         -5.66         5.66 o                         
  15   2   2          2.10         -7.12         7.44 o                         
  16   2   2          0.08         -8.52         8.52 o                         
 -17   3   2          0.04         10.96         9.70 o                         
 -16   3   2         13.33          6.31        13.16 o                         
 -15   3   2          1.34          3.91         6.07 o                         
 -14   3   2         41.35         31.07         6.58 o                         
 -13   3   2         64.74         47.08         6.85 o                         
 -12   3   2         64.49         37.67         5.02 o                         
 -11   3   2          1.09         -2.51         2.54 o                         
 -10   3   2         34.71         29.78         2.11 o                         
  -9   3   2         73.12         67.75         2.92 o                         
  -8   3   2        349.21        336.80         5.79 o                         
  -7   3   2          0.01         -0.76         0.76 o                         
  -6   3   2       2632.31       2784.82        22.83 o                         
  -5   3   2         91.16        103.48         3.17 o                         
  -4   3   2        192.76        196.01         4.01 o                         
  -3   3   2        969.84        959.84        10.11 o                         
  -2   3   2       4958.87       4632.52        33.44 o                         
  -1   3   2       1939.61       1804.15        15.23 o                         
   0   3   2          0.09          1.17         0.68 o                         
   1   3   2        276.95        285.68         4.98 o                         
   2   3   2          1.53          2.32         0.88 o                         
   3   3   2         98.35         93.86         3.23 o                         
   4   3   2        606.43        559.26         7.69 o                         
   5   3   2         61.12         68.27         3.05 o                         
   6   3   2        722.03        736.35        10.32 o                         
   7   3   2         83.54         89.33         4.55 o                         
   8   3   2         49.23         45.58         3.33 o                         
   9   3   2         87.78         83.57         4.67 o                         
  10   3   2       1060.11       1204.22        18.88 o                         
  11   3   2          4.87          4.10         3.39 o                         
  12   3   2         18.03         16.38         4.81 o                         
  13   3   2          0.12         -3.51         6.63 o                         
  14   3   2          7.44         13.17         8.23 o                         
  15   3   2          1.59        -11.53        11.53 o                         
  16   3   2          2.50         -1.15        11.80 o                         
 -16   4   2         14.83         -6.78        12.22 o                         
 -15   4   2          1.97         -5.26         5.26 o                         
 -14   4   2          0.00         -0.41         4.89 o                         
 -13   4   2         19.84          4.86         5.08 o                         
 -12   4   2         73.46         39.70         6.49 o                         
 -11   4   2         60.57         54.39         5.64 o                         
 -10   4   2          0.49         -1.55         1.55 o                         
  -9   4   2        274.27        286.51         5.76 o                         
  -8   4   2         16.11         16.71         1.84 o                         
  -7   4   2         86.33         80.98         3.47 o                         
  -6   4   2        232.18        255.16         5.24 o                         
  -5   4   2        787.16        778.62         9.77 o                         
  -4   4   2         90.31         96.53         3.41 o                         
  -3   4   2         43.95         55.49         2.75 o                         
  -2   4   2        594.03        556.70         7.57 o                         
  -1   4   2         24.60         21.05         1.72 o                         
   0   4   2        482.88        490.56         7.08 o                         
   1   4   2         96.57        107.72         3.54 o                         
   2   4   2        230.91        209.22         4.66 o                         
   3   4   2         47.09         41.09         3.14 o                         
   4   4   2        428.78        466.51         7.19 o                         
   5   4   2        155.10        156.36         4.93 o                         
   6   4   2         81.29         86.50         3.01 o                         
   7   4   2          3.64          0.17         1.65 o                         
   8   4   2        308.19        307.86         7.93 o                         
   9   4   2         76.50         73.54         5.07 o                         
  10   4   2         81.70         92.71         5.89 o                         
  11   4   2         48.64         51.46         5.83 o                         
  12   4   2         27.91         31.07         5.42 o                         
  13   4   2          3.65         10.27         8.39 o                         
  14   4   2          7.00          5.58         7.84 o                         
  15   4   2          5.15         -1.63         8.19 o                         
 -16   5   2          0.32          3.06        15.42 o                         
 -15   5   2          0.47         -2.83         9.61 o                         
 -14   5   2         30.03         31.57         7.94 o                         
 -13   5   2         19.04         13.18         5.61 o                         
 -12   5   2          0.19         -1.57         4.56 o                         
 -11   5   2          1.71         -1.86         2.82 o                         
 -10   5   2         37.68         39.60         4.16 o                         
  -9   5   2         11.03         12.19         1.85 o                         
  -8   5   2         52.67         50.66         3.05 o                         
  -7   5   2         42.86         44.05         2.82 o                         
  -6   5   2         16.46         11.45         1.65 o                         
  -5   5   2       1134.46       1143.19        13.27 o                         
  -4   5   2         16.08         18.00         1.83 o                         
  -3   5   2       1396.70       1391.97        14.87 o                         
  -2   5   2        571.47        583.76         8.68 o                         
  -1   5   2          0.01          0.32         0.91 o                         
   0   5   2          3.57          2.60         1.15 o                         
   1   5   2         46.38         46.41         2.78 o                         
   2   5   2          9.87         14.60         1.57 o                         
   3   5   2         63.11         59.77         3.27 o                         
   4   5   2          0.55          1.26         1.13 o                         
   5   5   2          3.44         -0.55         1.23 o                         
   6   5   2          0.48          2.58         1.24 o                         
   7   5   2        472.29        508.61        10.59 o                         
   8   5   2         28.07         23.14         3.32 o                         
   9   5   2        555.54        601.02        13.10 o                         
  10   5   2         55.24         49.64         5.31 o                         
  11   5   2         32.73         17.90         4.98 o                         
  12   5   2          1.26         -4.09         4.09 o                         
  13   5   2         14.68         -0.71         5.87 o                         
  14   5   2          1.72         -5.39         6.52 o                         
  15   5   2          0.03         -8.45         8.45 o                         
 -15   6   2         17.51         -0.87         6.96 o                         
 -14   6   2         10.68          3.64         6.50 o                         
 -13   6   2         33.11         32.97         7.26 o                         
 -12   6   2         20.46         12.16         5.63 o                         
 -11   6   2        179.45        162.76        11.98 o                         
 -10   6   2          0.01         -1.32         3.11 o                         
  -9   6   2         99.52         98.51         6.66 o                         
  -8   6   2         24.56         25.60         2.55 o                         
  -7   6   2          0.00         -1.03         1.31 o                         
  -6   6   2         91.53         96.74         4.32 o                         
  -5   6   2         11.18         14.42         1.81 o                         
  -4   6   2        454.45        464.41         8.25 o                         
  -3   6   2       1187.98       1260.26        14.83 o                         
  -2   6   2       1613.23       1630.21        17.54 o                         
  -1   6   2          0.00          0.18         1.12 o                         
   0   6   2        616.06        621.54         9.67 o                         
   1   6   2         51.24         70.44         3.75 o                         
   2   6   2        150.35        172.65         5.24 o                         
   3   6   2          0.44          0.22         1.12 o                         
   4   6   2         23.65         17.69         2.22 o                         
   5   6   2        134.94        127.26         5.65 o                         
   6   6   2         56.79         62.49         3.54 o                         
   7   6   2         74.15         71.59         3.74 o                         
   8   6   2          3.02          2.53         2.96 o                         
   9   6   2        566.87        631.59        17.42 o                         
  10   6   2          4.56         -0.72         3.70 o                         
  11   6   2         66.53         67.22        10.90 o                         
  12   6   2         22.38         12.81         6.27 o                         
  13   6   2          1.55         -2.05         6.05 o                         
  14   6   2          1.34         -5.48         6.84 o                         
 -15   7   2          3.56          3.86         6.99 o                         
 -14   7   2          1.24         -7.32         7.32 o                         
 -13   7   2          5.02         -0.06         5.82 o                         
 -12   7   2          0.05         -2.00         6.28 o                         
 -11   7   2         44.71         40.16         6.56 o                         
 -10   7   2          5.40          8.65         4.22 o                         
  -9   7   2        189.37        198.82         9.14 o                         
  -8   7   2         14.86         12.62         2.93 o                         
  -7   7   2          0.55         -1.72         1.72 o                         
  -6   7   2        345.45        360.19         8.15 o                         
  -5   7   2        184.56        172.98         5.68 o                         
  -4   7   2         89.26         90.73         4.48 o                         
  -3   7   2        467.02        485.59         9.23 o                         
  -2   7   2         74.94         73.50         4.11 o                         
  -1   7   2         14.99         11.06         1.88 o                         
   0   7   2          4.86          3.89         1.57 o                         
   1   7   2        370.95        382.56         7.96 o                         
   2   7   2         10.93         11.36         1.96 o                         
   3   7   2         58.59         59.16         3.61 o                         
   4   7   2          4.07          1.07         1.65 o                         
   5   7   2         10.20         12.53         2.38 o                         
   6   7   2         19.70         18.32         3.13 o                         
   7   7   2        339.22        365.47        12.85 o                         
   8   7   2          9.75          2.13         3.44 o                         
   9   7   2        265.46        301.40        12.71 o                         
  10   7   2         19.82         32.39         7.61 o                         
  11   7   2         11.45          6.71         4.52 o                         
  12   7   2         15.60         20.72         7.30 o                         
  13   7   2          6.95          6.32         6.81 o                         
 -14   8   2         14.31          5.66         8.33 o                         
 -13   8   2          0.00         -6.52         6.52 o                         
 -12   8   2          0.01         -2.57         5.60 o                         
 -11   8   2         23.39          6.11         4.93 o                         
 -10   8   2         25.99         18.86         4.96 o                         
  -9   8   2          0.82         -1.92         3.84 o                         
  -8   8   2          0.77         -0.92         3.75 o                         
  -7   8   2          0.21         -2.36         2.36 o                         
  -6   8   2          1.67          1.06         2.34 o                         
  -5   8   2         43.61         43.73         3.91 o                         
  -4   8   2       1074.99       1099.61        16.86 o                         
  -3   8   2        253.01        247.01         7.28 o                         
  -2   8   2          8.09          9.06         2.48 o                         
  -1   8   2         81.66         79.13         4.84 o                         
   0   8   2         17.75         15.07         2.40 o                         
   1   8   2          1.26         -0.61         1.65 o                         
   2   8   2         17.81         12.34         2.27 o                         
   3   8   2          0.54         -1.49         2.01 o                         
   4   8   2         46.06         51.96         4.65 o                         
   5   8   2         22.47         17.20         3.51 o                         
   6   8   2         18.07         22.23         4.32 o                         
   7   8   2         10.69          9.62         4.44 o                         
   8   8   2         46.42         48.57         6.72 o                         
   9   8   2         21.22         39.82         6.90 o                         
  10   8   2          6.33         10.25         5.60 o                         
  11   8   2         13.60         14.09         6.48 o                         
  12   8   2          1.67         -3.21         5.72 o                         
  13   8   2          8.50         -4.44         7.84 o                         
 -13   9   2          1.09          0.20         6.32 o                         
 -12   9   2          4.07          8.98         7.43 o                         
 -11   9   2          3.52          0.15         5.82 o                         
 -10   9   2         18.19         15.27         5.34 o                         
  -9   9   2          1.07          9.00         5.20 o                         
  -8   9   2         18.81         19.34         4.75 o                         
  -7   9   2          4.24          8.42         3.99 o                         
  -6   9   2        121.55        126.49         9.45 o                         
  -5   9   2          1.22          0.89         3.05 o                         
  -4   9   2        338.70        359.52        11.01 o                         
  -3   9   2         88.34         78.30         6.11 o                         
  -2   9   2          2.57          2.14         2.76 o                         
  -1   9   2         34.05         30.82         4.16 o                         
   0   9   2          0.97          1.89         2.34 o                         
   1   9   2         43.97         52.71         5.01 o                         
   2   9   2        103.50        105.83         7.41 o                         
   3   9   2         54.88         57.75         5.40 o                         
   4   9   2         47.78         56.43         5.80 o                         
   5   9   2          7.77          8.60         3.43 o                         
   6   9   2          3.79          4.28         5.26 o                         
   7   9   2          0.51         -3.82         3.82 o                         
   8   9   2         19.81         25.87         5.93 o                         
   9   9   2          6.52         11.55         4.99 o                         
  10   9   2          0.17         -5.01         5.01 o                         
  11   9   2          2.22          1.25         6.94 o                         
  12   9   2          0.92         -7.71         7.71 o                         
 -12  10   2          0.23         28.51        25.54 o                         
 -11  10   2          1.13         11.88         8.54 o                         
 -10  10   2         21.87         16.72         6.17 o                         
  -9  10   2         33.96         19.20         7.77 o                         
  -8  10   2          8.24          3.71         4.43 o                         
  -7  10   2          4.18          0.19         4.91 o                         
  -6  10   2        118.78         98.38        10.53 o                         
  -5  10   2         14.70         15.03         4.72 o                         
  -4  10   2        203.85        229.56        11.49 o                         
  -3  10   2          5.71          5.64         3.16 o                         
  -2  10   2         70.67         69.85         7.07 o                         
  -1  10   2          0.09         -2.82         3.28 o                         
   0  10   2          0.14         -0.14         3.35 o                         
   1  10   2         36.73         41.48         5.50 o                         
   2  10   2         47.65         50.66         6.11 o                         
   3  10   2          0.26         -3.16         3.16 o                         
   4  10   2          5.69          4.22         3.75 o                         
   5  10   2          0.17          5.95         4.44 o                         
   6  10   2         26.63         34.26         6.95 o                         
   7  10   2          1.07         -4.18         4.18 o                         
   8  10   2         75.72         75.53         8.69 o                         
   9  10   2          5.97          2.69         7.91 o                         
  10  10   2          7.59          4.66         5.58 o                         
 -10  11   2          0.41         -6.21         6.21 o                         
  -9  11   2         10.22         11.27         6.48 o                         
  -8  11   2          4.73         -5.22         8.96 o                         
  -7  11   2          0.42         -4.29         4.29 o                         
  -6  11   2         16.92          9.98         4.80 o                         
  -5  11   2          2.41          8.26         5.76 o                         
  -4  11   2          7.48          3.23         4.77 o                         
  -3  11   2          2.45          2.28         4.03 o                         
  -2  11   2          0.43         -3.59         3.71 o                         
  -1  11   2         17.46         14.49         4.42 o                         
   0  11   2          3.16         -3.76         3.76 o                         
   1  11   2          3.46         -1.31         4.34 o                         
   2  11   2         33.58         25.07         5.56 o                         
   3  11   2          2.94         -1.16         4.46 o                         
   4  11   2         21.57         14.31         4.60 o                         
   5  11   2         23.27         12.47         5.93 o                         
   6  11   2         10.79         14.49         5.44 o                         
   7  11   2         17.07         14.77         7.65 o                         
   8  11   2          6.28          0.36         6.48 o                         
   9  11   2          6.00          0.61         7.72 o                         
  -8  12   2          0.59          1.37         5.57 o                         
  -7  12   2          0.35          2.11         5.63 o                         
  -6  12   2          6.80         -5.44         5.44 o                         
  -5  12   2        103.98         97.02        10.87 o                         
  -4  12   2         38.42         29.24         6.31 o                         
  -3  12   2          0.41          9.02         5.95 o                         
  -2  12   2         13.84          6.19         6.38 o                         
  -1  12   2         23.02         24.31         5.71 o                         
   0  12   2          2.06          8.28         5.69 o                         
   1  12   2         34.22         31.38         5.89 o                         
   2  12   2          4.06         -2.71         4.85 o                         
   3  12   2          6.62          5.95         5.06 o                         
   4  12   2          7.45          5.36         7.56 o                         
   5  12   2          0.71         -4.90         4.90 o                         
   6  12   2          0.49         -2.43         6.36 o                         
   7  12   2         17.11          4.62         6.85 o                         
  -5  13   2         39.44         24.82         7.28 o                         
  -4  13   2          2.15         -8.65         9.03 o                         
  -3  13   2          0.06         -4.19         5.10 o                         
  -2  13   2          0.24         -5.81         5.81 o                         
  -1  13   2          1.17         -1.70         8.48 o                         
   0  13   2          0.62         -0.37         5.12 o                         
   1  13   2          8.38          2.15         5.67 o                         
   2  13   2         10.30          3.72         6.38 o                         
   3  13   2          8.04          0.42         7.46 o                         
   4  13   2          4.91          9.28         7.09 o                         
 -17   1   3          3.71        -11.12        11.12 o                         
 -16   1   3          5.97         -6.40        11.43 o                         
 -15   1   3         10.81         16.13         6.67 o                         
 -14   1   3        178.93        165.90        11.66 o                         
 -13   1   3        111.42        103.67         8.38 o                         
 -12   1   3        204.43        203.11         8.16 o                         
 -11   1   3         29.68         25.17         3.37 o                         
 -10   1   3         61.23         60.99         4.00 o                         
  -9   1   3         24.88         34.70         2.90 o                         
  -8   1   3        365.99        393.58         8.00 o                         
  -7   1   3          9.26          7.46         1.08 o                         
  -6   1   3          0.00         -0.82         0.89 o                         
  -5   1   3       1241.34       1177.86        10.99 o                         
  -4   1   3        305.93        320.84         4.69 o                         
  -3   1   3         76.21         66.96         2.48 o                         
  -2   1   3        322.21        316.30         4.26 o                         
  -1   1   3         30.60         39.70         1.65 o                         
   0   1   3        308.09        299.63         4.96 o                         
   1   1   3        183.39        137.09         2.69 o                         
   2   1   3       2035.79       1942.23        16.39 o                         
   3   1   3         78.23         88.50         2.85 o                         
   4   1   3       4590.35       4856.04        35.99 o                         
   5   1   3        105.63        133.02         4.42 o                         
   6   1   3        133.23        153.53         4.30 o                         
   7   1   3        208.56        211.76         5.06 o                         
   8   1   3          2.93          4.31         1.94 o                         
   9   1   3         24.86         20.95         2.56 o                         
  10   1   3         49.92         56.23         4.01 o                         
  11   1   3          5.80         -0.41         3.38 o                         
  12   1   3          0.68         -1.53         4.18 o                         
  13   1   3          0.33         -3.46         6.13 o                         
  14   1   3          3.13         -6.44         6.44 o                         
  15   1   3          9.41         17.70         8.51 o                         
 -17   2   3          2.25          8.17        17.92 o                         
 -16   2   3          7.04         14.52         9.22 o                         
 -15   2   3          9.32          0.72         8.60 o                         
 -14   2   3         31.79         20.10         6.23 o                         
 -13   2   3          0.36          2.60         5.16 o                         
 -12   2   3          6.05          0.43         2.91 o                         
 -11   2   3         12.03          5.61         3.31 o                         
 -10   2   3         39.12         40.47         3.44 o                         
  -9   2   3          3.02          2.19         1.36 o                         
  -8   2   3        116.53        130.77         3.17 o                         
  -7   2   3         76.48         76.89         2.70 o                         
  -6   2   3         24.44         29.77         1.87 o                         
  -5   2   3        282.39        275.66         4.69 o                         
  -4   2   3        644.30        675.33         7.81 o                         
  -3   2   3          0.73          0.67         0.65 o                         
  -2   2   3        855.49        815.11         8.73 o                         
  -1   2   3         75.67         85.38         2.61 o                         
   0   2   3         44.54         47.44         2.17 o                         
   1   2   3        129.59        115.37         3.06 o                         
   2   2   3        212.42        227.89         4.44 o                         
   3   2   3         15.43         14.84         1.50 o                         
   4   2   3        221.31        237.96         5.12 o                         
   5   2   3        241.60        276.22         5.51 o                         
   6   2   3          1.53          1.55         1.12 o                         
   7   2   3         13.90          9.88         1.53 o                         
   8   2   3          6.81          9.62         1.76 o                         
   9   2   3          4.84          5.39         2.00 o                         
  10   2   3        262.06        287.84         8.80 o                         
  11   2   3         89.68         82.36         6.64 o                         
  12   2   3          9.86         12.74         4.31 o                         
  13   2   3         25.23         39.11         9.53 o                         
  14   2   3          0.59         -4.39         7.03 o                         
  15   2   3          7.02          0.21         8.31 o                         
 -16   3   3          1.98          5.47        14.52 o                         
 -15   3   3         22.08         26.16         7.32 o                         
 -14   3   3         11.24          2.74         5.19 o                         
 -13   3   3          1.72          1.85         4.47 o                         
 -12   3   3        109.16         85.69         7.10 o                         
 -11   3   3        187.01        173.64         7.99 o                         
 -10   3   3        101.86        106.71         3.41 o                         
  -9   3   3        591.92        607.91         8.41 o                         
  -8   3   3         57.07         50.38         2.84 o                         
  -7   3   3        731.19        747.87         9.14 o                         
  -6   3   3         41.77         46.89         2.51 o                         
  -5   3   3        219.05        225.99         4.82 o                         
  -4   3   3         10.14         11.69         1.33 o                         
  -3   3   3        910.79        859.71         9.85 o                         
  -2   3   3        376.25        352.87         5.55 o                         
  -1   3   3        433.47        435.58         6.55 o                         
   0   3   3       1313.65       1328.61        13.17 o                         
   1   3   3       1840.44       1815.10        16.31 o                         
   2   3   3         18.14         21.16         1.90 o                         
   3   3   3         73.12         76.41         3.41 o                         
   4   3   3          8.39          6.19         1.26 o                         
   5   3   3        135.01        146.20         4.24 o                         
   6   3   3        204.39        202.87         4.93 o                         
   7   3   3         26.06         30.63         2.55 o                         
   8   3   3         42.39         37.19         2.55 o                         
   9   3   3         16.87         19.35         3.08 o                         
  10   3   3         40.36         37.74         4.48 o                         
  11   3   3          0.06          0.64         3.34 o                         
  12   3   3         22.94         30.88         5.69 o                         
  13   3   3          1.88          1.77         6.24 o                         
  14   3   3          0.00         -7.14         7.14 o                         
  15   3   3          7.71         15.39        10.02 o                         
 -16   4   3          0.29         21.00        19.28 o                         
 -15   4   3          9.09         -4.25         6.73 o                         
 -14   4   3         10.82          0.33         5.59 o                         
 -13   4   3         65.03         47.53         7.85 o                         
 -12   4   3         78.08         68.28         7.50 o                         
 -11   4   3         15.67         12.65         3.50 o                         
 -10   4   3         70.87         63.58         4.16 o                         
  -9   4   3        567.06        606.23         9.09 o                         
  -8   4   3         97.01        101.17         4.57 o                         
  -7   4   3         95.92        113.36         4.30 o                         
  -6   4   3         96.32        106.38         3.81 o                         
  -5   4   3        458.95        432.14         7.12 o                         
  -4   4   3         55.54         63.91         3.18 o                         
  -3   4   3        185.01        184.28         4.53 o                         
  -2   4   3        210.24        223.00         4.92 o                         
  -1   4   3        471.60        509.57         7.75 o                         
   0   4   3       1348.28       1348.34        14.30 o                         
   1   4   3          7.27          7.18         1.30 o                         
   2   4   3         22.26         28.33         2.15 o                         
   3   4   3       1032.38       1046.19        16.28 o                         
   4   4   3        206.24        238.93         5.55 o                         
   5   4   3        186.22        197.40         4.97 o                         
   6   4   3        236.25        253.20         6.17 o                         
   7   4   3        351.55        337.72         7.87 o                         
   8   4   3          3.21          3.70         2.25 o                         
   9   4   3        203.87        220.51         8.42 o                         
  10   4   3         22.91         16.16         3.78 o                         
  11   4   3         83.67         97.08         8.20 o                         
  12   4   3          4.63          5.22         5.31 o                         
  13   4   3          0.34          1.29         5.96 o                         
  14   4   3          0.15          8.88         7.59 o                         
  15   4   3          0.03          9.23         9.66 o                         
 -16   5   3          2.95         10.68        16.92 o                         
 -15   5   3          0.52          1.35         7.11 o                         
 -14   5   3         28.27          9.12         7.04 o                         
 -13   5   3          1.04         -3.66         4.78 o                         
 -12   5   3         75.41         62.90        10.09 o                         
 -11   5   3          9.46          4.22         4.19 o                         
 -10   5   3          2.49         -2.64         2.84 o                         
  -9   5   3          0.84          0.25         1.75 o                         
  -8   5   3          0.08         -1.43         1.43 o                         
  -7   5   3        133.20        142.54         5.15 o                         
  -6   5   3         13.01         12.26         1.80 o                         
  -5   5   3        555.82        542.97         8.65 o                         
  -4   5   3        187.70        190.22         4.92 o                         
  -3   5   3          2.97          1.25         1.16 o                         
  -2   5   3         75.14         72.88         3.61 o                         
  -1   5   3        323.74        337.87         6.65 o                         
   0   5   3        152.51        140.63         4.49 o                         
   1   5   3        141.72        164.66         4.84 o                         
   2   5   3        196.23        206.56         5.28 o                         
   3   5   3        220.68        244.23         5.85 o                         
   4   5   3        323.77        339.73         7.56 o                         
   5   5   3        188.58        190.35         6.31 o                         
   6   5   3         11.56         10.81         1.75 o                         
   7   5   3        232.41        235.81         8.52 o                         
   8   5   3         45.40         45.87         4.22 o                         
   9   5   3        354.27        382.12        11.33 o                         
  10   5   3        251.91        275.38        12.44 o                         
  11   5   3         52.54         48.78         6.79 o                         
  12   5   3          0.19         -3.64         4.85 o                         
  13   5   3          7.61         14.87         7.42 o                         
  14   5   3          1.40          6.18         8.64 o                         
 -15   6   3          6.78         -6.71         6.82 o                         
 -14   6   3          3.25         -5.49         6.34 o                         
 -13   6   3          0.40          5.58         5.18 o                         
 -12   6   3          7.25         13.47         5.42 o                         
 -11   6   3          0.90         -3.86         3.86 o                         
 -10   6   3         85.21         85.77         7.56 o                         
  -9   6   3         27.72         32.51         3.62 o                         
  -8   6   3          0.36         -1.72         1.72 o                         
  -7   6   3         43.25         45.58         3.19 o                         
  -6   6   3         60.04         59.01         3.57 o                         
  -5   6   3         16.48         17.88         2.30 o                         
  -4   6   3        165.74        154.92         5.15 o                         
  -3   6   3        579.57        629.05        10.24 o                         
  -2   6   3         75.23         80.44         4.13 o                         
  -1   6   3         78.83         79.83         3.97 o                         
   0   6   3         45.02         46.88         3.19 o                         
   1   6   3        426.77        415.36         8.14 o                         
   2   6   3         90.83         98.28         4.67 o                         
   3   6   3        204.37        202.43         5.79 o                         
   4   6   3          1.36          0.48         1.61 o                         
   5   6   3          0.25         -1.50         1.50 o                         
   6   6   3         77.61         86.50         4.76 o                         
   7   6   3        191.85        195.40        10.06 o                         
   8   6   3          0.48         -1.18         3.17 o                         
   9   6   3        361.35        441.02        15.56 o                         
  10   6   3         12.14         14.63         5.00 o                         
  11   6   3          4.16         -2.79         4.47 o                         
  12   6   3          1.46         -5.68         7.16 o                         
  13   6   3         28.08         39.66         9.32 o                         
  14   6   3          4.51        -10.52        10.52 o                         
 -14   7   3          0.81         -4.58         7.80 o                         
 -13   7   3          2.26          7.82         8.08 o                         
 -12   7   3          1.22         -2.58         5.48 o                         
 -11   7   3         36.67         23.14         6.98 o                         
 -10   7   3        174.67        187.79        10.60 o                         
  -9   7   3          1.15         -3.11         3.11 o                         
  -8   7   3          8.78          8.49         2.69 o                         
  -7   7   3        134.69        141.74         6.11 o                         
  -6   7   3         25.86         25.00         3.10 o                         
  -5   7   3         34.42         33.71         3.11 o                         
  -4   7   3         69.09         62.29         3.89 o                         
  -3   7   3          0.32          0.86         1.61 o                         
  -2   7   3        132.04        154.82         5.88 o                         
  -1   7   3         15.99         16.30         2.40 o                         
   0   7   3        233.98        245.84         6.40 o                         
   1   7   3        386.43        399.61         8.41 o                         
   2   7   3          1.76          1.38         1.48 o                         
   3   7   3         40.04         38.44         3.18 o                         
   4   7   3          4.24          0.92         2.05 o                         
   5   7   3         12.09          4.44         2.89 o                         
   6   7   3         16.85         13.11         3.80 o                         
   7   7   3         43.82         35.70         5.81 o                         
   8   7   3        181.96        192.62        13.07 o                         
   9   7   3         42.05         43.88         6.52 o                         
  10   7   3          0.02         -4.65         4.65 o                         
  11   7   3          8.66          9.34         5.08 o                         
  12   7   3         19.36         23.43         9.27 o                         
  13   7   3          3.00         -2.99         7.20 o                         
 -14   8   3          0.05         -0.90         8.13 o                         
 -13   8   3          0.02         -6.62         6.62 o                         
 -12   8   3          5.23         10.26         8.80 o                         
 -11   8   3          0.00         -4.86         4.86 o                         
 -10   8   3          1.66          5.79         4.24 o                         
  -9   8   3          5.51          1.77         3.82 o                         
  -8   8   3          0.25          4.35         3.03 o                         
  -7   8   3          5.96          2.43         2.80 o                         
  -6   8   3        538.63        579.85        13.31 o                         
  -5   8   3          5.12          8.96         2.63 o                         
  -4   8   3        188.43        191.94         7.24 o                         
  -3   8   3        120.04        117.53         5.71 o                         
  -2   8   3          0.53         -0.52         1.76 o                         
  -1   8   3          0.76         -1.76         1.76 o                         
   0   8   3         19.01         17.96         2.60 o                         
   1   8   3         35.76         28.80         3.15 o                         
   2   8   3         30.84         27.98         3.64 o                         
   3   8   3         16.91         11.80         3.32 o                         
   4   8   3         42.67         33.93         4.75 o                         
   5   8   3         37.15         36.01         4.69 o                         
   6   8   3        203.75        218.87        15.31 o                         
   7   8   3        161.97        144.43        11.03 o                         
   8   8   3        139.28        141.49        10.81 o                         
   9   8   3         13.81         10.09         4.96 o                         
  10   8   3          0.96         -4.76         4.76 o                         
  11   8   3          5.34          3.82         6.69 o                         
  12   8   3          4.41         13.32         6.90 o                         
 -13   9   3          2.47          5.29         6.91 o                         
 -12   9   3          0.40          3.88         7.04 o                         
 -11   9   3          7.81          7.72         5.97 o                         
 -10   9   3          3.97          2.76         4.84 o                         
  -9   9   3          0.02         -1.71         4.24 o                         
  -8   9   3         48.35         48.45         6.65 o                         
  -7   9   3          0.19         -3.37         3.37 o                         
  -6   9   3         35.75         35.95         4.70 o                         
  -5   9   3          6.62          3.50         3.24 o                         
  -4   9   3         67.28         74.26         6.56 o                         
  -3   9   3         28.99         49.00         5.09 o                         
  -2   9   3          0.93         -2.69         2.81 o                         
  -1   9   3         99.13        109.97         7.53 o                         
   0   9   3         68.79         68.33         5.69 o                         
   1   9   3          9.33          5.70         2.75 o                         
   2   9   3         32.60         32.98         4.61 o                         
   3   9   3          0.37         -3.22         3.34 o                         
   4   9   3          0.11         -3.43         3.43 o                         
   5   9   3         50.32         30.72         8.38 o                         
   6   9   3          1.04         -0.33         4.10 o                         
   7   9   3        109.43        139.23        14.78 o                         
   8   9   3        233.16        293.06        16.01 o                         
   9   9   3          0.04         -1.70         5.38 o                         
  10   9   3         47.80         58.15        11.84 o                         
  11   9   3          7.27         10.04         8.07 o                         
 -11  10   3          1.17        -11.90        11.90 o                         
 -10  10   3          9.43         22.43         7.07 o                         
  -9  10   3          0.07          1.96         4.77 o                         
  -8  10   3          2.34          6.51         5.17 o                         
  -7  10   3          5.90          5.12         4.75 o                         
  -6  10   3         13.51          3.91         4.84 o                         
  -5  10   3         38.23         44.12         6.14 o                         
  -4  10   3        121.48        145.68        10.20 o                         
  -3  10   3         10.99         11.48         4.45 o                         
  -2  10   3         11.75          1.72         4.16 o                         
  -1  10   3         29.26         38.90         6.06 o                         
   0  10   3          5.09          0.39         3.49 o                         
   1  10   3          5.95          1.24         3.35 o                         
   2  10   3          4.44         -1.20         3.24 o                         
   3  10   3          4.25         -2.68         3.61 o                         
   4  10   3          0.37         -4.27         4.27 o                         
   5  10   3          3.74         -4.04         4.04 o                         
   6  10   3         29.46         28.63         7.11 o                         
   7  10   3          0.00         -4.30         5.38 o                         
   8  10   3         30.75         31.00         7.68 o                         
   9  10   3         15.14         17.27         6.95 o                         
  10  10   3          1.34         -2.75         6.88 o                         
 -10  11   3          0.09          6.55         8.53 o                         
  -9  11   3          1.16         -5.50         5.87 o                         
  -8  11   3         10.43         14.93         5.73 o                         
  -7  11   3         32.82         37.98         8.26 o                         
  -6  11   3         48.25         40.18         7.03 o                         
  -5  11   3        386.87        459.53        16.39 o                         
  -4  11   3        165.03        174.31        11.72 o                         
  -3  11   3          1.91         -4.39         4.39 o                         
  -2  11   3         82.28        100.24         9.14 o                         
  -1  11   3          0.38         -3.82         3.82 o                         
   0  11   3          9.44          4.37         4.71 o                         
   1  11   3         40.41         42.15         5.54 o                         
   2  11   3         17.42         11.73         4.48 o                         
   3  11   3          1.06         -3.15         4.28 o                         
   4  11   3          0.06          3.45         5.49 o                         
   5  11   3          0.23         -0.17         5.01 o                         
   6  11   3         57.60         60.30         8.66 o                         
   7  11   3         39.00         43.56         7.83 o                         
   8  11   3          4.21          4.42         6.55 o                         
  -8  12   3          2.52        -15.13        15.13 o                         
  -7  12   3         11.10          4.74         8.58 o                         
  -6  12   3         14.18         12.22         7.10 o                         
  -5  12   3          0.15          1.89         7.54 o                         
  -4  12   3         19.24         27.65         8.76 o                         
  -3  12   3          0.89          3.33         6.09 o                         
  -2  12   3         19.20         12.75         6.06 o                         
  -1  12   3          0.10         -0.71         5.59 o                         
   0  12   3          5.17          0.94         4.70 o                         
   1  12   3          1.46         -1.06         4.19 o                         
   2  12   3          1.26          0.68         5.32 o                         
   3  12   3          8.17          8.51         5.92 o                         
   4  12   3         19.99         14.36         6.64 o                         
   5  12   3          1.51         -6.39         7.37 o                         
   6  12   3         23.06         27.69         7.05 o                         
  -4  13   3         14.73          0.61         9.54 o                         
  -3  13   3         25.31         20.46         7.77 o                         
  -2  13   3          5.41         20.24        10.67 o                         
  -1  13   3          0.21         -3.80         6.67 o                         
   0  13   3          1.36          4.36         8.19 o                         
   1  13   3          0.11         -4.89         5.00 o                         
   2  13   3          4.16         12.49         7.92 o                         
 -17   0   4          2.13         18.38        16.24 o                         
 -16   0   4          9.58         90.71        34.37 o                         
 -15   0   4         13.89          0.72         9.69 o                         
 -14   0   4         37.67         31.43        11.12 o                         
 -13   0   4         61.69         51.17        11.51 o                         
 -12   0   4        138.72        151.15        17.23 o                         
 -11   0   4          1.28         -3.73         3.87 o                         
 -10   0   4        182.82        178.39         9.99 o                         
  -9   0   4         31.60         26.78         4.19 o                         
  -8   0   4       2184.77       2341.07        30.40 o                         
  -7   0   4        258.40        262.30         6.41 o                         
  -6   0   4        468.79        480.96         8.66 o                         
  -5   0   4         93.12        102.20         5.54 o                         
  -4   0   4       1375.84       1600.35        24.59 o                         
  -3   0   4        969.73        947.04        16.88 o                         
  -2   0   4       3939.31       4065.73        41.49 o                         
  -1   0   4       1039.99       1021.96        13.84 o                         
   0   0   4       3946.20       3900.78        49.05 o                         
   1   0   4        238.26        257.29         8.78 o                         
   2   0   4        151.18        149.39         4.63 o                         
   3   0   4         12.20         17.28         2.11 o                         
   4   0   4       1475.28       1637.93        34.46 o                         
   5   0   4         30.16         29.45         3.15 o                         
   6   0   4          0.00         -1.85         2.01 o                         
   7   0   4        862.85        915.72        22.16 o                         
   8   0   4        235.77        234.84         8.79 o                         
   9   0   4         39.89         44.85         5.31 o                         
  10   0   4         10.26         -4.21         4.21 o                         
  11   0   4          0.01         -5.62         5.62 o                         
  12   0   4         29.99         30.47         9.30 o                         
  13   0   4         11.44         19.94        10.91 o                         
  14   0   4         30.65         33.48        24.52 o                         
  15   0   4          9.18         27.97        17.45 o                         
 -17   1   4          1.66         -1.96        11.29 o                         
 -16   1   4          0.01         -3.31        18.17 o                         
 -15   1   4          0.67          1.52         6.43 o                         
 -14   1   4         46.77         20.79         9.35 o                         
 -13   1   4         26.62         16.80         4.78 o                         
 -12   1   4         34.23         23.47         4.64 o                         
 -11   1   4         55.21         55.64         4.93 o                         
 -10   1   4         71.30         71.89         4.33 o                         
  -9   1   4         32.27         29.17         4.05 o                         
  -8   1   4        653.07        652.57         7.91 o                         
  -7   1   4        298.92        302.80         5.00 o                         
  -6   1   4        113.53         99.52         3.00 o                         
  -5   1   4        371.90        371.43         6.18 o                         
  -4   1   4         83.22         91.04         3.23 o                         
  -3   1   4         19.47         21.10         1.69 o                         
  -2   1   4        762.65        824.89         8.71 o                         
  -1   1   4        832.95        864.99         9.00 o                         
   0   1   4         77.35         80.93         3.07 o                         
   1   1   4        151.58        148.92         4.05 o                         
   2   1   4         74.26         66.52         2.38 o                         
   3   1   4        109.84        124.63         3.48 o                         
   4   1   4          4.14          3.20         1.26 o                         
   5   1   4        151.41        148.91         4.36 o                         
   6   1   4        134.67        132.61         4.36 o                         
   7   1   4          7.73          4.09         1.61 o                         
   8   1   4         79.03         77.47         4.12 o                         
   9   1   4          0.24         -1.67         1.96 o                         
  10   1   4        218.97        204.67         9.88 o                         
  11   1   4          5.97         -0.64         3.49 o                         
  12   1   4          4.01         13.65         6.28 o                         
  13   1   4          0.37         -5.71         5.71 o                         
  14   1   4          8.19         10.79         8.59 o                         
  15   1   4          7.66          2.00        20.46 o                         
 -16   2   4          0.60        -12.45        14.74 o                         
 -15   2   4         64.34         87.14        17.02 o                         
 -14   2   4          6.95         11.31         6.86 o                         
 -13   2   4        158.49        152.55        13.71 o                         
 -12   2   4          2.20         -2.72         4.23 o                         
 -11   2   4          7.88          3.41         2.80 o                         
 -10   2   4         38.41         36.97         2.99 o                         
  -9   2   4         52.39         43.81         2.13 o                         
  -8   2   4          7.61         11.18         1.25 o                         
  -7   2   4        223.61        196.92         4.22 o                         
  -6   2   4        116.56        108.77         3.10 o                         
  -5   2   4        227.31        229.69         4.33 o                         
  -4   2   4          9.78          9.72         1.12 o                         
  -3   2   4        165.46        160.35         3.46 o                         
  -2   2   4        620.04        630.29         7.83 o                         
  -1   2   4          2.85          3.01         0.96 o                         
   0   2   4         12.66         13.81         1.32 o                         
   1   2   4        739.18        784.43         9.14 o                         
   2   2   4         81.79         86.97         3.24 o                         
   3   2   4       1601.08       1694.18        16.10 o                         
   4   2   4         33.23         38.48         2.31 o                         
   5   2   4        145.49        131.20         4.33 o                         
   6   2   4        216.21        220.36         5.47 o                         
   7   2   4          3.56          2.70         1.57 o                         
   8   2   4          0.06         -1.74         1.74 o                         
   9   2   4        165.46        142.54         6.36 o                         
  10   2   4          4.29          1.29         3.13 o                         
  11   2   4          0.04         -1.33         4.96 o                         
  12   2   4          0.70          7.01         4.97 o                         
  13   2   4          1.80          2.12         8.44 o                         
  14   2   4          0.77         -0.51         7.61 o                         
 -16   3   4          3.07        -10.94        14.56 o                         
 -15   3   4         21.79          7.79         8.16 o                         
 -14   3   4          1.57          2.16         6.75 o                         
 -13   3   4          6.03         -0.12         5.79 o                         
 -12   3   4          0.01          1.89         5.17 o                         
 -11   3   4          3.04         -1.19         3.01 o                         
 -10   3   4          7.31          5.72         2.47 o                         
  -9   3   4         21.75         22.68         2.11 o                         
  -8   3   4          8.03          9.22         1.56 o                         
  -7   3   4        391.64        413.68         6.68 o                         
  -6   3   4        116.93        118.22         3.59 o                         
  -5   3   4        369.47        398.43         6.48 o                         
  -4   3   4        277.81        327.55         5.78 o                         
  -3   3   4        820.78        918.66        10.67 o                         
  -2   3   4         23.31         24.52         1.92 o                         
  -1   3   4        663.49        675.43         8.93 o                         
   0   3   4        480.92        496.40         7.51 o                         
   1   3   4         40.34         43.84         2.68 o                         
   2   3   4         40.43         41.03         2.56 o                         
   3   3   4        497.18        549.97         8.50 o                         
   4   3   4          8.30         10.94         1.55 o                         
   5   3   4        377.22        418.94         7.30 o                         
   6   3   4         15.88         11.63         1.82 o                         
   7   3   4          6.95          2.67         1.79 o                         
   8   3   4          1.32         -1.93         1.93 o                         
   9   3   4         13.77          8.16         3.16 o                         
  10   3   4         23.59         23.51         4.62 o                         
  11   3   4          7.87          5.04         4.03 o                         
  12   3   4         23.01         27.87         6.03 o                         
  13   3   4         11.51         14.26         6.50 o                         
  14   3   4          2.25         -6.10        11.77 o                         
 -16   4   4          0.63        -10.78        10.78 o                         
 -15   4   4          3.60         -5.76         9.57 o                         
 -14   4   4          0.02          8.41         6.63 o                         
 -13   4   4          0.28          1.12         5.47 o                         
 -12   4   4         40.10         35.77         7.12 o                         
 -11   4   4          0.05          2.39         3.45 o                         
 -10   4   4         13.47          9.21         2.99 o                         
  -9   4   4        230.43        228.26         5.58 o                         
  -8   4   4        250.22        254.92         5.72 o                         
  -7   4   4         41.93         46.49         2.88 o                         
  -6   4   4        341.05        368.95         6.80 o                         
  -5   4   4         49.65         53.40         3.13 o                         
  -4   4   4        309.43        299.79         5.98 o                         
  -3   4   4        264.22        307.01         6.10 o                         
  -2   4   4        213.14        232.61         5.23 o                         
  -1   4   4        565.42        639.02         8.99 o                         
   0   4   4        321.47        322.50         6.31 o                         
   1   4   4        781.22        801.22        10.75 o                         
   2   4   4        136.14        145.68         4.59 o                         
   3   4   4        634.60        701.89        10.22 o                         
   4   4   4         37.19         39.55         2.76 o                         
   5   4   4         74.69         72.22         3.80 o                         
   6   4   4          0.38          5.10         1.75 o                         
   7   4   4        245.99        244.53         7.31 o                         
   8   4   4         94.71         97.61         5.96 o                         
   9   4   4         26.88          9.76         4.51 o                         
  10   4   4          1.65         -2.74         3.75 o                         
  11   4   4         38.34         35.87         6.47 o                         
  12   4   4          0.35         -4.49         4.49 o                         
  13   4   4         21.24         30.23         8.88 o                         
  14   4   4         12.26         41.01        11.32 o                         
 -15   5   4          1.16         -0.24         8.21 o                         
 -14   5   4          0.00         -8.99         8.99 o                         
 -13   5   4          4.95          8.83         7.38 o                         
 -12   5   4          0.04         -4.76         4.76 o                         
 -11   5   4          3.97         -3.25         4.65 o                         
 -10   5   4          2.11          2.20         2.85 o                         
  -9   5   4         16.13         14.69         2.85 o                         
  -8   5   4          0.01         -1.69         1.69 o                         
  -7   5   4        648.97        665.60        10.22 o                         
  -6   5   4         31.24         33.74         2.75 o                         
  -5   5   4        481.59        510.36         8.73 o                         
  -4   5   4          7.09          5.70         1.57 o                         
  -3   5   4         10.40          8.32         1.57 o                         
  -2   5   4          0.45          1.06         1.20 o                         
  -1   5   4         81.46        105.20         4.44 o                         
   0   5   4        128.66        127.28         4.79 o                         
   1   5   4          7.81          9.80         1.95 o                         
   2   5   4          6.04          5.25         1.65 o                         
   3   5   4         33.61         33.34         2.78 o                         
   4   5   4         26.68         22.94         2.62 o                         
   5   5   4         54.14         53.20         3.70 o                         
   6   5   4          0.02         -1.68         1.68 o                         
   7   5   4          0.51         -2.56         2.56 o                         
   8   5   4         32.13         17.13         4.34 o                         
   9   5   4         87.79        103.36         8.77 o                         
  10   5   4          1.08         -1.79         4.14 o                         
  11   5   4         31.70         25.69         5.85 o                         
  12   5   4         15.66          9.25         5.48 o                         
  13   5   4          4.31         12.05         9.44 o                         
 -15   6   4          1.56         -9.55         9.55 o                         
 -14   6   4          4.45         -0.48         8.21 o                         
 -13   6   4          1.19         -6.48         6.83 o                         
 -12   6   4          7.91         -5.29         6.63 o                         
 -11   6   4          8.99         -2.57         7.52 o                         
 -10   6   4         59.69         61.94         5.90 o                         
  -9   6   4         83.69        107.14         8.49 o                         
  -8   6   4         80.22         67.27         4.49 o                         
  -7   6   4        404.57        421.78         8.77 o                         
  -6   6   4         59.45         57.08         3.68 o                         
  -5   6   4         82.04         89.77         4.45 o                         
  -4   6   4         50.50         54.15         3.56 o                         
  -3   6   4         28.34         31.64         3.11 o                         
  -2   6   4          0.07         -1.26         1.42 o                         
  -1   6   4         85.80         89.05         4.45 o                         
   0   6   4         19.49         25.53         2.62 o                         
   1   6   4        145.40        144.44         5.55 o                         
   2   6   4        143.12        159.80         5.82 o                         
   3   6   4         15.33         12.42         2.33 o                         
   4   6   4         52.45         40.16         3.47 o                         
   5   6   4         79.10         73.49         4.86 o                         
   6   6   4        152.15        169.33         8.50 o                         
   7   6   4          3.47          2.25         3.50 o                         
   8   6   4          0.19          6.97         4.16 o                         
   9   6   4          7.34          0.48         4.14 o                         
  10   6   4          4.11          2.26         4.58 o                         
  11   6   4          0.23         -5.41         5.41 o                         
  12   6   4         11.68         19.75         5.78 o                         
  13   6   4          0.77         -2.53        12.93 o                         
 -14   7   4          6.05         -3.94         8.29 o                         
 -13   7   4          1.90         -7.62         7.62 o                         
 -12   7   4          2.67         -4.16         8.60 o                         
 -11   7   4         32.26         34.39        13.43 o                         
 -10   7   4         89.82         86.79         8.61 o                         
  -9   7   4          7.07          8.39         3.60 o                         
  -8   7   4          2.73         -1.32         2.95 o                         
  -7   7   4          9.91          6.04         2.44 o                         
  -6   7   4          3.87         -0.35         2.16 o                         
  -5   7   4        115.72        122.77         5.79 o                         
  -4   7   4         31.03         30.11         3.06 o                         
  -3   7   4        130.29        141.11         7.71 o                         
  -2   7   4         32.65         37.83         3.29 o                         
  -1   7   4        119.37        113.87         5.32 o                         
   0   7   4         99.61         94.89         4.78 o                         
   1   7   4         24.66         16.06         2.28 o                         
   2   7   4        189.37        206.19         7.69 o                         
   3   7   4         24.75         25.00         3.31 o                         
   4   7   4         22.63         17.89         3.34 o                         
   5   7   4         21.84         29.34         4.72 o                         
   6   7   4          0.63          1.34         3.49 o                         
   7   7   4          0.98          3.99         4.00 o                         
   8   7   4         92.35        102.72        12.10 o                         
   9   7   4         22.41         30.39         6.53 o                         
  10   7   4          0.01         -4.66         4.66 o                         
  11   7   4          4.09         -0.78         5.26 o                         
  12   7   4         22.07         21.54         7.42 o                         
 -13   8   4          2.08         -9.31         9.31 o                         
 -12   8   4          0.51          4.17         9.36 o                         
 -11   8   4          0.89         -5.54         5.54 o                         
 -10   8   4          0.82         -4.83         4.83 o                         
  -9   8   4          3.84          0.81         3.56 o                         
  -8   8   4         16.43         12.28         4.03 o                         
  -7   8   4          0.07          0.08         3.62 o                         
  -6   8   4        546.36        582.74        13.86 o                         
  -5   8   4        218.35        266.78         9.52 o                         
  -4   8   4          0.51         -2.35         2.46 o                         
  -3   8   4          2.49          1.04         2.58 o                         
  -2   8   4          3.03          1.68         2.97 o                         
  -1   8   4         50.87         54.38         4.92 o                         
   0   8   4         39.74         38.21         4.20 o                         
   1   8   4         75.08         73.66         6.05 o                         
   2   8   4         13.42          8.09         3.05 o                         
   3   8   4         27.30         28.41         4.55 o                         
   4   8   4         33.47         30.61         4.95 o                         
   5   8   4          0.39         -3.52         3.52 o                         
   6   8   4          2.15         -1.91         3.82 o                         
   7   8   4         41.07         51.25         7.10 o                         
   8   8   4         64.13         62.48         7.67 o                         
   9   8   4          7.86          4.84         5.49 o                         
  10   8   4          0.87          4.69         5.83 o                         
  11   8   4          0.82          0.49         6.96 o                         
 -12   9   4          9.44         -0.98         7.92 o                         
 -11   9   4          9.60          4.70        10.07 o                         
 -10   9   4         37.18         58.96        12.75 o                         
  -9   9   4          0.01         -1.79         3.87 o                         
  -8   9   4          5.38          4.73         4.01 o                         
  -7   9   4          2.96         -2.39         3.76 o                         
  -6   9   4        271.34        292.12        15.67 o                         
  -5   9   4        247.20        281.17        11.07 o                         
  -4   9   4        154.55        161.11        10.06 o                         
  -3   9   4          0.42         -1.72         3.92 o                         
  -2   9   4          5.51         16.89         5.23 o                         
  -1   9   4         10.06         10.32         3.59 o                         
   0   9   4          1.00         -0.65         2.95 o                         
   1   9   4         28.28         20.90         4.98 o                         
   2   9   4         46.70         40.89         5.50 o                         
   3   9   4          9.57          1.53         3.57 o                         
   4   9   4          3.98          6.33         4.56 o                         
   5   9   4          4.80          8.52         4.80 o                         
   6   9   4        209.60        237.42        20.24 o                         
   7   9   4          0.42          4.51         4.85 o                         
   8   9   4         47.69         49.33         9.92 o                         
   9   9   4          1.43         -4.07         5.59 o                         
  10   9   4          0.10         -3.12         6.57 o                         
 -11  10   4         36.17         24.60        10.41 o                         
 -10  10   4          0.01         -1.11         7.06 o                         
  -9  10   4         14.78         10.33        10.77 o                         
  -8  10   4          0.31         -4.58         4.58 o                         
  -7  10   4          0.25          0.08         4.70 o                         
  -6  10   4         59.51         60.57         6.82 o                         
  -5  10   4         24.61         39.86         5.62 o                         
  -4  10   4         51.57         55.10         6.30 o                         
  -3  10   4         50.09         55.16         7.39 o                         
  -2  10   4          0.13          7.93         4.55 o                         
  -1  10   4          0.10         -0.52         3.62 o                         
   0  10   4         23.70         24.03         5.53 o                         
   1  10   4         55.38         52.03         7.86 o                         
   2  10   4          0.66          2.81         3.99 o                         
   3  10   4          2.15         -3.62         3.62 o                         
   4  10   4         77.70         90.02         9.02 o                         
   5  10   4          1.43          4.62         5.61 o                         
   6  10   4         18.17         21.82         6.03 o                         
   7  10   4         19.67         10.94         8.70 o                         
   8  10   4          8.69         -6.40         6.40 o                         
   9  10   4          0.36          8.09         7.32 o                         
  -9  11   4          0.91         -6.18         6.18 o                         
  -8  11   4          0.09         -0.63         5.40 o                         
  -7  11   4          6.63         -5.02         5.32 o                         
  -6  11   4         22.72         15.09         6.95 o                         
  -5  11   4          2.33          7.89         5.42 o                         
  -4  11   4          9.23         11.37         5.18 o                         
  -3  11   4          4.95         -4.07         4.34 o                         
  -2  11   4          4.47          2.59         4.59 o                         
  -1  11   4          1.47          0.40         5.23 o                         
   0  11   4          0.76         -1.46         5.08 o                         
   1  11   4          1.94          7.78         4.10 o                         
   2  11   4          3.22         -1.74         4.53 o                         
   3  11   4          8.57         -1.44         4.79 o                         
   4  11   4          8.08          0.85         6.27 o                         
   5  11   4          3.94          2.90         5.73 o                         
   6  11   4         43.76         65.60         8.77 o                         
   7  11   4          8.17          4.90         6.31 o                         
  -7  12   4          9.66          4.25        13.69 o                         
  -6  12   4          0.01          1.32         6.66 o                         
  -5  12   4         90.26         73.58         9.66 o                         
  -4  12   4         66.81         75.57        10.15 o                         
  -3  12   4          0.50         -5.13         5.13 o                         
  -2  12   4          5.21         -3.14         5.45 o                         
  -1  12   4          0.38          5.12         5.41 o                         
   0  12   4          1.08         -2.80         4.70 o                         
   1  12   4          1.23         -4.36         4.36 o                         
   2  12   4          0.01         -2.35         5.34 o                         
   3  12   4          0.00          1.58         7.72 o                         
   4  12   4         24.80         50.61         9.83 o                         
 -16   1   5          0.10        -14.64        31.76 o                         
 -15   1   5          0.62         -8.47         8.47 o                         
 -14   1   5         32.65         34.67         9.33 o                         
 -13   1   5          8.00         -3.86         4.85 o                         
 -12   1   5          0.30         -4.36         5.34 o                         
 -11   1   5         54.28         49.62         5.83 o                         
 -10   1   5        327.58        319.71        12.65 o                         
  -9   1   5          8.08          6.25         1.35 o                         
  -8   1   5          2.17          0.60         1.17 o                         
  -7   1   5          8.11          7.13         1.67 o                         
  -6   1   5        109.08         98.43         4.22 o                         
  -5   1   5         38.76         36.54         2.23 o                         
  -4   1   5        659.24        744.44         9.71 o                         
  -3   1   5        207.79        200.51         4.57 o                         
  -2   1   5        444.18        511.72         6.82 o                         
  -1   1   5          0.00         -0.25         0.98 o                         
   0   1   5        157.77        164.88         5.08 o                         
   1   1   5        112.03        110.41         3.94 o                         
   2   1   5        167.84        157.05         4.66 o                         
   3   1   5         30.48         35.13         2.05 o                         
   4   1   5        639.41        685.64        10.54 o                         
   5   1   5        137.45        128.90         4.38 o                         
   6   1   5         86.33         78.31         3.95 o                         
   7   1   5         11.03          8.55         2.96 o                         
   8   1   5         48.51         45.19         4.76 o                         
   9   1   5         19.30         11.43         3.77 o                         
  10   1   5         88.89         74.22         7.26 o                         
  11   1   5          6.30         -2.33         4.51 o                         
  12   1   5          5.97         10.81        11.38 o                         
  13   1   5          1.54         -0.07         6.46 o                         
  14   1   5         12.74         34.13        15.40 o                         
 -16   2   5          0.02          5.55        26.57 o                         
 -15   2   5         21.63          8.86        13.96 o                         
 -14   2   5          0.19         -4.72         7.83 o                         
 -13   2   5          1.77          1.44         6.09 o                         
 -12   2   5          4.99          0.44         4.63 o                         
 -11   2   5          3.64          4.87         4.85 o                         
 -10   2   5          0.73         -2.46         2.46 o                         
  -9   2   5        253.70        248.91         5.63 o                         
  -8   2   5        134.59        135.37         3.61 o                         
  -7   2   5          0.29         -1.28         1.28 o                         
  -6   2   5        421.67        453.93         7.59 o                         
  -5   2   5        192.57        214.18         5.75 o                         
  -4   2   5          0.15          2.91         1.24 o                         
  -3   2   5       1126.96       1193.77        12.00 o                         
  -2   2   5        214.24        228.16         4.82 o                         
  -1   2   5          1.40          2.54         1.30 o                         
   0   2   5         28.64         18.99         2.02 o                         
   1   2   5         39.69         43.30         3.08 o                         
   2   2   5          3.29          4.00         1.43 o                         
   3   2   5          3.83          5.70         1.35 o                         
   4   2   5         50.40         42.17         2.82 o                         
   5   2   5          0.17          0.38         1.54 o                         
   6   2   5         65.52         58.78         3.71 o                         
   7   2   5         12.65         14.74         2.48 o                         
   8   2   5          1.47          3.81         3.62 o                         
   9   2   5        199.89        202.95        10.58 o                         
  10   2   5         14.62          3.53         4.54 o                         
  11   2   5          0.03         -2.76         4.89 o                         
  12   2   5         15.45         12.80         8.59 o                         
  13   2   5          0.03          7.07         8.63 o                         
 -16   3   5          1.81        -11.68        11.68 o                         
 -15   3   5          0.36         -7.58         7.58 o                         
 -14   3   5          0.03         -6.13         7.08 o                         
 -13   3   5          5.47          2.59        10.67 o                         
 -12   3   5          0.15         -4.45         4.45 o                         
 -11   3   5          8.98          6.37         4.22 o                         
 -10   3   5          0.44         -3.14         3.14 o                         
  -9   3   5        845.47        856.21        12.84 o                         
  -8   3   5       1395.87       1409.54        15.17 o                         
  -7   3   5          3.99          6.18         1.30 o                         
  -6   3   5        257.61        261.67         4.97 o                         
  -5   3   5        535.54        523.49         7.58 o                         
  -4   3   5        611.25        627.79         8.43 o                         
  -3   3   5        163.71        145.15         4.07 o                         
  -2   3   5         55.24         51.45         2.82 o                         
  -1   3   5        231.71        257.58         5.35 o                         
   0   3   5         38.26         38.07         2.48 o                         
   1   3   5         30.37         38.47         2.39 o                         
   2   3   5        108.93        102.13         3.70 o                         
   3   3   5         46.17         51.89         3.02 o                         
   4   3   5         92.71         85.39         3.86 o                         
   5   3   5        151.91        153.77         5.74 o                         
   6   3   5         75.12         72.79         4.37 o                         
   7   3   5         66.58         78.50         5.68 o                         
   8   3   5         24.13         18.98         3.88 o                         
   9   3   5          9.60          7.78         5.40 o                         
  10   3   5         12.34          8.38         4.73 o                         
  11   3   5          3.58          5.88         4.54 o                         
  12   3   5         22.92         33.90         7.89 o                         
  13   3   5          4.11          9.42         9.18 o                         
 -15   4   5          0.98          0.81         8.25 o                         
 -14   4   5          1.09         -1.51         8.51 o                         
 -13   4   5         48.82         49.42        11.35 o                         
 -12   4   5         11.03         26.14        12.41 o                         
 -11   4   5         45.32         26.77         6.41 o                         
 -10   4   5          3.28          2.09         4.04 o                         
  -9   4   5         18.97         19.01         3.11 o                         
  -8   4   5        365.21        359.39         9.09 o                         
  -7   4   5          1.56          3.88         1.65 o                         
  -6   4   5         21.32         23.81         2.24 o                         
  -5   4   5        203.60        221.83         5.27 o                         
  -4   4   5         24.04         15.60         2.15 o                         
  -3   4   5          0.17         -0.66         1.14 o                         
  -2   4   5        342.86        344.00         6.76 o                         
  -1   4   5         25.55         24.38         2.08 o                         
   0   4   5         81.57         81.04         3.68 o                         
   1   4   5         15.67         17.38         1.96 o                         
   2   4   5          0.02         -0.62         1.36 o                         
   3   4   5         16.06         18.57         2.44 o                         
   4   4   5         25.22         28.56         2.68 o                         
   5   4   5         10.78          7.25         2.08 o                         
   6   4   5          7.64          6.50         3.81 o                         
   7   4   5        166.84        181.07         9.59 o                         
   8   4   5         21.89         19.98         4.38 o                         
   9   4   5          2.79         -2.58         3.75 o                         
  10   4   5         32.07         26.74         6.95 o                         
  11   4   5         43.96         34.19         7.15 o                         
  12   4   5          1.34          6.39         6.74 o                         
  13   4   5          1.26         -7.87         8.65 o                         
 -15   5   5          2.01          9.98        10.28 o                         
 -14   5   5         24.45         10.06         8.43 o                         
 -13   5   5          6.65         -5.47         7.47 o                         
 -12   5   5          0.32         -1.84         6.99 o                         
 -11   5   5          1.45         -3.70         4.50 o                         
 -10   5   5          1.80          1.83         3.94 o                         
  -9   5   5         56.27         48.55         4.72 o                         
  -8   5   5         82.54         71.70         4.62 o                         
  -7   5   5        283.63        296.74         7.39 o                         
  -6   5   5        160.40        167.37         5.50 o                         
  -5   5   5         18.79         16.40         2.31 o                         
  -4   5   5        283.08        285.18         6.58 o                         
  -3   5   5          2.15          2.38         1.44 o                         
  -2   5   5         30.67         36.68         2.74 o                         
  -1   5   5        206.15        206.65         5.60 o                         
   0   5   5        108.45        106.42         4.60 o                         
   1   5   5          5.32          6.71         1.59 o                         
   2   5   5        124.87        128.19         5.15 o                         
   3   5   5          7.15          3.98         1.80 o                         
   4   5   5        230.96        258.25        11.87 o                         
   5   5   5          1.93          4.52         2.75 o                         
   6   5   5          0.59         -1.22         2.82 o                         
   7   5   5         26.59         30.95         4.77 o                         
   8   5   5         38.27         34.08         6.07 o                         
   9   5   5         26.37         22.60         5.81 o                         
  10   5   5         16.28          6.32         4.84 o                         
  11   5   5         47.21         34.68         7.33 o                         
  12   5   5          0.86         -0.38         7.21 o                         
 -14   6   5         17.18         15.42        11.47 o                         
 -13   6   5          1.34         -9.95        10.64 o                         
 -12   6   5          0.02         -1.08         8.62 o                         
 -11   6   5         22.20         16.76         6.86 o                         
 -10   6   5         17.93         18.83         5.75 o                         
  -9   6   5        231.56        203.13        10.30 o                         
  -8   6   5         90.36         76.37         5.82 o                         
  -7   6   5        794.25        834.71        18.74 o                         
  -6   6   5        353.27        373.75         8.64 o                         
  -5   6   5        460.14        514.90        10.33 o                         
  -4   6   5         79.62         79.75         4.33 o                         
  -3   6   5         76.04         87.47         4.45 o                         
  -2   6   5         19.96         24.93         2.75 o                         
  -1   6   5        136.27        119.65         5.17 o                         
   0   6   5         59.05         53.60         3.78 o                         
   1   6   5        206.53        220.71         6.89 o                         
   2   6   5          8.80          8.13         2.39 o                         
   3   6   5         28.44         30.14         3.35 o                         
   4   6   5         35.20         39.59         4.21 o                         
   5   6   5        242.26        285.06        10.74 o                         
   6   6   5         10.06          3.04         5.24 o                         
   7   6   5         36.38         37.92         6.03 o                         
   8   6   5          2.46         -4.06         4.06 o                         
   9   6   5         31.99         24.93         7.30 o                         
  10   6   5          9.70          8.64         7.40 o                         
  11   6   5         18.16         28.23         7.34 o                         
  12   6   5          4.53         -1.85         7.55 o                         
 -14   7   5          0.06          3.54        14.59 o                         
 -13   7   5          2.45         -8.53         8.53 o                         
 -12   7   5          0.22         -3.17         7.70 o                         
 -11   7   5         11.62         -5.30         5.30 o                         
 -10   7   5         10.92          4.18         6.73 o                         
  -9   7   5         56.39         55.38         7.17 o                         
  -8   7   5         37.16         41.59         6.37 o                         
  -7   7   5        453.51        512.75        12.79 o                         
  -6   7   5          9.36         14.10         3.05 o                         
  -5   7   5          2.85         -0.82         2.46 o                         
  -4   7   5         39.51         42.26         3.81 o                         
  -3   7   5         76.51         77.12         5.08 o                         
  -2   7   5         15.36         14.01         2.77 o                         
  -1   7   5         21.76         18.09         3.02 o                         
   0   7   5         72.20         70.67         5.14 o                         
   1   7   5          3.86          2.44         2.34 o                         
   2   7   5         91.69         85.36         5.59 o                         
   3   7   5         29.59         28.82         5.59 o                         
   4   7   5          3.92         -2.68         2.83 o                         
   5   7   5         60.74         52.13         6.13 o                         
   6   7   5         73.08         75.17         8.13 o                         
   7   7   5          4.56          1.48         4.42 o                         
   8   7   5          0.56         -5.04         5.04 o                         
   9   7   5          4.73         -4.98         4.98 o                         
  10   7   5          0.69          0.76         5.45 o                         
  11   7   5          0.83         -1.23         9.23 o                         
 -13   8   5          1.16          3.63        14.50 o                         
 -12   8   5          0.63         -2.97         9.36 o                         
 -11   8   5          0.79         -6.26         6.26 o                         
 -10   8   5          0.01         -5.54         5.54 o                         
  -9   8   5          8.17          8.95         5.43 o                         
  -8   8   5         28.17         31.86         6.05 o                         
  -7   8   5         20.58         15.97         6.81 o                         
  -6   8   5         16.13         21.31         5.69 o                         
  -5   8   5         24.81         23.01         4.76 o                         
  -4   8   5         29.50         33.08         4.95 o                         
  -3   8   5         42.17         46.18         5.17 o                         
  -2   8   5         44.10         49.55         5.15 o                         
  -1   8   5         51.67         53.25         5.10 o                         
   0   8   5         29.48         30.61         5.17 o                         
   1   8   5          0.12         -2.63         2.63 o                         
   2   8   5          6.18          5.32         3.64 o                         
   3   8   5         13.26         10.50         3.69 o                         
   4   8   5          0.07         -1.86         3.27 o                         
   5   8   5          0.14          0.98         4.22 o                         
   6   8   5         20.02          9.10         5.08 o                         
   7   8   5          3.69         -5.12         5.92 o                         
   8   8   5         81.26         72.21        11.13 o                         
   9   8   5          3.85          9.10         6.79 o                         
  10   8   5          0.46          0.51         6.65 o                         
 -11   9   5          1.24         -6.62         8.52 o                         
 -10   9   5         23.54         51.18        12.86 o                         
  -9   9   5          1.57         -1.08         5.40 o                         
  -8   9   5         17.60         14.69         5.73 o                         
  -7   9   5         26.58         28.27         6.05 o                         
  -6   9   5        102.20        102.25         8.95 o                         
  -5   9   5         89.48         88.08         8.75 o                         
  -4   9   5         14.67         13.99         5.27 o                         
  -3   9   5          3.67          2.43         3.99 o                         
  -2   9   5         13.26         11.15         4.35 o                         
  -1   9   5          0.43         -2.45         3.36 o                         
   0   9   5         81.28         88.73         8.33 o                         
   1   9   5          5.65          2.97         4.15 o                         
   2   9   5          0.84          0.82         3.51 o                         
   3   9   5         23.15         22.98         5.29 o                         
   4   9   5         16.87          9.16         4.95 o                         
   5   9   5         78.80         89.11         9.07 o                         
   6   9   5         86.13         88.91        16.67 o                         
   7   9   5         18.02         23.20         7.30 o                         
   8   9   5         34.51         28.92         8.86 o                         
   9   9   5          3.26         -6.58         6.58 o                         
 -10  10   5          1.19          0.65        13.51 o                         
  -9  10   5         11.55          2.83         7.08 o                         
  -8  10   5          7.75          9.73         6.37 o                         
  -7  10   5          1.45         -0.31         5.60 o                         
  -6  10   5         65.98         67.11         8.82 o                         
  -5  10   5         50.60         50.11         8.14 o                         
  -4  10   5          2.96         -1.76         5.15 o                         
  -3  10   5          3.50         -0.11         4.43 o                         
  -2  10   5         19.58         19.30         5.66 o                         
  -1  10   5          2.48         -0.79         4.61 o                         
   0  10   5         18.57         17.19         4.88 o                         
   1  10   5         18.69          9.28         4.69 o                         
   2  10   5          0.48         -3.46         5.08 o                         
   3  10   5         18.36         22.13         6.34 o                         
   4  10   5         17.32          9.15         5.83 o                         
   5  10   5          6.31         10.03         6.04 o                         
   6  10   5        120.63        117.49        11.91 o                         
   7  10   5         14.63         39.02         8.60 o                         
  -8  11   5          0.03         -7.36         7.36 o                         
  -7  11   5         42.47         46.13         9.15 o                         
  -6  11   5          1.29         -3.00         5.95 o                         
  -5  11   5          1.06         -5.02         5.02 o                         
  -4  11   5          0.90          1.20         5.61 o                         
  -3  11   5          0.24         -5.09         5.09 o                         
  -2  11   5         20.68         21.04         6.09 o                         
  -1  11   5          1.25          4.52         5.99 o                         
   0  11   5          1.33          6.74         4.14 o                         
   1  11   5          1.44         -1.95         5.12 o                         
   2  11   5          7.07         -1.96         5.06 o                         
   3  11   5          6.41         18.03         6.81 o                         
   4  11   5          6.58         -4.63         6.00 o                         
   5  11   5          2.71         -0.86         5.98 o                         
  -5  12   5          1.79         -0.08         7.09 o                         
  -4  12   5         15.15         13.14         7.70 o                         
  -3  12   5          0.42         -5.83         5.83 o                         
  -2  12   5          0.22         -6.43         6.43 o                         
  -1  12   5          1.30         -5.40         5.40 o                         
   0  12   5          1.56         -6.27         6.27 o                         
   1  12   5          3.76         12.94         9.55 o                         
   2  12   5          0.33          4.26         6.22 o                         
 -16   0   6         15.62         -7.90        14.27 o                         
 -15   0   6          0.00          0.54        17.85 o                         
 -14   0   6          3.44         -7.82         7.82 o                         
 -13   0   6          3.04         -4.42         7.39 o                         
 -12   0   6         86.33         66.04        23.34 o                         
 -11   0   6         47.74         64.81        24.84 o                         
 -10   0   6       1421.70       1447.56        43.51 o                         
  -9   0   6       3717.10       4043.78        89.05 o                         
  -8   0   6        183.36        179.42         9.17 o                         
  -7   0   6        429.93        459.83        19.20 o                         
  -6   0   6         71.40        105.92         7.10 o                         
  -5   0   6        198.25        203.38         9.07 o                         
  -4   0   6          8.83          5.26         2.39 o                         
  -3   0   6        113.11        126.68         4.84 o                         
  -2   0   6        328.89        385.02         8.98 o                         
  -1   0   6         48.25         66.74         5.23 o                         
   0   0   6        342.89        380.75        12.03 o                         
   1   0   6          0.73          2.13         2.31 o                         
   2   0   6         52.09         57.95         6.09 o                         
   3   0   6       1102.71       1115.97        31.09 o                         
   4   0   6          0.49         -1.96         2.59 o                         
   5   0   6          4.37         -0.92         3.03 o                         
   6   0   6          4.23         -2.71         3.15 o                         
   7   0   6         12.85         -2.05         4.57 o                         
   8   0   6         68.35         75.32        10.95 o                         
   9   0   6          1.28          4.21         7.23 o                         
  10   0   6          6.95         -9.26         9.26 o                         
  11   0   6         39.31         32.97        12.41 o                         
  12   0   6         17.27         43.41        16.70 o                         
 -16   1   6          2.36         18.66        12.42 o                         
 -15   1   6         11.11         18.64        10.87 o                         
 -14   1   6         25.00         28.50         9.77 o                         
 -13   1   6         14.09         14.87         6.45 o                         
 -12   1   6          1.53          2.71         9.56 o                         
 -11   1   6         15.66         10.83         5.61 o                         
 -10   1   6         66.90         72.00         6.90 o                         
  -9   1   6         27.48         25.08         3.57 o                         
  -8   1   6        262.19        260.84         7.18 o                         
  -7   1   6         11.44         11.85         2.22 o                         
  -6   1   6         35.16         42.20         3.23 o                         
  -5   1   6        148.20        143.25         6.45 o                         
  -4   1   6        329.58        341.20         8.02 o                         
  -3   1   6        146.65        182.32         4.22 o                         
  -2   1   6         25.87         17.18         1.52 o                         
  -1   1   6         27.38         25.84         2.01 o                         
   0   1   6         71.34         72.28         2.90 o                         
   1   1   6         15.85         12.75         2.18 o                         
   2   1   6         37.73         32.78         2.27 o                         
   3   1   6         21.53         19.19         2.13 o                         
   4   1   6        178.25        187.66         6.40 o                         
   5   1   6          0.61          3.44         1.90 o                         
   6   1   6         65.86         62.71         4.70 o                         
   7   1   6        128.14        122.06         8.21 o                         
   8   1   6         83.66         83.29         8.52 o                         
   9   1   6        103.64         92.82        11.89 o                         
  10   1   6         11.13         -5.77         5.77 o                         
  11   1   6          9.87         -5.49         6.82 o                         
  12   1   6          0.30          9.11        14.21 o                         
 -15   2   6          5.59         -2.05        11.93 o                         
 -14   2   6         18.08         18.69         9.11 o                         
 -13   2   6          0.52         -5.22         5.22 o                         
 -12   2   6         30.58         38.30         8.86 o                         
 -11   2   6         84.43         99.67        11.61 o                         
 -10   2   6        240.47        235.27        14.42 o                         
  -9   2   6        217.02        207.89         8.11 o                         
  -8   2   6         58.08         54.50         4.12 o                         
  -7   2   6          1.02         -1.31         1.50 o                         
  -6   2   6          0.05         -1.35         1.35 o                         
  -5   2   6         27.53         18.42         2.62 o                         
  -4   2   6          1.60          0.91         1.34 o                         
  -3   2   6          2.12          1.93         0.99 o                         
  -2   2   6         17.00         19.76         1.64 o                         
  -1   2   6         19.42         20.05         2.06 o                         
   0   2   6          0.85          1.33         1.43 o                         
   1   2   6          0.78         -1.33         1.33 o                         
   2   2   6          7.11          3.33         1.99 o                         
   3   2   6       1116.53       1203.12        16.04 o                         
   4   2   6         24.65         30.00         3.76 o                         
   5   2   6         90.63         80.42         4.61 o                         
   6   2   6         98.18         92.90         6.60 o                         
   7   2   6          0.31         -3.21         3.21 o                         
   8   2   6        202.05        198.23        12.45 o                         
   9   2   6          4.20          0.35         6.01 o                         
  10   2   6         46.89         31.36         6.97 o                         
  11   2   6          1.53         -5.15         7.67 o                         
  12   2   6          3.95         -8.68         8.68 o                         
 -15   3   6         15.12         -2.02         9.33 o                         
 -14   3   6          3.49          6.17        16.22 o                         
 -13   3   6          7.01          9.19         8.09 o                         
 -12   3   6         19.47         16.44         9.67 o                         
 -11   3   6         85.20         79.72        10.33 o                         
 -10   3   6        518.99        632.02        21.46 o                         
  -9   3   6        166.94        167.32         9.04 o                         
  -8   3   6       1137.65       1199.45        19.03 o                         
  -7   3   6          5.91          0.39         1.98 o                         
  -6   3   6         35.56         36.96         2.87 o                         
  -5   3   6         56.22         56.59         3.51 o                         
  -4   3   6          7.78          8.63         1.41 o                         
  -3   3   6         41.24         50.21         2.75 o                         
  -2   3   6         57.35         52.80         2.94 o                         
  -1   3   6        310.73        329.32         6.26 o                         
   0   3   6         16.26          9.62         1.98 o                         
   1   3   6          6.56          2.44         1.83 o                         
   2   3   6        374.02        425.84        10.63 o                         
   3   3   6        103.60        100.99         5.10 o                         
   4   3   6        753.34        784.43        13.08 o                         
   5   3   6         82.38         70.74         5.26 o                         
   6   3   6          0.55          2.21         3.44 o                         
   7   3   6          9.94          7.50         3.91 o                         
   8   3   6          4.44         -3.94         3.94 o                         
   9   3   6         29.27         29.42         6.99 o                         
  10   3   6         13.22         18.86         6.64 o                         
  11   3   6         19.73         29.73         9.13 o                         
  12   3   6          0.38         -8.80         8.80 o                         
 -15   4   6          9.99         -1.39        12.36 o                         
 -14   4   6         17.56         34.39        17.98 o                         
 -13   4   6          2.62         12.35         8.53 o                         
 -12   4   6         34.01         41.28         9.68 o                         
 -11   4   6         56.51         49.11         8.42 o                         
 -10   4   6          9.01          2.17         4.98 o                         
  -9   4   6         32.89         39.22         5.08 o                         
  -8   4   6        502.58        528.07        12.43 o                         
  -7   4   6        100.56        117.81         6.05 o                         
  -6   4   6          5.93          3.57         1.84 o                         
  -5   4   6        144.23        148.64         4.84 o                         
  -4   4   6        263.36        283.25         6.29 o                         
  -3   4   6         39.44         37.72         2.71 o                         
  -2   4   6          9.75          7.56         1.59 o                         
  -1   4   6         69.65         79.17         3.77 o                         
   0   4   6          4.35          6.46         1.79 o                         
   1   4   6         66.18         72.03         3.56 o                         
   2   4   6        116.19        109.41         5.11 o                         
   3   4   6        126.99        117.69         5.41 o                         
   4   4   6         91.38         87.28         5.43 o                         
   5   4   6        104.46        126.55         9.55 o                         
   6   4   6         21.02         19.11         5.22 o                         
   7   4   6          5.08          7.11         4.65 o                         
   8   4   6         21.09          7.94         5.91 o                         
   9   4   6          2.26         -4.57         4.57 o                         
  10   4   6          2.66         -5.23         5.23 o                         
  11   4   6          5.82         12.48         7.50 o                         
  12   4   6          0.00         -5.90         8.97 o                         
 -14   5   6          4.05         -9.61         9.61 o                         
 -13   5   6          0.05         10.80         8.73 o                         
 -12   5   6         14.85         16.97         8.31 o                         
 -11   5   6         12.90         15.02         7.03 o                         
 -10   5   6          3.05          8.30         7.09 o                         
  -9   5   6         32.79         36.84         5.79 o                         
  -8   5   6          0.47         -2.53         2.79 o                         
  -7   5   6          7.81          1.86         2.65 o                         
  -6   5   6         35.22         31.71         3.47 o                         
  -5   5   6         52.56         54.25         3.94 o                         
  -4   5   6          3.44          3.35         1.98 o                         
  -3   5   6          6.95         10.52         2.02 o                         
  -2   5   6         12.52         15.15         2.25 o                         
  -1   5   6         29.95         21.83         2.56 o                         
   0   5   6          0.60         -1.03         1.79 o                         
   1   5   6         14.60         10.60         2.51 o                         
   2   5   6         47.50         44.55         3.96 o                         
   3   5   6         90.46         98.47         5.68 o                         
   4   5   6         12.47         14.30         3.81 o                         
   5   5   6         33.84         27.47         6.20 o                         
   6   5   6          0.62         -4.30         4.30 o                         
   7   5   6        120.24        123.22        15.29 o                         
   8   5   6          1.53          6.03         5.71 o                         
   9   5   6          3.16         -2.91         6.67 o                         
  10   5   6          2.90         11.49         6.78 o                         
  11   5   6          1.04         27.35        10.08 o                         
 -14   6   6          1.12         -9.54         9.54 o                         
 -13   6   6         17.22          5.93        19.33 o                         
 -12   6   6          0.05         -0.01         8.99 o                         
 -11   6   6         11.27         12.74         7.88 o                         
 -10   6   6         85.17        117.08        13.23 o                         
  -9   6   6          0.06         -3.84         3.84 o                         
  -8   6   6         51.52         68.72         7.07 o                         
  -7   6   6         27.30         20.82         4.13 o                         
  -6   6   6         64.20         58.44         4.96 o                         
  -5   6   6         45.18         48.86         4.17 o                         
  -4   6   6         90.11         95.71         5.63 o                         
  -3   6   6         44.68         41.19         4.32 o                         
  -2   6   6          0.03         -2.38         2.38 o                         
  -1   6   6         67.81         56.81         4.74 o                         
   0   6   6          3.99          1.72         2.33 o                         
   1   6   6         72.00         60.67         4.65 o                         
   2   6   6          4.76          0.11         2.34 o                         
   3   6   6        133.01        117.82        14.17 o                         
   4   6   6        264.07        276.40        12.31 o                         
   5   6   6        176.84        193.53        14.24 o                         
   6   6   6          5.09          2.87         4.61 o                         
   7   6   6          1.24          6.30         5.29 o                         
   8   6   6          0.01         -2.20         5.31 o                         
   9   6   6         12.61          8.27         6.72 o                         
  10   6   6          0.69         -7.22         9.15 o                         
 -13   7   6         25.47         38.47        12.19 o                         
 -12   7   6         14.32         22.82        11.43 o                         
 -11   7   6         15.75         29.09        23.76 o                         
 -10   7   6          1.01          4.53         6.63 o                         
  -9   7   6          0.23         -4.74         4.74 o                         
  -8   7   6          0.75         -2.52         5.23 o                         
  -7   7   6        196.57        176.04        11.96 o                         
  -6   7   6         68.19         70.43         7.52 o                         
  -5   7   6          0.07         -3.01         3.01 o                         
  -4   7   6         12.53         12.12         3.80 o                         
  -3   7   6          3.17          7.42         2.99 o                         
  -2   7   6         84.60         89.32         6.58 o                         
  -1   7   6          0.00         -2.30         3.65 o                         
   0   7   6          0.03         -1.61         2.68 o                         
   1   7   6         31.87         25.93         3.97 o                         
   2   7   6          4.01         -1.25         3.04 o                         
   3   7   6         15.88         17.03         4.60 o                         
   4   7   6         83.08         75.62         7.89 o                         
   5   7   6        270.37        321.09        29.92 o                         
   6   7   6          2.13         -0.52         4.99 o                         
   7   7   6         12.60          7.97         5.78 o                         
   8   7   6          6.65         13.25         7.06 o                         
   9   7   6          0.08         -3.86         7.34 o                         
  10   7   6          0.42         11.32         8.06 o                         
 -12   8   6          5.14         13.22        14.88 o                         
 -11   8   6          1.31          6.27         8.48 o                         
 -10   8   6          9.32          3.73         9.07 o                         
  -9   8   6          0.90         -1.59         5.56 o                         
  -8   8   6          0.03          6.12         4.82 o                         
  -7   8   6          2.44          2.55         4.57 o                         
  -6   8   6          0.25         -1.70         4.51 o                         
  -5   8   6         53.10         55.07         7.16 o                         
  -4   8   6          2.01          2.52         3.92 o                         
  -3   8   6          0.62          1.18         3.75 o                         
  -2   8   6          4.14          1.17         3.36 o                         
  -1   8   6          4.80          2.66         3.24 o                         
   0   8   6          4.29          8.50         4.18 o                         
   1   8   6          2.08         -2.17         3.83 o                         
   2   8   6         46.82         39.64         6.50 o                         
   3   8   6          9.01          7.39         4.43 o                         
   4   8   6         16.44          4.47         5.01 o                         
   5   8   6          8.47          9.62         5.57 o                         
   6   8   6          2.24         10.77         5.58 o                         
   7   8   6         19.90         13.15        10.60 o                         
   8   8   6          1.26          8.67         7.86 o                         
   9   8   6          3.16         -6.65         6.65 o                         
 -10   9   6         17.76         10.55        10.28 o                         
  -9   9   6          4.11        -13.61        18.19 o                         
  -8   9   6         41.94         32.13         8.10 o                         
  -7   9   6         52.40         64.48         8.25 o                         
  -6   9   6          9.76          6.78         5.87 o                         
  -5   9   6          3.57         -1.99         5.57 o                         
  -4   9   6         17.60         20.27         5.89 o                         
  -3   9   6          0.37         -2.98         3.99 o                         
  -2   9   6          8.83          7.48         4.22 o                         
  -1   9   6          0.24         -3.47         3.47 o                         
   0   9   6         27.01         11.36         4.88 o                         
   1   9   6         13.77          9.37         5.03 o                         
   2   9   6          0.01         -4.50         4.50 o                         
   3   9   6          4.52         11.82         5.19 o                         
   4   9   6          1.06          3.65         8.99 o                         
   5   9   6         14.58          6.63         6.21 o                         
   6   9   6         11.77          5.75         6.17 o                         
   7   9   6          1.75          0.67         6.17 o                         
  -9  10   6         10.54         17.68        13.35 o                         
  -8  10   6          0.27         -3.37         6.28 o                         
  -7  10   6          8.56          0.65         6.57 o                         
  -6  10   6         35.43         29.12         7.51 o                         
  -5  10   6          0.86         -0.42         6.21 o                         
  -4  10   6          0.21          2.46         5.19 o                         
  -3  10   6         26.66         18.68         6.85 o                         
  -2  10   6          0.28          0.75         5.62 o                         
  -1  10   6         20.92         20.18         5.45 o                         
   0  10   6          0.99         -4.29         4.49 o                         
   1  10   6          0.02         -4.57         4.57 o                         
   2  10   6         10.01          9.44         5.44 o                         
   3  10   6          1.31         15.33         6.44 o                         
   4  10   6         19.45         16.55         6.84 o                         
   5  10   6          6.31          5.96         7.47 o                         
  -6  11   6          4.36         -5.75         5.75 o                         
  -5  11   6         12.86         -2.51         6.92 o                         
  -4  11   6         18.86         13.01         7.53 o                         
  -3  11   6          1.32         -1.95         6.43 o                         
  -2  11   6         18.68         26.07         8.19 o                         
  -1  11   6          0.32         -0.88         5.73 o                         
   0  11   6          8.30          3.76         6.25 o                         
   1  11   6          5.11         -4.76         5.79 o                         
   2  11   6          1.33         -0.44         6.22 o                         
   3  11   6          0.02          5.81         6.42 o                         
 -15   1   7          1.25         10.42         9.59 o                         
 -14   1   7          3.56          2.88         7.04 o                         
 -13   1   7         15.22         11.21         6.97 o                         
 -12   1   7          2.71          4.74         7.75 o                         
 -11   1   7        140.83        171.28        20.37 o                         
 -10   1   7        167.85        174.33        15.16 o                         
  -9   1   7        170.04        182.25        19.66 o                         
  -8   1   7          6.48          4.97         3.12 o                         
  -7   1   7        115.13        118.71         6.29 o                         
  -6   1   7          0.52         -1.07         2.32 o                         
  -5   1   7         84.08         80.86         4.87 o                         
  -4   1   7         37.61         39.98         2.88 o                         
  -3   1   7          2.24          0.80         1.22 o                         
  -2   1   7         35.36         32.54         2.68 o                         
  -1   1   7         31.62         31.30         3.09 o                         
   0   1   7        180.28        179.48         7.23 o                         
   1   1   7          3.82          4.00         2.44 o                         
   2   1   7       1653.19       1745.72        33.06 o                         
   3   1   7        190.66        181.15         9.09 o                         
   4   1   7        367.32        370.74        11.78 o                         
   5   1   7          1.38         -2.31         4.76 o                         
   6   1   7          2.01         -3.51         3.51 o                         
   7   1   7          3.45         -4.74         4.74 o                         
   8   1   7          8.48          3.03         5.87 o                         
   9   1   7          8.35         -5.96         5.96 o                         
  10   1   7          0.80         -7.04         7.04 o                         
  11   1   7          4.71         13.70         8.35 o                         
 -15   2   7         17.40          1.06        10.48 o                         
 -14   2   7          1.09         11.70        11.02 o                         
 -13   2   7          4.96         -6.97         6.97 o                         
 -12   2   7          3.41         -2.00         9.65 o                         
 -11   2   7         21.23         20.10         6.51 o                         
 -10   2   7        197.03        228.49        20.89 o                         
  -9   2   7         62.75         49.45         8.29 o                         
  -8   2   7          1.44         -1.16         2.79 o                         
  -7   2   7          2.25         -2.41         2.41 o                         
  -6   2   7         34.79         34.17         4.07 o                         
  -5   2   7          7.68         10.84         2.45 o                         
  -4   2   7         10.17          3.41         2.12 o                         
  -3   2   7         72.11         70.20         4.23 o                         
  -2   2   7         15.12         16.98         2.68 o                         
  -1   2   7         56.27         42.89         3.23 o                         
   0   2   7          6.07          8.72         2.22 o                         
   1   2   7        165.86        173.35         7.06 o                         
   2   2   7        181.29        171.75        10.36 o                         
   3   2   7          0.26         -2.77         2.94 o                         
   4   2   7         16.96         10.02         3.37 o                         
   5   2   7         20.67         13.20         4.23 o                         
   6   2   7         62.26         66.92         7.86 o                         
   7   2   7          0.72          3.83         5.11 o                         
   8   2   7         33.50         27.11         8.35 o                         
   9   2   7          0.17         -1.72         9.39 o                         
  10   2   7          0.11         -6.01         6.01 o                         
  11   2   7          7.30         15.90        12.13 o                         
 -14   3   7          0.62         -4.30        11.37 o                         
 -13   3   7         99.93        119.42        15.64 o                         
 -12   3   7          0.06         21.10        12.14 o                         
 -11   3   7        323.93        375.33        19.67 o                         
 -10   3   7        405.23        486.06        21.69 o                         
  -9   3   7          0.34         -6.26         6.26 o                         
  -8   3   7          3.20          8.96         3.55 o                         
  -7   3   7         27.42         19.28         3.80 o                         
  -6   3   7         67.78         63.61         5.13 o                         
  -5   3   7          8.04          5.32         2.51 o                         
  -4   3   7        137.01        131.51         6.81 o                         
  -3   3   7          0.03         -0.43         1.54 o                         
  -2   3   7         62.30         49.10         3.72 o                         
  -1   3   7          3.29         -1.88         1.88 o                         
   0   3   7         26.34         25.31         3.37 o                         
   1   3   7          1.25          2.15         2.82 o                         
   2   3   7         16.81         20.42         3.55 o                         
   3   3   7        125.95        133.62         9.09 o                         
   4   3   7         52.22         29.85         5.84 o                         
   5   3   7          0.83         -2.68         4.09 o                         
   6   3   7          2.92          0.86         4.58 o                         
   7   3   7          0.47         -5.18         5.18 o                         
   8   3   7         29.48         34.66         8.55 o                         
   9   3   7          0.28         -1.10         5.91 o                         
  10   3   7         12.57          1.27         7.76 o                         
  11   3   7          0.03          0.78         8.49 o                         
 -14   4   7          3.64         -9.58         9.58 o                         
 -13   4   7          7.53          0.38         9.23 o                         
 -12   4   7          3.74          5.21         6.83 o                         
 -11   4   7         68.52         71.87        10.58 o                         
 -10   4   7          1.04         -5.67         5.67 o                         
  -9   4   7        318.05        344.69        18.10 o                         
  -8   4   7          5.52          3.81         3.55 o                         
  -7   4   7          8.66         10.28         3.93 o                         
  -6   4   7          0.52         -0.87         2.74 o                         
  -5   4   7         89.09         90.54         6.24 o                         
  -4   4   7          1.27          4.64         2.56 o                         
  -3   4   7         62.02         50.85         4.05 o                         
  -2   4   7          2.05          1.12         2.49 o                         
  -1   4   7         94.79         93.63         7.10 o                         
   0   4   7         16.21         15.59         3.59 o                         
   1   4   7        222.24        215.12        10.36 o                         
   2   4   7         55.07         57.89         5.23 o                         
   3   4   7        924.84       1028.20        23.96 o                         
   4   4   7         99.81        105.34         9.41 o                         
   5   4   7         17.76         14.17         5.06 o                         
   6   4   7          3.45          0.05         4.47 o                         
   7   4   7         53.28         53.26         8.80 o                         
   8   4   7          5.36         -6.09         6.09 o                         
   9   4   7          0.39         -5.93         5.93 o                         
  10   4   7          0.92        -10.76        11.15 o                         
 -13   5   7          9.26         -1.88         8.81 o                         
 -12   5   7         40.43         31.83        12.85 o                         
 -11   5   7          1.86         10.49         6.51 o                         
 -10   5   7         57.01         62.21        12.90 o                         
  -9   5   7         19.98         11.10         6.34 o                         
  -8   5   7         35.20         33.57         5.99 o                         
  -7   5   7          0.67          1.63         3.71 o                         
  -6   5   7          0.91         -3.44         3.44 o                         
  -5   5   7          1.84         -2.95         2.95 o                         
  -4   5   7          0.26         -2.84         2.84 o                         
  -3   5   7         19.70          8.93         4.02 o                         
  -2   5   7         91.67         95.42         8.56 o                         
  -1   5   7          1.72         -1.43         2.89 o                         
   0   5   7          8.70          7.01         3.41 o                         
   1   5   7         66.30         56.84         6.01 o                         
   2   5   7        196.98        220.34        14.05 o                         
   3   5   7         22.50         19.59         5.71 o                         
   4   5   7        113.19        108.30        11.87 o                         
   5   5   7         26.40         17.03         7.52 o                         
   6   5   7          0.00         -3.50         4.59 o                         
   7   5   7        113.99         92.37        15.35 o                         
   8   5   7          2.30         -4.45         5.66 o                         
   9   5   7          3.09         -7.73         7.73 o                         
  10   5   7          1.43         -6.56         6.72 o                         
 -13   6   7          9.82         13.02        12.62 o                         
 -12   6   7         76.38         57.61        21.62 o                         
 -11   6   7         78.77        120.27        16.23 o                         
 -10   6   7         14.12         12.19         7.00 o                         
  -9   6   7        165.76        173.64        16.35 o                         
  -8   6   7          0.42         -2.68         5.38 o                         
  -7   6   7          0.68         -1.31         3.97 o                         
  -6   6   7          3.03         -1.53         4.13 o                         
  -5   6   7         43.94         46.34         6.48 o                         
  -4   6   7          3.54          4.17         4.26 o                         
  -3   6   7          7.13          3.55         4.13 o                         
  -2   6   7          0.34          4.69         3.67 o                         
  -1   6   7          6.71          4.02         3.50 o                         
   0   6   7         18.36         18.15         4.50 o                         
   1   6   7         59.22         72.33         8.37 o                         
   2   6   7          7.90          7.41         4.43 o                         
   3   6   7         64.44         62.21         7.01 o                         
   4   6   7          3.48          2.04         4.63 o                         
   5   6   7         49.58         42.04         8.13 o                         
   6   6   7          0.02         -5.20         5.20 o                         
   7   6   7          3.33          1.98         6.11 o                         
   8   6   7          0.95         -6.01         6.01 o                         
   9   6   7          0.01         -8.75         8.75 o                         
 -12   7   7          9.04         -4.38        10.54 o                         
 -11   7   7          0.93         -9.98         9.98 o                         
 -10   7   7         93.98        113.99        14.62 o                         
  -9   7   7         21.38         16.45        11.45 o                         
  -8   7   7        131.61        144.98        13.39 o                         
  -7   7   7          4.01          0.03         4.37 o                         
  -6   7   7         23.87         21.14         5.43 o                         
  -5   7   7          8.21         -4.09         4.09 o                         
  -4   7   7         56.48         60.69        10.05 o                         
  -3   7   7          0.02         -4.29         4.29 o                         
  -2   7   7         42.98         37.54         6.78 o                         
  -1   7   7          0.24         -3.38         3.64 o                         
   0   7   7          9.53          6.99         4.47 o                         
   1   7   7         40.95         39.22         5.87 o                         
   2   7   7         46.99         48.40         6.68 o                         
   3   7   7          1.12         -0.93         4.35 o                         
   4   7   7         82.78         86.48        10.00 o                         
   5   7   7          0.11         -4.29         4.66 o                         
   6   7   7          7.11          5.81         6.19 o                         
   7   7   7          7.01         17.60         7.71 o                         
   8   7   7          6.00         -1.58         6.18 o                         
 -11   8   7          0.51         -9.12        18.24 o                         
 -10   8   7          0.05          7.29         9.53 o                         
  -9   8   7         25.62          5.85        13.27 o                         
  -8   8   7          0.64         -5.77         5.77 o                         
  -7   8   7          1.86         -5.07         5.07 o                         
  -6   8   7         32.37         26.19         6.46 o                         
  -5   8   7          0.51         -3.15         4.15 o                         
  -4   8   7          1.85         -2.87         5.50 o                         
  -3   8   7         29.27         41.13         7.18 o                         
  -2   8   7         40.40         37.59         7.34 o                         
  -1   8   7         25.10         17.99         7.97 o                         
   0   8   7         16.30         13.44         5.02 o                         
   1   8   7         21.26         12.92         4.33 o                         
   2   8   7         10.73          4.35         4.10 o                         
   3   8   7         39.09         29.77         6.43 o                         
   4   8   7          0.24         12.72         6.63 o                         
   5   8   7         28.70         33.54         9.14 o                         
   6   8   7         45.96         35.40        11.42 o                         
   7   8   7          0.87         -8.40         8.62 o                         
  -9   9   7         13.22         11.22        13.05 o                         
  -8   9   7          5.76         -3.60         8.10 o                         
  -7   9   7          1.14          2.41         6.45 o                         
  -6   9   7          0.55         -5.16         5.16 o                         
  -5   9   7          0.03         -5.00         5.00 o                         
  -4   9   7          0.57          4.07         7.02 o                         
  -3   9   7          0.02         -4.26         4.26 o                         
  -2   9   7         37.06         23.56         7.14 o                         
  -1   9   7         45.23         46.32         7.19 o                         
   0   9   7         14.12         21.66         7.39 o                         
   1   9   7          0.43          3.97         6.33 o                         
   2   9   7         28.21         34.32         6.54 o                         
   3   9   7          0.54         -5.00         5.00 o                         
   4   9   7          3.02          0.55        12.13 o                         
   5   9   7          2.32         -6.83         6.83 o                         
  -7  10   7         28.02         11.66         8.65 o                         
  -6  10   7          0.34          0.75        10.32 o                         
  -5  10   7          0.32          2.79         7.42 o                         
  -4  10   7          0.00          7.15         6.48 o                         
  -3  10   7          0.01         -3.17         5.78 o                         
  -2  10   7          0.32         -4.08         6.19 o                         
  -1  10   7          0.19          3.12         5.77 o                         
   0  10   7          8.15         18.61         6.92 o                         
   1  10   7          1.92          2.32         6.33 o                         
   2  10   7          0.46          3.93         5.68 o                         
   3  10   7          2.96          7.57         7.15 o                         
 -14   0   8         88.43         83.44        19.17 o                         
 -13   0   8          7.34        -10.00        21.30 o                         
 -12   0   8         42.00         59.30        31.08 o                         
 -11   0   8         98.49        112.52        19.22 o                         
 -10   0   8         30.83         60.26        15.27 o                         
  -9   0   8         41.89         42.13        11.62 o                         
  -8   0   8         10.23          0.38         6.36 o                         
  -7   0   8        115.82        133.20        13.75 o                         
  -6   0   8          0.17         -3.86         3.86 o                         
  -5   0   8         54.95         45.07        14.51 o                         
  -4   0   8        162.07        167.57        16.34 o                         
  -3   0   8         32.70         29.80         9.58 o                         
  -2   0   8          2.71          3.93         6.48 o                         
  -1   0   8          9.99         13.38         5.71 o                         
   0   0   8        298.55        324.17        18.46 o                         
   1   0   8         11.29          9.52         5.84 o                         
   2   0   8        584.71        670.73        28.46 o                         
   3   0   8         41.30         66.53        10.60 o                         
   4   0   8          0.98         10.35         8.65 o                         
   5   0   8         55.07         67.48        12.22 o                         
   6   0   8          0.04         -5.44         5.44 o                         
   7   0   8         44.40         48.91        13.30 o                         
   8   0   8         19.00         32.63        13.93 o                         
   9   0   8         29.11         14.14        13.30 o                         
  10   0   8          1.41         -0.71        29.26 o                         
 -14   1   8          0.08         -0.66        12.45 o                         
 -13   1   8         74.27         79.90        12.30 o                         
 -12   1   8          3.49          7.59        10.98 o                         
 -11   1   8         23.85         22.13         8.67 o                         
 -10   1   8        238.79        284.97        20.36 o                         
  -9   1   8          3.28          6.67         6.34 o                         
  -8   1   8          3.86          0.32         3.77 o                         
  -7   1   8          2.84          6.65         5.20 o                         
  -6   1   8         29.08         37.57         7.04 o                         
  -5   1   8         78.36         56.07         7.06 o                         
  -4   1   8        139.61        121.44         9.60 o                         
  -3   1   8         44.02         37.04         6.69 o                         
  -2   1   8         59.09         47.52         6.82 o                         
  -1   1   8        121.72        134.40        10.34 o                         
   0   1   8          0.29          3.07         3.82 o                         
   1   1   8         38.98         29.30         5.60 o                         
   2   1   8        624.98        719.23        20.97 o                         
   3   1   8         23.20         29.82         5.75 o                         
   4   1   8         12.29         10.11         5.10 o                         
   5   1   8          6.97         -2.96         4.50 o                         
   6   1   8          3.66         -1.84         5.37 o                         
   7   1   8          2.55         -4.74         5.56 o                         
   8   1   8         13.17         22.83         7.81 o                         
   9   1   8          0.06         -8.98         8.98 o                         
 -14   2   8         17.83         14.04        12.31 o                         
 -13   2   8          5.37         -8.16         8.78 o                         
 -12   2   8          3.90         -7.10         7.10 o                         
 -11   2   8         78.27         88.20        13.16 o                         
 -10   2   8          7.79          8.61         6.47 o                         
  -9   2   8         72.32         79.80        10.07 o                         
  -8   2   8         32.82         32.29         5.15 o                         
  -7   2   8          0.96         -4.21         5.29 o                         
  -6   2   8         42.44         48.56         8.96 o                         
  -5   2   8          0.02         -3.72         3.72 o                         
  -4   2   8        122.08         90.12        11.73 o                         
  -3   2   8         76.42         60.30         9.29 o                         
  -2   2   8        256.58        280.47        13.19 o                         
  -1   2   8        106.17        100.62         8.75 o                         
   0   2   8        231.83        249.37        11.73 o                         
   1   2   8        579.17        663.09        19.80 o                         
   2   2   8          7.76          9.85         4.21 o                         
   3   2   8        325.30        386.10        15.52 o                         
   4   2   8          0.05         -3.88         3.88 o                         
   5   2   8          5.25          4.90         4.61 o                         
   6   2   8         14.42         15.66         5.47 o                         
   7   2   8         12.58          2.77         6.50 o                         
   8   2   8          0.99         -4.42         6.51 o                         
   9   2   8          3.80         -9.27         9.27 o                         
 -13   3   8          2.40         -9.68         9.68 o                         
 -12   3   8          0.01         -3.21         7.23 o                         
 -11   3   8         20.28         18.74         9.71 o                         
 -10   3   8         48.21         39.05        13.25 o                         
  -9   3   8          0.05         -3.70         6.41 o                         
  -8   3   8         37.01         47.66         7.44 o                         
  -7   3   8          0.19         -3.59         3.94 o                         
  -6   3   8         16.03         14.57         5.59 o                         
  -5   3   8         18.76         24.47         6.58 o                         
  -4   3   8         12.42         13.99         5.04 o                         
  -3   3   8         35.27         23.22         8.17 o                         
  -2   3   8          3.35          2.06         3.78 o                         
  -1   3   8         26.40         34.24         6.44 o                         
   0   3   8         20.83         31.35         5.86 o                         
   1   3   8        344.86        375.35        14.84 o                         
   2   3   8         65.25         79.84        12.69 o                         
   3   3   8         30.67         37.08         7.35 o                         
   4   3   8         19.52          5.06         5.14 o                         
   5   3   8          0.02          2.72         5.33 o                         
   6   3   8         27.10         28.99         7.38 o                         
   7   3   8          0.79         -6.18         6.18 o                         
   8   3   8          1.52         -6.20         6.20 o                         
   9   3   8          2.45         -6.30         8.44 o                         
 -13   4   8          6.68         13.84        22.35 o                         
 -12   4   8         28.06         18.13        17.97 o                         
 -11   4   8          0.62         11.50        10.28 o                         
 -10   4   8          0.98          0.61         7.02 o                         
  -9   4   8         47.29         38.23        10.81 o                         
  -8   4   8         18.58         15.82         6.15 o                         
  -7   4   8          3.31          2.61         4.97 o                         
  -6   4   8          0.07         -0.22         4.73 o                         
  -5   4   8        115.70        123.53        10.49 o                         
  -4   4   8          0.43          4.53         4.71 o                         
  -3   4   8         12.70         10.67         5.47 o                         
  -2   4   8          7.33          5.87         5.10 o                         
  -1   4   8        112.42        109.83        10.80 o                         
   0   4   8          3.22         -0.32         4.72 o                         
   1   4   8         40.50         33.95         5.92 o                         
   2   4   8          0.50         -2.05         4.23 o                         
   3   4   8         51.38         42.03         6.79 o                         
   4   4   8          3.54          0.07         4.71 o                         
   5   4   8          0.00          0.11         6.51 o                         
   6   4   8          0.74         -6.62         6.62 o                         
   7   4   8          1.53          4.45         6.83 o                         
   8   4   8          6.72          8.21         7.81 o                         
 -12   5   8          5.63        -17.40        17.40 o                         
 -11   5   8         34.15         40.06        10.20 o                         
 -10   5   8          2.27         14.51         8.93 o                         
  -9   5   8          1.49         -6.45         6.64 o                         
  -8   5   8          8.36          6.30         7.37 o                         
  -7   5   8          0.09         -4.46         4.46 o                         
  -6   5   8          0.30         -3.23         4.88 o                         
  -5   5   8          1.81         -4.38         4.38 o                         
  -4   5   8          2.21          4.87         4.39 o                         
  -3   5   8        147.89        137.65        12.16 o                         
  -2   5   8          8.04          8.93         5.31 o                         
  -1   5   8        128.05        156.78        14.75 o                         
   0   5   8         36.73         23.77         6.35 o                         
   1   5   8         33.04         37.98         6.43 o                         
   2   5   8         13.30          5.31         5.65 o                         
   3   5   8          4.69         -0.21         4.96 o                         
   4   5   8         27.67         14.28         9.07 o                         
   5   5   8          1.38         -5.09         5.09 o                         
   6   5   8          0.16         -4.91         6.29 o                         
   7   5   8          2.25         -4.12        10.73 o                         
   8   5   8          0.08          8.00         8.01 o                         
 -11   6   8         32.54         15.01        20.37 o                         
 -10   6   8          0.21         -7.76         7.76 o                         
  -9   6   8         28.65         55.73        10.76 o                         
  -8   6   8          0.08         -4.12         7.13 o                         
  -7   6   8          4.91         -1.89         4.62 o                         
  -6   6   8          3.01          1.43         4.98 o                         
  -5   6   8          8.94          6.18         5.58 o                         
  -4   6   8          1.74         -5.19         5.19 o                         
  -3   6   8         37.72         37.01         7.59 o                         
  -2   6   8         32.82         18.67         6.57 o                         
  -1   6   8         27.65         16.91         6.05 o                         
   0   6   8         60.19         55.82        11.97 o                         
   1   6   8          4.06         -3.53         4.85 o                         
   2   6   8         16.16         10.99         5.18 o                         
   3   6   8         23.22         21.28         5.00 o                         
   4   6   8          1.52          4.94         5.61 o                         
   5   6   8          8.15          5.32         6.16 o                         
   6   6   8          3.66         -3.25         6.19 o                         
   7   6   8          0.72         -5.59         7.69 o                         
 -10   7   8          8.63         10.59         9.91 o                         
  -9   7   8          3.56          9.81        11.04 o                         
  -8   7   8          3.65         -5.79         5.79 o                         
  -7   7   8          0.81         -4.29         5.63 o                         
  -6   7   8          0.20         -4.65         7.26 o                         
  -5   7   8          1.17         -0.11         6.12 o                         
  -4   7   8          0.26          3.14         5.67 o                         
  -3   7   8         27.16         19.27         7.69 o                         
  -2   7   8         62.84         67.62         9.32 o                         
  -1   7   8         22.15         19.54         6.29 o                         
   0   7   8         33.05         27.99         6.42 o                         
   1   7   8          4.17          8.25         6.33 o                         
   2   7   8         23.82         26.43         6.91 o                         
   3   7   8          6.81         13.29         7.58 o                         
   4   7   8          2.14          0.52         5.89 o                         
   5   7   8          4.30         -2.96         6.57 o                         
   6   7   8          7.40         -2.35         7.31 o                         
  -9   8   8          0.00          4.63        10.00 o                         
  -8   8   8          0.06        -10.23        10.23 o                         
  -7   8   8          0.02         -6.36         6.78 o                         
  -6   8   8          0.99         -8.17         8.17 o                         
  -5   8   8          0.37          5.01         7.18 o                         
  -4   8   8          0.00          4.82         5.92 o                         
  -3   8   8         13.31          8.76         6.41 o                         
  -2   8   8         24.51         26.56         6.95 o                         
  -1   8   8          0.05          4.52         6.44 o                         
   0   8   8         23.07         35.44         9.63 o                         
   1   8   8         25.84         28.71         7.60 o                         
   2   8   8          0.40         -1.17         6.18 o                         
   3   8   8          4.96          8.80         6.87 o                         
   4   8   8         23.51          5.05         6.95 o                         
  -6   9   8          0.63         -6.86         6.86 o                         
  -5   9   8          2.54          5.46         8.27 o                         
  -4   9   8          0.04          6.15         7.16 o                         
  -3   9   8          2.79         -4.49        10.39 o                         
  -2   9   8          3.73         -6.96         6.96 o                         
  -1   9   8          1.18          4.10         7.20 o                         
   0   9   8          9.96         -6.29         6.29 o                         
   1   9   8          4.07         -2.30         6.58 o                         
   2   9   8          3.74         -5.92         7.01 o                         
 -12   1   9          2.71          5.28        11.14 o                         
 -11   1   9          0.69         14.51         9.97 o                         
 -10   1   9          3.93          3.76         8.60 o                         
  -9   1   9          3.39         -2.62        19.65 o                         
  -8   1   9         17.51         32.48        11.15 o                         
  -7   1   9         12.74         11.43         5.48 o                         
  -6   1   9         81.64         71.48         9.62 o                         
  -5   1   9        101.08         84.03        10.92 o                         
  -4   1   9          3.86          2.96         5.05 o                         
  -3   1   9         57.71         59.48        10.00 o                         
  -2   1   9         11.73          3.93         5.41 o                         
  -1   1   9         18.38         10.39         6.42 o                         
   0   1   9          3.54          4.77         4.98 o                         
   1   1   9          6.04          3.68         6.34 o                         
   2   1   9          7.30         11.34         5.59 o                         
   3   1   9          1.41         -3.77         3.77 o                         
   4   1   9          0.04         -3.37         4.42 o                         
   5   1   9          3.30          2.18         5.21 o                         
   6   1   9          0.10         -5.79         5.79 o                         
   7   1   9          0.39         -6.68         6.68 o                         
 -12   2   9         14.38         24.30        13.68 o                         
 -11   2   9         17.98         -2.59        10.52 o                         
 -10   2   9          2.24          8.21         9.67 o                         
  -9   2   9          2.35         10.48         7.26 o                         
  -8   2   9          9.94         24.59        10.91 o                         
  -7   2   9          8.00         -3.37         4.49 o                         
  -6   2   9          2.31         -2.37         4.95 o                         
  -5   2   9         19.08         19.28         6.99 o                         
  -4   2   9          4.67         -2.94         5.26 o                         
  -3   2   9         13.81          6.94         5.59 o                         
  -2   2   9         20.17         19.29         6.00 o                         
  -1   2   9         18.80         15.54         5.84 o                         
   0   2   9         52.51         59.95         9.64 o                         
   1   2   9        156.88        128.95        13.74 o                         
   2   2   9         11.08          7.41         5.48 o                         
   3   2   9          4.70          6.25         7.46 o                         
   4   2   9          5.22         -1.37         4.83 o                         
   5   2   9          2.31         -3.02         5.33 o                         
   6   2   9          2.91         -6.68         6.68 o                         
   7   2   9         14.80         12.55         8.88 o                         
 -12   3   9          7.62          6.27        13.55 o                         
 -11   3   9          9.72         12.83        11.42 o                         
 -10   3   9          1.04         -6.90        22.89 o                         
  -9   3   9          0.04         -7.25         7.25 o                         
  -8   3   9          0.12         -6.15         6.15 o                         
  -7   3   9          2.38          5.80         5.01 o                         
  -6   3   9          7.07          6.96         6.46 o                         
  -5   3   9         53.62         57.31         9.27 o                         
  -4   3   9         77.36         60.37        10.09 o                         
  -3   3   9         16.04          2.43         8.02 o                         
  -2   3   9          0.04          6.29         5.64 o                         
  -1   3   9          5.28          9.39         6.67 o                         
   0   3   9          0.92         -5.29         5.29 o                         
   1   3   9         21.81         25.14         6.98 o                         
   2   3   9         21.33         17.91         6.22 o                         
   3   3   9          6.86         10.56         5.87 o                         
   4   3   9          1.49         -3.77         4.79 o                         
   5   3   9          2.25          7.96         6.55 o                         
   6   3   9          2.67         -2.27         6.43 o                         
   7   3   9         14.92         -7.40         7.40 o                         
 -11   4   9         46.25         39.55        24.02 o                         
 -10   4   9         18.37        110.05        32.51 o                         
  -9   4   9          0.46         -0.25        11.41 o                         
  -8   4   9          0.31         -5.98        10.48 o                         
  -7   4   9         11.66          3.77         5.82 o                         
  -6   4   9         69.24         69.31        11.26 o                         
  -5   4   9          3.37         -3.94         4.82 o                         
  -4   4   9         73.19         45.92         8.98 o                         
  -3   4   9         14.78         21.33         7.31 o                         
  -2   4   9         48.06         52.94         9.68 o                         
  -1   4   9         28.43         21.83         9.53 o                         
   0   4   9         11.01          5.13         5.61 o                         
   1   4   9         73.79         68.29         9.33 o                         
   2   4   9         30.66         50.75         7.98 o                         
   3   4   9          7.18         30.58         7.95 o                         
   4   4   9          0.01          1.23         5.19 o                         
   5   4   9          0.15         -5.35        12.70 o                         
   6   4   9          0.05         -7.52         7.52 o                         
 -10   5   9          9.80        -13.62        20.33 o                         
  -9   5   9         21.30         36.93        16.08 o                         
  -8   5   9          0.41         19.02        11.32 o                         
  -7   5   9         14.71         -2.53         8.76 o                         
  -6   5   9          0.00         -4.62         4.62 o                         
  -5   5   9         36.11         31.30         7.28 o                         
  -4   5   9         30.46         63.82        14.83 o                         
  -3   5   9         61.47         55.69         8.86 o                         
  -2   5   9         51.70         65.67        11.68 o                         
  -1   5   9        132.94        111.99        13.57 o                         
   0   5   9        154.85        126.66        16.93 o                         
   1   5   9          9.43         15.63         6.66 o                         
   2   5   9         55.12         37.19         7.81 o                         
   3   5   9          0.52         -1.25         7.67 o                         
   4   5   9          2.79          2.29         8.32 o                         
   5   5   9          0.26          4.25         6.59 o                         
  -9   6   9          4.28        -18.00        19.37 o                         
  -8   6   9          5.37         14.41        17.49 o                         
  -7   6   9          3.94         -4.16         7.31 o                         
  -6   6   9         15.84         23.64         7.75 o                         
  -5   6   9          6.90         -2.30         7.07 o                         
  -4   6   9          9.59          9.19         6.99 o                         
  -3   6   9         99.29         93.93        14.52 o                         
  -2   6   9          3.87         -5.33         5.33 o                         
  -1   6   9         38.64         44.14        15.67 o                         
   0   6   9         23.37          9.22        10.47 o                         
   1   6   9         31.42         26.43         7.68 o                         
   2   6   9          1.26         -7.15         7.15 o                         
   3   6   9          2.79         13.79         6.53 o                         
   4   6   9          0.85          9.75         7.20 o                         
  -8   7   9          7.86         -1.79        12.80 o                         
  -7   7   9          0.96         -6.70         8.72 o                         
  -6   7   9          2.56         -3.72         6.73 o                         
  -5   7   9          0.75          7.82         7.54 o                         
  -4   7   9          4.74         16.23         8.57 o                         
  -3   7   9          2.64         -1.13         6.86 o                         
  -2   7   9         11.84         -2.91         6.73 o                         
  -1   7   9          8.51         14.73         6.96 o                         
   0   7   9          2.58          1.89         8.83 o                         
   1   7   9          1.74         -1.73         7.65 o                         
   2   7   9         35.58         42.69         9.87 o                         
   3   7   9          3.76          9.52         7.70 o                         
  -5   8   9          1.57         -6.40         6.40 o                         
  -4   8   9         40.37         45.78        10.90 o                         
  -3   8   9          6.81         -3.90         7.51 o                         
  -2   8   9         62.16         59.50        11.82 o                         
  -1   8   9         12.69         -9.42        12.56 o                         
   0   8   9          6.24          3.86        10.23 o                         
 -10   0  10          0.68         -1.32        15.59 o                         
  -9   0  10         12.01         10.59        16.92 o                         
  -8   0  10         11.15          6.47        11.84 o                         
  -7   0  10          3.37         -3.33        11.27 o                         
  -6   0  10         85.71         76.57        15.36 o                         
  -5   0  10        110.54         65.80        14.98 o                         
  -4   0  10          0.01         -6.11         6.11 o                         
  -3   0  10          0.13          3.98         8.23 o                         
  -2   0  10         41.98         48.59        13.90 o                         
  -1   0  10         11.10         10.08        10.21 o                         
   0   0  10          7.95         -6.38         6.38 o                         
   1   0  10          7.38         -4.25        20.48 o                         
   2   0  10          0.71         -4.00         6.68 o                         
   3   0  10          6.58          4.79         8.77 o                         
   4   0  10         12.33         33.19        17.40 o                         
   5   0  10          2.54         -5.18        12.88 o                         
 -10   1  10          3.03        -13.27        13.27 o                         
  -9   1  10          0.00         17.53        10.66 o                         
  -8   1  10         11.74         48.18        21.07 o                         
  -7   1  10          6.30         28.83         7.29 o                         
  -6   1  10          2.10          3.09         5.70 o                         
  -5   1  10         10.34          6.59         5.83 o                         
  -4   1  10         55.32         43.85         9.53 o                         
  -3   1  10         42.38         29.45         8.46 o                         
  -2   1  10          0.08         -0.29         5.29 o                         
  -1   1  10         26.00         34.81         8.06 o                         
   0   1  10         20.40         11.41         6.48 o                         
   1   1  10         35.77         25.87         8.95 o                         
   2   1  10          1.11          2.44         6.82 o                         
   3   1  10          2.91         -6.26         7.15 o                         
   4   1  10          0.31         -5.02         6.21 o                         
   5   1  10          4.29          6.73        10.15 o                         
 -10   2  10          1.17          6.87        10.86 o                         
  -9   2  10         19.06         36.66        22.78 o                         
  -8   2  10          1.36         -4.82        15.29 o                         
  -7   2  10         36.76         39.78        16.42 o                         
  -6   2  10         26.58         13.24         6.33 o                         
  -5   2  10         43.16         50.61        10.04 o                         
  -4   2  10         15.40         10.11         7.39 o                         
  -3   2  10         66.35         70.54        12.30 o                         
  -2   2  10         43.77         43.11         9.04 o                         
  -1   2  10          1.27         -5.41         5.41 o                         
   0   2  10         14.14         16.78         7.15 o                         
   1   2  10          6.27         -6.73         8.68 o                         
   2   2  10          0.62         -2.70         8.17 o                         
   3   2  10          0.00         -2.21         7.28 o                         
   4   2  10          0.94          0.90         8.01 o                         
  -9   3  10          3.72         19.27        31.73 o                         
  -8   3  10          5.92         12.37         9.57 o                         
  -7   3  10         13.64          7.17         8.28 o                         
  -6   3  10         17.70          5.93         9.59 o                         
  -5   3  10         11.67          7.92         9.43 o                         
  -4   3  10         57.81         41.74         9.49 o                         
  -3   3  10         19.24         53.70        10.87 o                         
  -2   3  10          2.27         -5.56         5.56 o                         
  -1   3  10          3.80          9.53         6.58 o                         
   0   3  10          0.25          3.94         6.45 o                         
   1   3  10         14.54         12.04         6.81 o                         
   2   3  10          2.05          0.57         7.27 o                         
   3   3  10          0.02         -6.54         6.54 o                         
   4   3  10          3.52          9.82         7.05 o                         
  -8   4  10          3.71          0.02        14.22 o                         
  -7   4  10         13.78         20.27        16.35 o                         
  -6   4  10         10.64         -1.27         6.17 o                         
  -5   4  10          3.05          7.00         6.79 o                         
  -4   4  10          4.49         -0.59         7.15 o                         
  -3   4  10          2.62         -2.75         5.33 o                         
  -2   4  10         14.54         19.25         7.63 o                         
  -1   4  10          0.64          7.17         7.00 o                         
   0   4  10          3.28          1.63        12.03 o                         
   1   4  10          4.25         21.04         6.02 o                         
   2   4  10          4.16         37.64        11.24 o                         
   3   4  10          0.94         -2.69         9.54 o                         
  -7   5  10          1.01         -9.25        18.94 o                         
  -6   5  10          0.01         -2.80         6.64 o                         
  -5   5  10          0.37         -5.50         9.44 o                         
  -4   5  10          9.56         12.59        10.67 o                         
  -3   5  10          0.18         -5.90         8.18 o                         
  -2   5  10          0.02         -7.67         7.67 o                         
  -1   5  10         17.54         14.16         8.16 o                         
   0   5  10         19.31         26.79         8.23 o                         
   1   5  10          0.00          8.27         7.61 o                         
   2   5  10         18.31         11.64         8.15 o                         
  -5   6  10          0.04         -6.12         7.30 o                         
  -4   6  10         24.83         20.19         9.20 o                         
  -3   6  10         24.43         33.91        10.23 o                         
  -2   6  10          4.16         -7.45         7.45 o                         
  -1   6  10          0.01         -5.95         5.95 o                         
   0   6  10          3.43          2.13         7.13 o                         
  -6   1  11         14.71          8.59        10.30 o                         
  -5   1  11          1.26          2.09         6.65 o                         
  -4   1  11          9.86          5.74         7.91 o                         
  -3   1  11          0.09         -6.58         6.58 o                         
  -2   1  11          4.45         13.36        10.14 o                         
  -1   1  11          0.03         -2.45         6.61 o                         
   0   1  11          9.13         22.40         8.99 o                         
  -6   2  11          1.16          5.97         9.16 o                         
  -5   2  11          1.00         -6.66        10.71 o                         
  -4   2  11          0.60          4.57        11.47 o                         
  -3   2  11          0.11         -7.26         7.26 o                         
  -2   2  11          8.16         12.25         7.68 o                         
  -1   2  11          8.00          3.71         9.62 o                         
   0   2  11         17.86         -2.41         8.15 o                         
  -4   3  11          5.24          5.31        10.26 o                         
  -3   3  11          2.25          9.01         7.34 o                         
  -2   3  11          2.68          2.59         7.85 o                         
                                                                                
